# Supplementary material for: Identification of clinical and ecological determinants of strain engraftment after fecal microbiota transplantation using metagenomics
Source: Cell Rep Med. 2022 Aug 4;3(8):100711. doi: 10.1016/j.xcrm.2022.100711 (PMC9418803; doi:10.1016/j.xcrm.2022.100711)
Supplement: Table S1. FMT and control sample metadata and accession numbers, related to Figure 1 [file mmc2.xlsx]

## Sheet: S1A. FMT Sample Metadata
Manuscript	Study	Disease_Group	Disease	Case_Name	Name	Donor.Name	Sample_Type	Days_Since_FMT	Case_ABx	ABx_days	ABx_PostFMT	Lavage	FMT_route	FMT_rounds	Colonoscopy_n	Nasogastric_n	Gastroduodenal_n	Enema_n	Pill_n
Podlesny et al.	FRI	rCDI	rCDI	FRICKE_Case_16	FRICKE_16A	FRICKE_16B	Pre Post-ABx	0	NA	NA	NA	0	NA	0	0	0	0	0	0
Podlesny et al.	FRI	rCDI	rCDI	FRICKE_Case_18	FRICKE_18A	FRICKE_18B	Pre Post-ABx	0	fluoroquinolone	NA	NA	0	NA	0	0	0	0	0	0
Podlesny et al.	FRI	rCDI	rCDI	FRICKE_Case_19	FRICKE_19A	FRICKE_19B	Pre Post-ABx	0	NA	NA	NA	0	NA	0	0	0	0	0	0
Podlesny et al.	FRI	rCDI	rCDI	FRICKE_Case_20	FRICKE_20A	FRICKE_20B	Pre Post-ABx	0	lincosamide, fluoroquinolone	NA	NA	0	NA	0	0	0	0	0	0
Podlesny et al.	FRI	rCDI	rCDI	FRICKE_Case_23	FRICKE_23A	FRICKE_23B	Pre Post-ABx	0	lincosamide	NA	NA	0	NA	0	0	0	0	0	0
Podlesny et al.	FRI	rCDI	rCDI	FRICKE_Case_28	FRICKE_28A	FRICKE_28B	Pre Post-ABx	0	NA	NA	NA	0	NA	0	0	0	0	0	0
Podlesny et al.	FRI	rCDI	rCDI	FRICKE_Case_29	FRICKE_29A	FRICKE_29B	Pre Post-ABx	0	NA	NA	NA	0	NA	0	0	0	0	0	0
Podlesny et al.	FRI	rCDI	rCDI	FRICKE_Case_54	FRICKE_54A	FRICKE_54B	Pre Post-ABx	0	NA	NA	NA	0	NA	0	0	0	0	0	0
Podlesny et al.	FRI	rCDI	rCDI	FRICKE_Case_9	FRICKE_9A	FRICKE_9B	Pre Post-ABx	0	NA	NA	NA	0	NA	0	0	0	0	0	0
Podlesny et al.	FRI	rCDI	rCDI	FRICKE_Case_16	FRICKE_16D	FRICKE_16B	Post	365	NA	0	FALSE	1	Colonoscopy	1	1	0	0	0	0
Podlesny et al.	FRI	rCDI	rCDI	FRICKE_Case_18	FRICKE_18C	FRICKE_18B	Post	90	fluoroquinolone	0	FALSE	1	Colonoscopy	1	1	0	0	0	0
Podlesny et al.	FRI	rCDI	rCDI	FRICKE_Case_19	FRICKE_19C	FRICKE_19B	Post	28	NA	0	FALSE	1	Colonoscopy	1	1	0	0	0	0
Podlesny et al.	FRI	rCDI	rCDI	FRICKE_Case_19	FRICKE_19G	FRICKE_19B	Post	140	NA	0	FALSE	1	Colonoscopy	1	1	0	0	0	0
Podlesny et al.	FRI	rCDI	rCDI	FRICKE_Case_20	FRICKE_20E	FRICKE_20B	Post	84	lincosamide, fluoroquinolone	0	FALSE	1	Colonoscopy	1	1	0	0	0	0
Podlesny et al.	FRI	rCDI	rCDI	FRICKE_Case_23	FRICKE_23C	FRICKE_23B	Post	7	lincosamide	0	FALSE	1	Colonoscopy	1	1	0	0	0	0
Podlesny et al.	FRI	rCDI	rCDI	FRICKE_Case_23	FRICKE_23G	FRICKE_23B	Post	112	lincosamide	0	FALSE	1	Colonoscopy	1	1	0	0	0	0
Podlesny et al.	FRI	rCDI	rCDI	FRICKE_Case_28	FRICKE_28C	FRICKE_28B	Post	7	NA	0	FALSE	1	Colonoscopy	1	1	0	0	0	0
Podlesny et al.	FRI	rCDI	rCDI	FRICKE_Case_29	FRICKE_29C	FRICKE_29B	Post	7	NA	0	FALSE	1	Colonoscopy	1	1	0	0	0	0
Podlesny et al.	FRI	rCDI	rCDI	FRICKE_Case_29	FRICKE_29I	FRICKE_29B	Post	28	NA	0	FALSE	1	Colonoscopy	1	1	0	0	0	0
Podlesny et al.	FRI	rCDI	rCDI	FRICKE_Case_54	FRICKE_54C	FRICKE_54B	Post	84	NA	0	FALSE	1	Colonoscopy	1	1	0	0	0	0
Podlesny et al.	FRI	rCDI	rCDI	FRICKE_Case_9	FRICKE_9E	FRICKE_9B	Post	56	NA	0	FALSE	1	Colonoscopy	1	1	0	0	0	0
Podlesny et al.	FRI	rCDI	NA	NA	FRICKE_16B	NA	Donor	NA	NA	NA	NA	NA	NA	NA	NA	NA	NA	NA	NA
Podlesny et al.	FRI	rCDI	NA	NA	FRICKE_18B	NA	Donor	NA	NA	NA	NA	NA	NA	NA	NA	NA	NA	NA	NA
Podlesny et al.	FRI	rCDI	NA	NA	FRICKE_19B	NA	Donor	NA	NA	NA	NA	NA	NA	NA	NA	NA	NA	NA	NA
Podlesny et al.	FRI	rCDI	NA	NA	FRICKE_20B	NA	Donor	NA	NA	NA	NA	NA	NA	NA	NA	NA	NA	NA	NA
Podlesny et al.	FRI	rCDI	NA	NA	FRICKE_23B	NA	Donor	NA	NA	NA	NA	NA	NA	NA	NA	NA	NA	NA	NA
Podlesny et al.	FRI	rCDI	NA	NA	FRICKE_28B	NA	Donor	NA	NA	NA	NA	NA	NA	NA	NA	NA	NA	NA	NA
Podlesny et al.	FRI	rCDI	NA	NA	FRICKE_29B	NA	Donor	NA	NA	NA	NA	NA	NA	NA	NA	NA	NA	NA	NA
Podlesny et al.	FRI	rCDI	NA	NA	FRICKE_54B	NA	Donor	NA	NA	NA	NA	NA	NA	NA	NA	NA	NA	NA	NA
Podlesny et al.	FRI	rCDI	NA	NA	FRICKE_9B	NA	Donor	NA	NA	NA	NA	NA	NA	NA	NA	NA	NA	NA	NA
Smillie et al.	ALM	rCDI	rCDI	ALM_Case_4	FMT10	FMT2	Pre Post-ABx	0	NA	2	NA	0	NA	0	0	0	0	0	0
Smillie et al.	ALM	rCDI	rCDI	ALM_Case_25	FMT101	FMT34	Pre Post-ABx	0	vancomycin	2	NA	0	NA	0	0	0	0	0	0
Smillie et al.	ALM	rCDI	rCDI	ALM_Case_26	FMT103	FMT30	Pre Post-ABx	0	combination	2	NA	0	NA	0	0	0	0	0	0
Smillie et al.	ALM	rCDI	rCDI	ALM_Case_6	FMT20	FMT2	Pre Post-ABx	0	combination	2	NA	0	NA	0	0	0	0	0	0
Smillie et al.	ALM	rCDI	rCDI	ALM_Case_8	FMT23	FMT2	Pre Post-ABx	0	vancomycin	2	NA	0	NA	0	0	0	0	0	0
Smillie et al.	ALM	rCDI	rCDI	ALM_Case_1	FMT35	FMT1	Pre Post-ABx	0	vancomycin	7	NA	0	NA	0	0	0	0	0	0
Smillie et al.	ALM	rCDI	rCDI	ALM_Case_3	FMT5	FMT1	Pre Post-ABx	0	vancomycin	2	NA	0	Colonoscopy	1	1	0	0	0	0
Smillie et al.	ALM	rCDI	rCDI	ALM_Case_9	FMT51	FMT2	Pre Post-ABx	0	NA	0	NA	0	NA	0	0	0	0	0	0
Smillie et al.	ALM	rCDI	rCDI	ALM_Case_12	FMT56	FMT2	Pre Post-ABx	0	vancomycin	1	NA	0	Nasogastric	1	0	1	0	0	0
Smillie et al.	ALM	rCDI	rCDI	ALM_Case_13	FMT59	FMT2	Pre Post-ABx	0	fidaxomycin	2	NA	0	NA	0	0	0	0	0	0
Smillie et al.	ALM	rCDI	rCDI	ALM_Case_15	FMT69	FMT27	Pre Post-ABx	0	combination	2	NA	0	NA	0	0	0	0	0	0
Smillie et al.	ALM	rCDI	rCDI	ALM_Case_17	FMT75	FMT27	Pre Post-ABx	0	metronidazole	2	NA	0	NA	0	0	0	0	0	0
Smillie et al.	ALM	rCDI	rCDI	ALM_Case_18	FMT78	FMT4	Pre Post-ABx	0	combination	2	NA	0	NA	0	0	0	0	0	0
Smillie et al.	ALM	rCDI	rCDI	ALM_Case_20	FMT82	FMT27	Pre Post-ABx	0	vancomycin	2	NA	0	NA	0	0	0	0	0	0
Smillie et al.	ALM	rCDI	rCDI	ALM_Case_21	FMT88	FMT27	Pre Post-ABx	0	fidaxomycin	2	NA	0	NA	0	0	0	0	0	0
Smillie et al.	ALM	rCDI	rCDI	ALM_Case_22	FMT93	FMT34	Pre Post-ABx	0	vancomycin	2	NA	0	NA	0	0	0	0	0	0
Smillie et al.	ALM	rCDI	rCDI	ALM_Case_23	FMT96	FMT33	Pre Post-ABx	0	vancomycin	4	NA	0	NA	0	0	0	0	0	0
Smillie et al.	ALM	rCDI	rCDI	ALM_Case_24	FMT99	FMT34	Pre Post-ABx	0	vancomycin	2	NA	0	NA	0	0	0	0	0	0
Smillie et al.	ALM	rCDI	rCDI	ALM_Case_24	FMT100	FMT34	Post	6	vancomycin	0	FALSE	1	Nasogastric	1	0	1	0	0	0
Smillie et al.	ALM	rCDI	rCDI	ALM_Case_22	FMT105	FMT34	Post	15	vancomycin	0	FALSE	1	Nasogastric	1	0	1	0	0	0
Smillie et al.	ALM	rCDI	rCDI	ALM_Case_23	FMT106	FMT33	Post	16	vancomycin	0	FALSE	1	Colonoscopy	1	1	0	0	0	0
Smillie et al.	ALM	rCDI	rCDI	ALM_Case_4	FMT11	FMT2	Post	10	NA	0	FALSE	1	Colonoscopy	1	1	0	0	0	0
Smillie et al.	ALM	rCDI	rCDI	ALM_Case_25	FMT110	FMT34	Post	19	vancomycin	0	FALSE	1	Nasogastric	1	0	1	0	0	0
Smillie et al.	ALM	rCDI	rCDI	ALM_Case_4	FMT12	FMT2	Post	10	NA	0	FALSE	1	Colonoscopy	1	1	0	0	0	0
Smillie et al.	ALM	rCDI	rCDI	ALM_Case_4	FMT13	FMT2	Post	18	NA	0	FALSE	1	Colonoscopy	1	1	0	0	0	0
Smillie et al.	ALM	rCDI	rCDI	ALM_Case_4	FMT14	FMT2	Post	18.5	NA	0	FALSE	1	Colonoscopy	1	1	0	0	0	0
Smillie et al.	ALM	rCDI	rCDI	ALM_Case_5	FMT18	FMT2	Post	6	combination	0	FALSE	1	Colonoscopy	1	1	0	0	0	0
Smillie et al.	ALM	rCDI	rCDI	ALM_Case_5	FMT19	FMT2	Post	6.5	combination	0	FALSE	1	Colonoscopy	1	1	0	0	0	0
Smillie et al.	ALM	rCDI	rCDI	ALM_Case_1	FMT37	FMT1	Post	84	vancomycin	0	FALSE	1	Nasogastric	1	0	1	0	0	0
Smillie et al.	ALM	rCDI	rCDI	ALM_Case_3	FMT39	FMT1	Post	64	vancomycin	0	FALSE	1	Nasogastric	2	1	1	0	0	0
Smillie et al.	ALM	rCDI	rCDI	ALM_Case_3	FMT41	FMT1	Post	135	vancomycin	0	FALSE	1	Nasogastric	2	1	1	0	0	0
Smillie et al.	ALM	rCDI	rCDI	ALM_Case_4	FMT43	FMT2	Post	83	NA	0	FALSE	1	Colonoscopy	1	1	0	0	0	0
Smillie et al.	ALM	rCDI	rCDI	ALM_Case_5	FMT44	FMT2	Post	90	combination	0	FALSE	1	Colonoscopy	1	1	0	0	0	0
Smillie et al.	ALM	rCDI	rCDI	ALM_Case_6	FMT47	FMT2	Post	13	combination	0	FALSE	1	Nasogastric	2	0	2	0	0	0
Smillie et al.	ALM	rCDI	rCDI	ALM_Case_6	FMT49	FMT2	Post	82	combination	0	FALSE	1	Nasogastric	2	0	2	0	0	0
Smillie et al.	ALM	rCDI	rCDI	ALM_Case_8	FMT50	FMT2	Post	75	vancomycin	0	FALSE	1	Colonoscopy	1	1	0	0	0	0
Smillie et al.	ALM	rCDI	rCDI	ALM_Case_9	FMT55	FMT2	Post	6	fidaxomycin	0	FALSE	1	Nasogastric	2	0	2	0	0	0
Smillie et al.	ALM	rCDI	rCDI	ALM_Case_12	FMT58	FMT2	Post	47	vancomycin	0	FALSE	1	Nasogastric	2	0	2	0	0	0
Smillie et al.	ALM	rCDI	rCDI	ALM_Case_13	FMT64	FMT2	Post	11	fidaxomycin	0	FALSE	1	Colonoscopy	1	1	0	0	0	0
Smillie et al.	ALM	rCDI	rCDI	ALM_Case_13	FMT66	FMT2	Post	36	fidaxomycin	0	FALSE	1	Colonoscopy	1	1	0	0	0	0
Smillie et al.	ALM	rCDI	rCDI	ALM_Case_13	FMT67	FMT4	Post	37	fidaxomycin	0	FALSE	1	Nasogastric	2	1	1	0	0	0
Smillie et al.	ALM	rCDI	rCDI	ALM_Case_15	FMT72	FMT27	Post	20	combination	0	FALSE	1	Nasogastric	1	0	1	0	0	0
Smillie et al.	ALM	rCDI	rCDI	ALM_Case_18	FMT81	FMT4	Post	10	combination	0	FALSE	1	Colonoscopy	1	1	0	0	0	0
Smillie et al.	ALM	rCDI	rCDI	ALM_Case_20	FMT85	FMT27	Post	6	vancomycin	0	FALSE	1	Nasogastric	1	0	1	0	0	0
Smillie et al.	ALM	rCDI	rCDI	ALM_Case_21	FMT92	FMT27	Post	13	fidaxomycin	0	FALSE	1	Nasogastric	1	0	1	0	0	0
Smillie et al.	ALM	rCDI	NA	NA	FMT1	NA	Donor	NA	NA	NA	NA	NA	NA	NA	NA	NA	NA	NA	NA
Smillie et al.	ALM	rCDI	NA	NA	FMT2	NA	Donor	NA	NA	NA	NA	NA	NA	NA	NA	NA	NA	NA	NA
Smillie et al.	ALM	rCDI	NA	NA	FMT27	NA	Donor	NA	NA	NA	NA	NA	NA	NA	NA	NA	NA	NA	NA
Smillie et al.	ALM	rCDI	NA	NA	FMT30	NA	Donor	NA	NA	NA	NA	NA	NA	NA	NA	NA	NA	NA	NA
Smillie et al.	ALM	rCDI	NA	NA	FMT33	NA	Donor	NA	NA	NA	NA	NA	NA	NA	NA	NA	NA	NA	NA
Smillie et al.	ALM	rCDI	NA	NA	FMT34	NA	Donor	NA	NA	NA	NA	NA	NA	NA	NA	NA	NA	NA	NA
Smillie et al.	ALM	rCDI	NA	NA	FMT4	NA	Donor	NA	NA	NA	NA	NA	NA	NA	NA	NA	NA	NA	NA
Watson et al.	ERE	rCDI	rCDI	DA_R01	DA_R01_CDI_P_01_PRE	DA_D_09	Pre Post-ABx	-1	vancomycin	10	NA	0	NA	0	0	0	0	0	0
Watson et al.	ERE	rCDI	rCDI	DA_R02	DA_R02_CDI_C_02_PRE	DA_D_10	Pre Post-ABx	-1	vancomycin	10	NA	0	NA	0	0	0	0	0	0
Watson et al.	ERE	rCDI	rCDI	DA_R03	DA_R03_CDI_C_03_PRE	DA_D_15	Pre Post-ABx	-16	vancomycin	10	NA	0	NA	0	0	0	0	0	0
Watson et al.	ERE	rCDI	rCDI+UC	DA_R04	DA_R04_UC_P_02_PRE	DA_D_14	Pre Post-ABx	-2	vancomycin	10	NA	0	NA	0	0	0	0	0	0
Watson et al.	ERE	rCDI	rCDI+UC	DA_R05	DA_R05_UC_C_01_PRE	DA_D_08	Pre Post-ABx	-27	vancomycin	10	NA	0	NA	0	0	0	0	0	0
Watson et al.	ERE	rCDI	rCDI	DB_R01	DB_R01_CDI_C_02_PRE	DB_D_08	Pre Post-ABx	-14	vancomycin	10	NA	0	NA	0	0	0	0	0	0
Watson et al.	ERE	rCDI	rCDI	DB_R02	DB_R02_CDI_C_02_PRE	DB_D_11	Pre Post-ABx	-2	vancomycin	10	NA	0	NA	0	0	0	0	0	0
Watson et al.	ERE	rCDI	rCDI	DB_R03	DB_R03_CDI_P_02_PRE	DB_D_14	Pre Post-ABx	-1	vancomycin	10	NA	0	NA	0	0	0	0	0	0
Watson et al.	ERE	rCDI	rCDI	DB_R04	DB_R04_CDI_P_02_PRE	DB_D_13	Pre Post-ABx	-1	vancomycin	10	NA	0	NA	0	0	0	0	0	0
Watson et al.	ERE	rCDI	rCDI+UC	DB_R05	DB_R05_UC_P_01_PRE	DB_D_07	Pre Post-ABx	-1	vancomycin	10	NA	0	NA	0	0	0	0	0	0
Watson et al.	ERE	rCDI	rCDI	DA_R01	DA_R01_CDI_P_02_POST	DA_D_09	Post	6	vancomycin	0	FALSE	1	Pill	1	0	0	0	0	1
Watson et al.	ERE	rCDI	rCDI	DA_R01	DA_R01_CDI_P_03_POST	DA_D_09	Post	26	vancomycin	0	FALSE	1	Pill	1	0	0	0	0	1
Watson et al.	ERE	rCDI	rCDI	DA_R01	DA_R01_CDI_P_05_POST	DA_D_09	Post	168	vancomycin	0	FALSE	1	Pill	1	0	0	0	0	1
Watson et al.	ERE	rCDI	rCDI	DA_R01	DA_R01_CDI_P_06_POST	DA_D_09	Post	334	vancomycin	0	FALSE	1	Pill	1	0	0	0	0	1
Watson et al.	ERE	rCDI	rCDI	DA_R02	DA_R02_CDI_C_03_POST	DA_D_10	Post	5	vancomycin	0	FALSE	1	Colonoscopy	1	1	0	0	0	0
Watson et al.	ERE	rCDI	rCDI	DA_R02	DA_R02_CDI_C_04_POST	DA_D_10	Post	26	vancomycin	0	FALSE	1	Colonoscopy	1	1	0	0	0	0
Watson et al.	ERE	rCDI	rCDI	DA_R02	DA_R02_CDI_C_05_POST	DA_D_10	Post	89	vancomycin	0	FALSE	1	Colonoscopy	1	1	0	0	0	0
Watson et al.	ERE	rCDI	rCDI	DA_R02	DA_R02_CDI_C_06_POST	DA_D_10	Post	161	vancomycin	0	FALSE	1	Colonoscopy	1	1	0	0	0	0
Watson et al.	ERE	rCDI	rCDI	DA_R02	DA_R02_CDI_C_07_POST	DA_D_10	Post	334	vancomycin	0	FALSE	1	Colonoscopy	1	1	0	0	0	0
Watson et al.	ERE	rCDI	rCDI	DA_R03	DA_R03_CDI_C_04_POST	DA_D_15	Post	6	vancomycin	0	FALSE	1	Colonoscopy	1	1	0	0	0	0
Watson et al.	ERE	rCDI	rCDI	DA_R03	DA_R03_CDI_C_05_POST	DA_D_15	Post	14	vancomycin	0	FALSE	1	Colonoscopy	1	1	0	0	0	0
Watson et al.	ERE	rCDI	rCDI	DA_R03	DA_R03_CDI_C_06_POST	DA_D_15	Post	28	vancomycin	0	FALSE	1	Colonoscopy	1	1	0	0	0	0
Watson et al.	ERE	rCDI	rCDI	DA_R03	DA_R03_CDI_C_07_POST	DA_D_15	Post	84	vancomycin	0	FALSE	1	Colonoscopy	1	1	0	0	0	0
Watson et al.	ERE	rCDI	rCDI	DA_R03	DA_R03_CDI_C_08_POST	DA_D_15	Post	168	vancomycin	0	FALSE	1	Colonoscopy	1	1	0	0	0	0
Watson et al.	ERE	rCDI	rCDI+UC	DA_R04	DA_R04_UC_P_03_POST	DA_D_14	Post	7	vancomycin	0	FALSE	1	Pill	1	0	0	0	0	1
Watson et al.	ERE	rCDI	rCDI+UC	DA_R04	DA_R04_UC_P_04_POST	DA_D_14	Post	23	vancomycin	0	FALSE	1	Pill	1	0	0	0	0	1
Watson et al.	ERE	rCDI	rCDI+UC	DA_R04	DA_R04_UC_P_05_POST	DA_D_14	Post	30	vancomycin	0	FALSE	1	Pill	1	0	0	0	0	1
Watson et al.	ERE	rCDI	rCDI+UC	DA_R04	DA_R04_UC_P_06_POST	DA_D_14	Post	84	vancomycin	0	FALSE	1	Pill	1	0	0	0	0	1
Watson et al.	ERE	rCDI	rCDI+UC	DA_R04	DA_R04_UC_P_07_POST	DA_D_14	Post	168	vancomycin	0	FALSE	1	Pill	1	0	0	0	0	1
Watson et al.	ERE	rCDI	rCDI+UC	DA_R04	DA_R04_UC_P_09_POST	DA_D_14	Post	336	vancomycin	0	FALSE	1	Pill	1	0	0	0	0	1
Watson et al.	ERE	rCDI	rCDI+UC	DA_R05	DA_R05_UC_C_02_POST	DA_D_08	Post	29	vancomycin	0	FALSE	1	Colonoscopy	1	1	0	0	0	0
Watson et al.	ERE	rCDI	rCDI+UC	DA_R05	DA_R05_UC_C_03_POST	DA_D_08	Post	84	vancomycin	0	FALSE	1	Colonoscopy	1	1	0	0	0	0
Watson et al.	ERE	rCDI	rCDI+UC	DA_R05	DA_R05_UC_C_04_POST	DA_D_08	Post	168	vancomycin	0	FALSE	1	Colonoscopy	1	1	0	0	0	0
Watson et al.	ERE	rCDI	rCDI+UC	DA_R05	DA_R05_UC_C_05_POST	DA_D_08	Post	336	vancomycin	0	FALSE	1	Colonoscopy	1	1	0	0	0	0
Watson et al.	ERE	rCDI	rCDI	DB_R01	DB_R01_CDI_C_03_POST	DB_D_08	Post	6	vancomycin	0	FALSE	1	Colonoscopy	1	1	0	0	0	0
Watson et al.	ERE	rCDI	rCDI	DB_R01	DB_R01_CDI_C_04_POST	DB_D_08	Post	28	vancomycin	0	FALSE	1	Colonoscopy	1	1	0	0	0	0
Watson et al.	ERE	rCDI	rCDI	DB_R01	DB_R01_CDI_C_05_POST	DB_D_08	Post	83	vancomycin	0	FALSE	1	Colonoscopy	1	1	0	0	0	0
Watson et al.	ERE	rCDI	rCDI	DB_R01	DB_R01_CDI_C_06_POST	DB_D_08	Post	167	vancomycin	0	FALSE	1	Colonoscopy	1	1	0	0	0	0
Watson et al.	ERE	rCDI	rCDI	DB_R01	DB_R01_CDI_C_07_POST	DB_D_08	Post	335	vancomycin	0	FALSE	1	Colonoscopy	1	1	0	0	0	0
Watson et al.	ERE	rCDI	rCDI	DB_R02	DB_R02_CDI_C_03_POST	DB_D_11	Post	6	vancomycin	0	FALSE	1	Colonoscopy	1	1	0	0	0	0
Watson et al.	ERE	rCDI	rCDI	DB_R02	DB_R02_CDI_C_04_POST	DB_D_11	Post	83	vancomycin	0	FALSE	1	Colonoscopy	1	1	0	0	0	0
Watson et al.	ERE	rCDI	rCDI	DB_R02	DB_R02_CDI_C_05_POST	DB_D_11	Post	174	vancomycin	0	FALSE	1	Colonoscopy	1	1	0	0	0	0
Watson et al.	ERE	rCDI	rCDI	DB_R02	DB_R02_CDI_C_06_POST	DB_D_11	Post	335	vancomycin	0	FALSE	1	Colonoscopy	1	1	0	0	0	0
Watson et al.	ERE	rCDI	rCDI	DB_R03	DB_R03_CDI_P_03_POST	DB_D_14	Post	8	vancomycin	0	FALSE	1	Pill	1	0	0	0	0	1
Watson et al.	ERE	rCDI	rCDI	DB_R03	DB_R03_CDI_P_04_POST	DB_D_14	Post	28	vancomycin	0	FALSE	1	Pill	1	0	0	0	0	1
Watson et al.	ERE	rCDI	rCDI	DB_R03	DB_R03_CDI_P_05_POST	DB_D_14	Post	84	vancomycin	0	FALSE	1	Pill	1	0	0	0	0	1
Watson et al.	ERE	rCDI	rCDI	DB_R03	DB_R03_CDI_P_06_POST	DB_D_14	Post	164	vancomycin	0	FALSE	1	Pill	1	0	0	0	0	1
Watson et al.	ERE	rCDI	rCDI	DB_R03	DB_R03_CDI_P_07_POST	DB_D_14	Post	216	vancomycin	0	FALSE	1	Pill	1	0	0	0	0	1
Watson et al.	ERE	rCDI	rCDI	DB_R03	DB_R03_CDI_P_08_POST	DB_D_14	Post	294	vancomycin	0	FALSE	1	Pill	1	0	0	0	0	1
Watson et al.	ERE	rCDI	rCDI	DB_R04	DB_R04_CDI_P_03_POST	DB_D_13	Post	7	vancomycin	0	FALSE	1	Pill	1	0	0	0	0	1
Watson et al.	ERE	rCDI	rCDI	DB_R04	DB_R04_CDI_P_04_POST	DB_D_13	Post	28	vancomycin	0	FALSE	1	Pill	1	0	0	0	0	1
Watson et al.	ERE	rCDI	rCDI	DB_R04	DB_R04_CDI_P_05_POST	DB_D_13	Post	69	vancomycin	0	FALSE	1	Pill	1	0	0	0	0	1
Watson et al.	ERE	rCDI	rCDI	DB_R04	DB_R04_CDI_P_06_POST	DB_D_13	Post	81	vancomycin	0	FALSE	1	Pill	1	0	0	0	0	1
Watson et al.	ERE	rCDI	rCDI	DB_R04	DB_R04_CDI_P_07_POST	DB_D_13	Post	171	vancomycin	0	FALSE	1	Pill	1	0	0	0	0	1
Watson et al.	ERE	rCDI	rCDI	DB_R04	DB_R04_CDI_P_08_POST	DB_D_13	Post	217	vancomycin	0	FALSE	1	Pill	1	0	0	0	0	1
Watson et al.	ERE	rCDI	rCDI	DB_R04	DB_R04_CDI_P_09_POST	DB_D_13	Post	334	vancomycin	0	FALSE	1	Pill	1	0	0	0	0	1
Watson et al.	ERE	rCDI	rCDI+UC	DB_R05	DB_R05_UC_P_02_POST	DB_D_07	Post	5	vancomycin	0	FALSE	1	Pill	1	0	0	0	0	1
Watson et al.	ERE	rCDI	rCDI+UC	DB_R05	DB_R05_UC_P_03_POST	DB_D_07	Post	28	vancomycin	0	FALSE	1	Pill	1	0	0	0	0	1
Watson et al.	ERE	rCDI	rCDI+UC	DB_R05	DB_R05_UC_P_04_POST	DB_D_07	Post	89	vancomycin	0	FALSE	1	Pill	1	0	0	0	0	1
Watson et al.	ERE	rCDI	rCDI+UC	DB_R05	DB_R05_UC_P_05_POST	DB_D_07	Post	168	vancomycin	0	FALSE	1	Pill	1	0	0	0	0	1
Watson et al.	ERE	rCDI	rCDI+UC	DB_R05	DB_R05_UC_P_06_POST	DB_D_07	Post	336	vancomycin	0	FALSE	1	Pill	1	0	0	0	0	1
Watson et al.	ERE	rCDI	NA	NA	DA_D_08	NA	Donor	NA	NA	NA	NA	NA	NA	NA	NA	NA	NA	NA	NA
Watson et al.	ERE	rCDI	NA	NA	DA_D_09	NA	Donor	NA	NA	NA	NA	NA	NA	NA	NA	NA	NA	NA	NA
Watson et al.	ERE	rCDI	NA	NA	DA_D_10	NA	Donor	NA	NA	NA	NA	NA	NA	NA	NA	NA	NA	NA	NA
Watson et al.	ERE	rCDI	NA	NA	DA_D_14	NA	Donor	NA	NA	NA	NA	NA	NA	NA	NA	NA	NA	NA	NA
Watson et al.	ERE	rCDI	NA	NA	DA_D_15	NA	Donor	NA	NA	NA	NA	NA	NA	NA	NA	NA	NA	NA	NA
Watson et al.	ERE	rCDI	NA	NA	DB_D_07	NA	Donor	NA	NA	NA	NA	NA	NA	NA	NA	NA	NA	NA	NA
Watson et al.	ERE	rCDI	NA	NA	DB_D_08	NA	Donor	NA	NA	NA	NA	NA	NA	NA	NA	NA	NA	NA	NA
Watson et al.	ERE	rCDI	NA	NA	DB_D_11	NA	Donor	NA	NA	NA	NA	NA	NA	NA	NA	NA	NA	NA	NA
Watson et al.	ERE	rCDI	NA	NA	DB_D_13	NA	Donor	NA	NA	NA	NA	NA	NA	NA	NA	NA	NA	NA	NA
Watson et al.	ERE	rCDI	NA	NA	DB_D_14	NA	Donor	NA	NA	NA	NA	NA	NA	NA	NA	NA	NA	NA	NA
Li et al.	BOR	MetS	MetS	BORK_Case_6	FAT_006_22_0_0	FAT_DON_11_22_0_N	Pre No-ABx	0	NA	0	NA	0	NA	0	0	0	0	0	0
Li et al.	BOR	MetS	MetS	BORK_Case_8	FAT_008_22_0_0	FAT_DON_11_22_0_N	Pre No-ABx	0	NA	0	NA	0	NA	0	0	0	0	0	0
Li et al.	BOR	MetS	MetS	BORK_Case_12	FAT_012_22_0_0	FAT_DON_8_22_0_0	Pre No-ABx	0	NA	0	NA	0	NA	0	0	0	0	0	0
Li et al.	BOR	MetS	MetS	BORK_Case_15	FAT_015_22_0_0	FAT_DON_11_22_0_N	Pre No-ABx	0	NA	0	NA	0	NA	0	0	0	0	0	0
Li et al.	BOR	MetS	MetS	BORK_Case_20	FAT_020_22_0_0	FAT_DON_19_22_0_0	Pre No-ABx	0	NA	0	NA	0	NA	0	0	0	0	0	0
Li et al.	BOR	MetS	MetS	BORK_Case_6	FAT_006_22_14_0	FAT_DON_11_22_0_N	Post	14	NA	0	FALSE	1	Gastroduodenal	1	0	0	1	0	0
Li et al.	BOR	MetS	MetS	BORK_Case_6	FAT_006_22_42_0	FAT_DON_11_22_0_N	Post	42	NA	0	FALSE	1	Gastroduodenal	1	0	0	1	0	0
Li et al.	BOR	MetS	MetS	BORK_Case_6	FAT_006_22_84_0	FAT_DON_11_22_0_N	Post	84	NA	0	FALSE	1	Gastroduodenal	1	0	0	1	0	0
Li et al.	BOR	MetS	MetS	BORK_Case_8	FAT_008_22_14_0	FAT_DON_11_22_0_N	Post	14	NA	0	FALSE	1	Gastroduodenal	1	0	0	1	0	0
Li et al.	BOR	MetS	MetS	BORK_Case_8	FAT_008_22_42_0	FAT_DON_11_22_0_N	Post	42	NA	0	FALSE	1	Gastroduodenal	1	0	0	1	0	0
Li et al.	BOR	MetS	MetS	BORK_Case_8	FAT_008_22_84_0	FAT_DON_11_22_0_N	Post	84	NA	0	FALSE	1	Gastroduodenal	1	0	0	1	0	0
Li et al.	BOR	MetS	MetS	BORK_Case_12	FAT_012_22_14_0	FAT_DON_8_22_0_0	Post	14	NA	0	FALSE	1	Gastroduodenal	1	0	0	1	0	0
Li et al.	BOR	MetS	MetS	BORK_Case_12	FAT_012_22_42_0	FAT_DON_8_22_0_0	Post	42	NA	0	FALSE	1	Gastroduodenal	1	0	0	1	0	0
Li et al.	BOR	MetS	MetS	BORK_Case_12	FAT_012_22_84_0	FAT_DON_8_22_0_0	Post	84	NA	0	FALSE	1	Gastroduodenal	1	0	0	1	0	0
Li et al.	BOR	MetS	MetS	BORK_Case_15	FAT_015_22_14_0	FAT_DON_11_22_0_N	Post	14	NA	0	FALSE	1	Gastroduodenal	1	0	0	1	0	0
Li et al.	BOR	MetS	MetS	BORK_Case_15	FAT_015_22_42_0	FAT_DON_11_22_0_N	Post	42	NA	0	FALSE	1	Gastroduodenal	1	0	0	1	0	0
Li et al.	BOR	MetS	MetS	BORK_Case_15	FAT_015_22_84_0	FAT_DON_11_22_0_N	Post	84	NA	0	FALSE	1	Gastroduodenal	1	0	0	1	0	0
Li et al.	BOR	MetS	MetS	BORK_Case_20	FAT_020_22_14_0	FAT_DON_19_22_0_0	Post	14	NA	0	FALSE	1	Gastroduodenal	1	0	0	1	0	0
Li et al.	BOR	MetS	MetS	BORK_Case_20	FAT_020_22_42_0	FAT_DON_19_22_0_0	Post	42	NA	0	FALSE	1	Gastroduodenal	1	0	0	1	0	0
Li et al.	BOR	MetS	MetS	BORK_Case_20	FAT_020_22_84_0	FAT_DON_19_22_0_0	Post	84	NA	0	FALSE	1	Gastroduodenal	1	0	0	1	0	0
Li et al.	BOR	MetS	NA	NA	FAT_DON_11_22_0_4	NA	Donor	NA	NA	NA	NA	NA	NA	NA	NA	NA	NA	NA	NA
Li et al.	BOR	MetS	NA	NA	FAT_DON_11_22_0_5	NA	Donor	NA	NA	NA	NA	NA	NA	NA	NA	NA	NA	NA	NA
Li et al.	BOR	MetS	NA	NA	FAT_DON_11_22_0_6	NA	Donor	NA	NA	NA	NA	NA	NA	NA	NA	NA	NA	NA	NA
Li et al.	BOR	MetS	NA	NA	FAT_DON_11_22_0_N	FAT_DON_11_22_0_4;FAT_DON_11_22_0_5;FAT_DON_11_22_0_6	Donor	NA	NA	NA	NA	NA	NA	NA	NA	NA	NA	NA	NA
Li et al.	BOR	MetS	NA	NA	FAT_DON_19_22_0_0	NA	Donor	NA	NA	NA	NA	NA	NA	NA	NA	NA	NA	NA	NA
Li et al.	BOR	MetS	NA	NA	FAT_DON_8_22_0_0	NA	Donor	NA	NA	NA	NA	NA	NA	NA	NA	NA	NA	NA	NA
Ng et al.	CHA	MetS	T2DM	FDM002	FDM002W0	CHANDONOR	Pre No-ABx	0	NA	0	NA	0	NA	0	0	0	0	0	0
Ng et al.	CHA	MetS	T2DM	FDM020	FDM020W0	CHANDONOR	Pre No-ABx	0	NA	0	NA	0	NA	0	0	0	0	0	0
Ng et al.	CHA	MetS	T2DM	FDM019	FDM019W0	CHANDONOR	Pre No-ABx	0	NA	0	NA	0	NA	0	0	0	0	0	0
Ng et al.	CHA	MetS	T2DM	FDM017	FDM017W0	CHANDONOR	Pre No-ABx	0	NA	0	NA	0	NA	0	0	0	0	0	0
Ng et al.	CHA	MetS	T2DM	FDM013	FDM013W0	CHANDONOR	Pre No-ABx	0	NA	0	NA	0	NA	0	0	0	0	0	0
Ng et al.	CHA	MetS	T2DM	FDM001	FDM001W0	CHANDONOR	Pre No-ABx	0	NA	0	NA	0	NA	0	0	0	0	0	0
Ng et al.	CHA	MetS	T2DM	FDM012	FDM012W0	CHANDONOR	Pre No-ABx	0	NA	0	NA	0	NA	0	0	0	0	0	0
Ng et al.	CHA	MetS	T2DM	FDM010	FDM010W0	CHANDONOR	Pre No-ABx	0	NA	0	NA	0	NA	0	0	0	0	0	0
Ng et al.	CHA	MetS	T2DM	FDM009	FDM009W0	CHANDONOR	Pre No-ABx	0	NA	0	NA	0	NA	0	0	0	0	0	0
Ng et al.	CHA	MetS	T2DM	FDM008	FDM008W0	CHANDONOR	Pre No-ABx	0	NA	0	NA	0	NA	0	0	0	0	0	0
Ng et al.	CHA	MetS	T2DM	FDM006	FDM006W0	CHANDONOR	Pre No-ABx	0	NA	0	NA	0	NA	0	0	0	0	0	0
Ng et al.	CHA	MetS	T2DM	FDM004	FDM004W0	CHANDONOR	Pre No-ABx	0	NA	0	NA	0	NA	0	0	0	0	0	0
Ng et al.	CHA	MetS	T2DM	FDM040	FDM040W0	CHANDONOR	Pre No-ABx	0	NA	0	NA	0	NA	0	0	0	0	0	0
Ng et al.	CHA	MetS	T2DM	FDM037	FDM037W0	CHANDONOR	Pre No-ABx	0	NA	0	NA	0	NA	0	0	0	0	0	0
Ng et al.	CHA	MetS	T2DM	FDM035	FDM035W0	CHANDONOR	Pre No-ABx	0	NA	0	NA	0	NA	0	0	0	0	0	0
Ng et al.	CHA	MetS	T2DM	FDM034	FDM034W0	CHANDONOR	Pre No-ABx	0	NA	0	NA	0	NA	0	0	0	0	0	0
Ng et al.	CHA	MetS	T2DM	FDM022	FDM022W0	CHANDONOR	Pre No-ABx	0	NA	0	NA	0	NA	0	0	0	0	0	0
Ng et al.	CHA	MetS	T2DM	FDM031	FDM031W0	CHANDONOR	Pre No-ABx	0	NA	0	NA	0	NA	0	0	0	0	0	0
Ng et al.	CHA	MetS	T2DM	FDM030	FDM030W0	CHANDONOR	Pre No-ABx	0	NA	0	NA	0	NA	0	0	0	0	0	0
Ng et al.	CHA	MetS	T2DM	FDM028	FDM028W0	CHANDONOR	Pre No-ABx	0	NA	0	NA	0	NA	0	0	0	0	0	0
Ng et al.	CHA	MetS	T2DM	FDM026	FDM026W0	CHANDONOR	Pre No-ABx	0	NA	0	NA	0	NA	0	0	0	0	0	0
Ng et al.	CHA	MetS	T2DM	FDM025	FDM025W0	CHANDONOR	Pre No-ABx	0	NA	0	NA	0	NA	0	0	0	0	0	0
Ng et al.	CHA	MetS	T2DM	FDM024	FDM024W0	CHANDONOR	Pre No-ABx	0	NA	0	NA	0	NA	0	0	0	0	0	0
Ng et al.	CHA	MetS	T2DM	FDM061	FDM061W0	CHANDONOR	Pre No-ABx	0	NA	0	NA	0	NA	0	0	0	0	0	0
Ng et al.	CHA	MetS	T2DM	FDM060	FDM060W0	CHANDONOR	Pre No-ABx	0	NA	0	NA	0	NA	0	0	0	0	0	0
Ng et al.	CHA	MetS	T2DM	FDM043	FDM043W0	CHANDONOR	Pre No-ABx	0	NA	0	NA	0	NA	0	0	0	0	0	0
Ng et al.	CHA	MetS	T2DM	FDM059	FDM059W0	CHANDONOR	Pre No-ABx	0	NA	0	NA	0	NA	0	0	0	0	0	0
Ng et al.	CHA	MetS	T2DM	FDM055	FDM055W0	CHANDONOR	Pre No-ABx	0	NA	0	NA	0	NA	0	0	0	0	0	0
Ng et al.	CHA	MetS	T2DM	FDM053	FDM053W0	CHANDONOR	Pre No-ABx	0	NA	0	NA	0	NA	0	0	0	0	0	0
Ng et al.	CHA	MetS	T2DM	FDM051	FDM051W0	CHANDONOR	Pre No-ABx	0	NA	0	NA	0	NA	0	0	0	0	0	0
Ng et al.	CHA	MetS	T2DM	FDM050	FDM050W0	CHANDONOR	Pre No-ABx	0	NA	0	NA	0	NA	0	0	0	0	0	0
Ng et al.	CHA	MetS	T2DM	FDM049	FDM049W0	CHANDONOR	Pre No-ABx	0	NA	0	NA	0	NA	0	0	0	0	0	0
Ng et al.	CHA	MetS	T2DM	FDM042	FDM042W0	CHANDONOR	Pre No-ABx	0	NA	0	NA	0	NA	0	0	0	0	0	0
Ng et al.	CHA	MetS	T2DM	FDM048	FDM048W0	CHANDONOR	Pre No-ABx	0	NA	0	NA	0	NA	0	0	0	0	0	0
Ng et al.	CHA	MetS	T2DM	FDM047	FDM047W0	CHANDONOR	Pre No-ABx	0	NA	0	NA	0	NA	0	0	0	0	0	0
Ng et al.	CHA	MetS	T2DM	FDM046	FDM046W0	CHANDONOR	Pre No-ABx	0	NA	0	NA	0	NA	0	0	0	0	0	0
Ng et al.	CHA	MetS	T2DM	FDM041	FDM041W0	CHANDONOR	Pre No-ABx	0	NA	0	NA	0	NA	0	0	0	0	0	0
Ng et al.	CHA	MetS	T2DM	FDM020	FDM020W4	CHANDONOR	Post	28	NA	0	FALSE	0	Nasogastric	1	0	1	0	0	0
Ng et al.	CHA	MetS	T2DM	FDM001	FDM001W4	CHANDONOR	Post	28	NA	0	FALSE	0	Nasogastric	1	0	1	0	0	0
Ng et al.	CHA	MetS	T2DM	FDM020	FDM020W24	CHANDONOR	Post	168	NA	0	FALSE	0	Nasogastric	4	0	4	0	0	0
Ng et al.	CHA	MetS	T2DM	FDM020	FDM020W16	CHANDONOR	Post	112	NA	0	FALSE	0	Nasogastric	4	0	4	0	0	0
Ng et al.	CHA	MetS	T2DM	FDM019	FDM019W4	CHANDONOR	Post	28	NA	0	FALSE	0	Nasogastric	1	0	1	0	0	0
Ng et al.	CHA	MetS	T2DM	FDM019	FDM019W16	CHANDONOR	Post	112	NA	0	FALSE	0	Nasogastric	4	0	4	0	0	0
Ng et al.	CHA	MetS	T2DM	FDM001	FDM001W24	CHANDONOR	Post	168	NA	0	FALSE	0	Nasogastric	4	0	4	0	0	0
Ng et al.	CHA	MetS	T2DM	FDM017	FDM017W4	CHANDONOR	Post	28	NA	0	FALSE	0	Nasogastric	1	0	1	0	0	0
Ng et al.	CHA	MetS	T2DM	FDM017	FDM017W24	CHANDONOR	Post	168	NA	0	FALSE	0	Nasogastric	4	0	4	0	0	0
Ng et al.	CHA	MetS	T2DM	FDM017	FDM017W16	CHANDONOR	Post	112	NA	0	FALSE	0	Nasogastric	4	0	4	0	0	0
Ng et al.	CHA	MetS	T2DM	FDM001	FDM001W16	CHANDONOR	Post	112	NA	0	FALSE	0	Nasogastric	4	0	4	0	0	0
Ng et al.	CHA	MetS	T2DM	FDM013	FDM013W4	CHANDONOR	Post	28	NA	0	FALSE	0	Nasogastric	1	0	1	0	0	0
Ng et al.	CHA	MetS	T2DM	FDM013	FDM013W24	CHANDONOR	Post	168	NA	0	FALSE	0	Nasogastric	4	0	4	0	0	0
Ng et al.	CHA	MetS	T2DM	FDM013	FDM013W16	CHANDONOR	Post	112	NA	0	FALSE	0	Nasogastric	4	0	4	0	0	0
Ng et al.	CHA	MetS	T2DM	FDM012	FDM012W24	CHANDONOR	Post	168	NA	0	FALSE	0	Nasogastric	4	0	4	0	0	0
Ng et al.	CHA	MetS	T2DM	FDM012	FDM012W16	CHANDONOR	Post	112	NA	0	FALSE	0	Nasogastric	4	0	4	0	0	0
Ng et al.	CHA	MetS	T2DM	FDM010	FDM010W4	CHANDONOR	Post	28	NA	0	FALSE	0	Nasogastric	1	0	1	0	0	0
Ng et al.	CHA	MetS	T2DM	FDM010	FDM010W24	CHANDONOR	Post	168	NA	0	FALSE	0	Nasogastric	4	0	4	0	0	0
Ng et al.	CHA	MetS	T2DM	FDM010	FDM010W16	CHANDONOR	Post	112	NA	0	FALSE	0	Nasogastric	4	0	4	0	0	0
Ng et al.	CHA	MetS	T2DM	FDM009	FDM009W4	CHANDONOR	Post	28	NA	0	FALSE	0	Nasogastric	1	0	1	0	0	0
Ng et al.	CHA	MetS	T2DM	FDM009	FDM009W24	CHANDONOR	Post	168	NA	0	FALSE	0	Nasogastric	4	0	4	0	0	0
Ng et al.	CHA	MetS	T2DM	FDM009	FDM009W16	CHANDONOR	Post	112	NA	0	FALSE	0	Nasogastric	4	0	4	0	0	0
Ng et al.	CHA	MetS	T2DM	FDM008	FDM008W4	CHANDONOR	Post	28	NA	0	FALSE	0	Nasogastric	1	0	1	0	0	0
Ng et al.	CHA	MetS	T2DM	FDM008	FDM008W24	CHANDONOR	Post	168	NA	0	FALSE	0	Nasogastric	4	0	4	0	0	0
Ng et al.	CHA	MetS	T2DM	FDM008	FDM008W16	CHANDONOR	Post	112	NA	0	FALSE	0	Nasogastric	4	0	4	0	0	0
Ng et al.	CHA	MetS	T2DM	FDM006	FDM006W4	CHANDONOR	Post	28	NA	0	FALSE	0	Nasogastric	1	0	1	0	0	0
Ng et al.	CHA	MetS	T2DM	FDM006	FDM006W24	CHANDONOR	Post	168	NA	0	FALSE	0	Nasogastric	4	0	4	0	0	0
Ng et al.	CHA	MetS	T2DM	FDM006	FDM006W16	CHANDONOR	Post	112	NA	0	FALSE	0	Nasogastric	4	0	4	0	0	0
Ng et al.	CHA	MetS	T2DM	FDM004	FDM004W4	CHANDONOR	Post	28	NA	0	FALSE	0	Nasogastric	1	0	1	0	0	0
Ng et al.	CHA	MetS	T2DM	FDM004	FDM004W24	CHANDONOR	Post	168	NA	0	FALSE	0	Nasogastric	4	0	4	0	0	0
Ng et al.	CHA	MetS	T2DM	FDM004	FDM004W16	CHANDONOR	Post	112	NA	0	FALSE	0	Nasogastric	4	0	4	0	0	0
Ng et al.	CHA	MetS	T2DM	FDM002	FDM002W4	CHANDONOR	Post	28	NA	0	FALSE	0	Nasogastric	1	0	1	0	0	0
Ng et al.	CHA	MetS	T2DM	FDM002	FDM002W24	CHANDONOR	Post	168	NA	0	FALSE	0	Nasogastric	4	0	4	0	0	0
Ng et al.	CHA	MetS	T2DM	FDM002	FDM002W16	CHANDONOR	Post	112	NA	0	FALSE	0	Nasogastric	4	0	4	0	0	0
Ng et al.	CHA	MetS	T2DM	FDM040	FDM040W4	CHANDONOR	Post	28	NA	0	FALSE	0	Nasogastric	1	0	1	0	0	0
Ng et al.	CHA	MetS	T2DM	FDM040	FDM040W24	CHANDONOR	Post	168	NA	0	FALSE	0	Nasogastric	4	0	4	0	0	0
Ng et al.	CHA	MetS	T2DM	FDM040	FDM040W16	CHANDONOR	Post	112	NA	0	FALSE	0	Nasogastric	4	0	4	0	0	0
Ng et al.	CHA	MetS	T2DM	FDM037	FDM037W4	CHANDONOR	Post	28	NA	0	FALSE	0	Nasogastric	1	0	1	0	0	0
Ng et al.	CHA	MetS	T2DM	FDM022	FDM022W24	CHANDONOR	Post	168	NA	0	FALSE	0	Nasogastric	4	0	4	0	0	0
Ng et al.	CHA	MetS	T2DM	FDM037	FDM037W24	CHANDONOR	Post	168	NA	0	FALSE	0	Nasogastric	4	0	4	0	0	0
Ng et al.	CHA	MetS	T2DM	FDM037	FDM037W16	CHANDONOR	Post	112	NA	0	FALSE	0	Nasogastric	4	0	4	0	0	0
Ng et al.	CHA	MetS	T2DM	FDM035	FDM035W4	CHANDONOR	Post	28	NA	0	FALSE	0	Nasogastric	1	0	1	0	0	0
Ng et al.	CHA	MetS	T2DM	FDM035	FDM035W24	CHANDONOR	Post	168	NA	0	FALSE	0	Nasogastric	4	0	4	0	0	0
Ng et al.	CHA	MetS	T2DM	FDM035	FDM035W16	CHANDONOR	Post	112	NA	0	FALSE	0	Nasogastric	4	0	4	0	0	0
Ng et al.	CHA	MetS	T2DM	FDM022	FDM022W16	CHANDONOR	Post	112	NA	0	FALSE	0	Nasogastric	4	0	4	0	0	0
Ng et al.	CHA	MetS	T2DM	FDM034	FDM034W4	CHANDONOR	Post	28	NA	0	FALSE	0	Nasogastric	1	0	1	0	0	0
Ng et al.	CHA	MetS	T2DM	FDM034	FDM034W24	CHANDONOR	Post	168	NA	0	FALSE	0	Nasogastric	4	0	4	0	0	0
Ng et al.	CHA	MetS	T2DM	FDM034	FDM034W16	CHANDONOR	Post	112	NA	0	FALSE	0	Nasogastric	4	0	4	0	0	0
Ng et al.	CHA	MetS	T2DM	FDM032	FDM032W4	CHANDONOR	Post	28	NA	0	FALSE	0	Nasogastric	1	0	1	0	0	0
Ng et al.	CHA	MetS	T2DM	FDM031	FDM031W4	CHANDONOR	Post	28	NA	0	FALSE	0	Nasogastric	1	0	1	0	0	0
Ng et al.	CHA	MetS	T2DM	FDM031	FDM031W24	CHANDONOR	Post	168	NA	0	FALSE	0	Nasogastric	4	0	4	0	0	0
Ng et al.	CHA	MetS	T2DM	FDM031	FDM031W16	CHANDONOR	Post	112	NA	0	FALSE	0	Nasogastric	4	0	4	0	0	0
Ng et al.	CHA	MetS	T2DM	FDM030	FDM030W4	CHANDONOR	Post	28	NA	0	FALSE	0	Nasogastric	1	0	1	0	0	0
Ng et al.	CHA	MetS	T2DM	FDM030	FDM030W24	CHANDONOR	Post	168	NA	0	FALSE	0	Nasogastric	4	0	4	0	0	0
Ng et al.	CHA	MetS	T2DM	FDM030	FDM030W16	CHANDONOR	Post	112	NA	0	FALSE	0	Nasogastric	4	0	4	0	0	0
Ng et al.	CHA	MetS	T2DM	FDM028	FDM028W4	CHANDONOR	Post	28	NA	0	FALSE	0	Nasogastric	1	0	1	0	0	0
Ng et al.	CHA	MetS	T2DM	FDM026	FDM026W4	CHANDONOR	Post	28	NA	0	FALSE	0	Nasogastric	1	0	1	0	0	0
Ng et al.	CHA	MetS	T2DM	FDM026	FDM026W24	CHANDONOR	Post	168	NA	0	FALSE	0	Nasogastric	4	0	4	0	0	0
Ng et al.	CHA	MetS	T2DM	FDM026	FDM026W16	CHANDONOR	Post	112	NA	0	FALSE	0	Nasogastric	4	0	4	0	0	0
Ng et al.	CHA	MetS	T2DM	FDM025	FDM025W4	CHANDONOR	Post	28	NA	0	FALSE	0	Nasogastric	1	0	1	0	0	0
Ng et al.	CHA	MetS	T2DM	FDM025	FDM025W24	CHANDONOR	Post	168	NA	0	FALSE	0	Nasogastric	4	0	4	0	0	0
Ng et al.	CHA	MetS	T2DM	FDM025	FDM025W16	CHANDONOR	Post	112	NA	0	FALSE	0	Nasogastric	4	0	4	0	0	0
Ng et al.	CHA	MetS	T2DM	FDM024	FDM024W4	CHANDONOR	Post	28	NA	0	FALSE	0	Nasogastric	1	0	1	0	0	0
Ng et al.	CHA	MetS	T2DM	FDM024	FDM024W24	CHANDONOR	Post	168	NA	0	FALSE	0	Nasogastric	4	0	4	0	0	0
Ng et al.	CHA	MetS	T2DM	FDM024	FDM024W16	CHANDONOR	Post	112	NA	0	FALSE	0	Nasogastric	4	0	4	0	0	0
Ng et al.	CHA	MetS	T2DM	FDM043	FDM043W24	CHANDONOR	Post	168	NA	0	FALSE	0	Nasogastric	4	0	4	0	0	0
Ng et al.	CHA	MetS	T2DM	FDM043	FDM043W16	CHANDONOR	Post	112	NA	0	FALSE	0	Nasogastric	4	0	4	0	0	0
Ng et al.	CHA	MetS	T2DM	FDM061	FDM061W4	CHANDONOR	Post	28	NA	0	FALSE	0	Nasogastric	1	0	1	0	0	0
Ng et al.	CHA	MetS	T2DM	FDM061	FDM061W24	CHANDONOR	Post	168	NA	0	FALSE	0	Nasogastric	4	0	4	0	0	0
Ng et al.	CHA	MetS	T2DM	FDM061	FDM061W16	CHANDONOR	Post	112	NA	0	FALSE	0	Nasogastric	4	0	4	0	0	0
Ng et al.	CHA	MetS	T2DM	FDM060	FDM060W4	CHANDONOR	Post	28	NA	0	FALSE	0	Nasogastric	1	0	1	0	0	0
Ng et al.	CHA	MetS	T2DM	FDM060	FDM060W24	CHANDONOR	Post	168	NA	0	FALSE	0	Nasogastric	4	0	4	0	0	0
Ng et al.	CHA	MetS	T2DM	FDM060	FDM060W16	CHANDONOR	Post	112	NA	0	FALSE	0	Nasogastric	4	0	4	0	0	0
Ng et al.	CHA	MetS	T2DM	FDM059	FDM059W4	CHANDONOR	Post	28	NA	0	FALSE	0	Nasogastric	1	0	1	0	0	0
Ng et al.	CHA	MetS	T2DM	FDM059	FDM059W24	CHANDONOR	Post	168	NA	0	FALSE	0	Nasogastric	4	0	4	0	0	0
Ng et al.	CHA	MetS	T2DM	FDM059	FDM059W16	CHANDONOR	Post	112	NA	0	FALSE	0	Nasogastric	4	0	4	0	0	0
Ng et al.	CHA	MetS	T2DM	FDM042	FDM042W4	CHANDONOR	Post	28	NA	0	FALSE	0	Nasogastric	1	0	1	0	0	0
Ng et al.	CHA	MetS	T2DM	FDM055	FDM055W4	CHANDONOR	Post	28	NA	0	FALSE	0	Nasogastric	1	0	1	0	0	0
Ng et al.	CHA	MetS	T2DM	FDM055	FDM055W24	CHANDONOR	Post	168	NA	0	FALSE	0	Nasogastric	4	0	4	0	0	0
Ng et al.	CHA	MetS	T2DM	FDM055	FDM055W16	CHANDONOR	Post	112	NA	0	FALSE	0	Nasogastric	4	0	4	0	0	0
Ng et al.	CHA	MetS	T2DM	FDM042	FDM042W24	CHANDONOR	Post	168	NA	0	FALSE	0	Nasogastric	4	0	4	0	0	0
Ng et al.	CHA	MetS	T2DM	FDM053	FDM053W4	CHANDONOR	Post	28	NA	0	FALSE	0	Nasogastric	1	0	1	0	0	0
Ng et al.	CHA	MetS	T2DM	FDM053	FDM053W24	CHANDONOR	Post	168	NA	0	FALSE	0	Nasogastric	4	0	4	0	0	0
Ng et al.	CHA	MetS	T2DM	FDM053	FDM053W16	CHANDONOR	Post	112	NA	0	FALSE	0	Nasogastric	4	0	4	0	0	0
Ng et al.	CHA	MetS	T2DM	FDM051	FDM051W4	CHANDONOR	Post	28	NA	0	FALSE	0	Nasogastric	1	0	1	0	0	0
Ng et al.	CHA	MetS	T2DM	FDM051	FDM051W24	CHANDONOR	Post	168	NA	0	FALSE	0	Nasogastric	4	0	4	0	0	0
Ng et al.	CHA	MetS	T2DM	FDM051	FDM051W16	CHANDONOR	Post	112	NA	0	FALSE	0	Nasogastric	4	0	4	0	0	0
Ng et al.	CHA	MetS	T2DM	FDM042	FDM042W16	CHANDONOR	Post	112	NA	0	FALSE	0	Nasogastric	4	0	4	0	0	0
Ng et al.	CHA	MetS	T2DM	FDM050	FDM050W4	CHANDONOR	Post	28	NA	0	FALSE	0	Nasogastric	1	0	1	0	0	0
Ng et al.	CHA	MetS	T2DM	FDM050	FDM050W24	CHANDONOR	Post	168	NA	0	FALSE	0	Nasogastric	4	0	4	0	0	0
Ng et al.	CHA	MetS	T2DM	FDM050	FDM050W16	CHANDONOR	Post	112	NA	0	FALSE	0	Nasogastric	4	0	4	0	0	0
Ng et al.	CHA	MetS	T2DM	FDM049	FDM049W4	CHANDONOR	Post	28	NA	0	FALSE	0	Nasogastric	1	0	1	0	0	0
Ng et al.	CHA	MetS	T2DM	FDM049	FDM049W24	CHANDONOR	Post	168	NA	0	FALSE	0	Nasogastric	4	0	4	0	0	0
Ng et al.	CHA	MetS	T2DM	FDM049	FDM049W16	CHANDONOR	Post	112	NA	0	FALSE	0	Nasogastric	4	0	4	0	0	0
Ng et al.	CHA	MetS	T2DM	FDM048	FDM048W4	CHANDONOR	Post	28	NA	0	FALSE	0	Nasogastric	1	0	1	0	0	0
Ng et al.	CHA	MetS	T2DM	FDM048	FDM048W24	CHANDONOR	Post	168	NA	0	FALSE	0	Nasogastric	4	0	4	0	0	0
Ng et al.	CHA	MetS	T2DM	FDM048	FDM048W16	CHANDONOR	Post	112	NA	0	FALSE	0	Nasogastric	4	0	4	0	0	0
Ng et al.	CHA	MetS	T2DM	FDM047	FDM047W4	CHANDONOR	Post	28	NA	0	FALSE	0	Nasogastric	1	0	1	0	0	0
Ng et al.	CHA	MetS	T2DM	FDM047	FDM047W24	CHANDONOR	Post	168	NA	0	FALSE	0	Nasogastric	4	0	4	0	0	0
Ng et al.	CHA	MetS	T2DM	FDM047	FDM047W16	CHANDONOR	Post	112	NA	0	FALSE	0	Nasogastric	4	0	4	0	0	0
Ng et al.	CHA	MetS	T2DM	FDM046	FDM046W4	CHANDONOR	Post	28	NA	0	FALSE	0	Nasogastric	1	0	1	0	0	0
Ng et al.	CHA	MetS	T2DM	FDM046	FDM046W24	CHANDONOR	Post	168	NA	0	FALSE	0	Nasogastric	4	0	4	0	0	0
Ng et al.	CHA	MetS	T2DM	FDM046	FDM046W16	CHANDONOR	Post	112	NA	0	FALSE	0	Nasogastric	4	0	4	0	0	0
Ng et al.	CHA	MetS	T2DM	FDM041	FDM041W4	CHANDONOR	Post	28	NA	0	FALSE	0	Nasogastric	1	0	1	0	0	0
Ng et al.	CHA	MetS	T2DM	FDM043	FDM043W4	CHANDONOR	Post	28	NA	0	FALSE	0	Nasogastric	1	0	1	0	0	0
Ng et al.	CHA	MetS	T2DM	FDM041	FDM041W24	CHANDONOR	Post	168	NA	0	FALSE	0	Nasogastric	4	0	4	0	0	0
Ng et al.	CHA	MetS	NA	NA	CHANDONOR	D9_BhdST013;D8_S528;D4_S280;D16_BhdST0634;D15_BhdST464	Donor	NA	NA	NA	NA	NA	NA	NA	NA	NA	NA	NA	NA
Ng et al.	CHA	MetS	NA	NA	D9_BhdST013	NA	Donor	NA	NA	NA	NA	NA	NA	NA	NA	NA	NA	NA	NA
Ng et al.	CHA	MetS	NA	NA	D8_S528	NA	Donor	NA	NA	NA	NA	NA	NA	NA	NA	NA	NA	NA	NA
Ng et al.	CHA	MetS	NA	NA	D4_S280	NA	Donor	NA	NA	NA	NA	NA	NA	NA	NA	NA	NA	NA	NA
Ng et al.	CHA	MetS	NA	NA	D16_BhdST0634	NA	Donor	NA	NA	NA	NA	NA	NA	NA	NA	NA	NA	NA	NA
Ng et al.	CHA	MetS	NA	NA	D15_BhdST464	NA	Donor	NA	NA	NA	NA	NA	NA	NA	NA	NA	NA	NA	NA
Wilson et al.	OSU	MetS	Obesity	TF01	TF01_BL	female_2	Pre No-ABx	0	NA	0	NA	0	NA	0	0	0	0	0	0
Wilson et al.	OSU	MetS	Obesity	TF03	TF03_BL	female_2	Pre No-ABx	0	NA	0	NA	0	NA	0	0	0	0	0	0
Wilson et al.	OSU	MetS	Obesity	TF04	TF04_BL	female_2	Pre No-ABx	0	NA	0	NA	0	NA	0	0	0	0	0	0
Wilson et al.	OSU	MetS	Obesity	TF08	TF08_BL	female_2	Pre No-ABx	0	NA	0	NA	0	NA	0	0	0	0	0	0
Wilson et al.	OSU	MetS	Obesity	TF10	TF10_BL	female_4	Pre No-ABx	0	NA	0	NA	0	NA	0	0	0	0	0	0
Wilson et al.	OSU	MetS	Obesity	TF11	TF11_BL	female_3	Pre No-ABx	0	NA	0	NA	0	NA	0	0	0	0	0	0
Wilson et al.	OSU	MetS	Obesity	TF13	TF13_BL	female_3	Pre No-ABx	0	NA	0	NA	0	NA	0	0	0	0	0	0
Wilson et al.	OSU	MetS	Obesity	TF16	TF16_BL	female_3	Pre No-ABx	0	NA	0	NA	0	NA	0	0	0	0	0	0
Wilson et al.	OSU	MetS	Obesity	TF19	TF19_BL	female_4	Pre No-ABx	0	NA	0	NA	0	NA	0	0	0	0	0	0
Wilson et al.	OSU	MetS	Obesity	TF20	TF20_BL	female_4	Pre No-ABx	0	NA	0	NA	0	NA	0	0	0	0	0	0
Wilson et al.	OSU	MetS	Obesity	TF21	TF21_BL	female_5	Pre No-ABx	0	NA	0	NA	0	NA	0	0	0	0	0	0
Wilson et al.	OSU	MetS	Obesity	TF22	TF22_BL	female_6	Pre No-ABx	0	NA	0	NA	0	NA	0	0	0	0	0	0
Wilson et al.	OSU	MetS	Obesity	TF23	TF23_BL	female_6	Pre No-ABx	0	NA	0	NA	0	NA	0	0	0	0	0	0
Wilson et al.	OSU	MetS	Obesity	TF28	TF28_BL	female_5	Pre No-ABx	0	NA	0	NA	0	NA	0	0	0	0	0	0
Wilson et al.	OSU	MetS	Obesity	TF29	TF29_BL	female_5	Pre No-ABx	0	NA	0	NA	0	NA	0	0	0	0	0	0
Wilson et al.	OSU	MetS	Obesity	TF30	TF30_BL	female_6	Pre No-ABx	0	NA	0	NA	0	NA	0	0	0	0	0	0
Wilson et al.	OSU	MetS	Obesity	TF34	TF34_BL	female_6	Pre No-ABx	0	NA	0	NA	0	NA	0	0	0	0	0	0
Wilson et al.	OSU	MetS	Obesity	TF35	TF35_BL	female_6	Pre No-ABx	0	NA	0	NA	0	NA	0	0	0	0	0	0
Wilson et al.	OSU	MetS	Obesity	TF36	TF36_BL	female_9	Pre No-ABx	0	NA	0	NA	0	NA	0	0	0	0	0	0
Wilson et al.	OSU	MetS	Obesity	TF38	TF38_BL	female_6	Pre No-ABx	0	NA	0	NA	0	NA	0	0	0	0	0	0
Wilson et al.	OSU	MetS	Obesity	TF39	TF39_BL	female_6	Pre No-ABx	0	NA	0	NA	0	NA	0	0	0	0	0	0
Wilson et al.	OSU	MetS	Obesity	TF42	TF42_BL	female_7	Pre No-ABx	0	NA	0	NA	0	NA	0	0	0	0	0	0
Wilson et al.	OSU	MetS	Obesity	TF43	TF43_BL	female_7	Pre No-ABx	0	NA	0	NA	0	NA	0	0	0	0	0	0
Wilson et al.	OSU	MetS	Obesity	TF46	TF46_BL	female_8	Pre No-ABx	0	NA	0	NA	0	NA	0	0	0	0	0	0
Wilson et al.	OSU	MetS	Obesity	TF49	TF49_BL	female_9	Pre No-ABx	0	NA	0	NA	0	NA	0	0	0	0	0	0
Wilson et al.	OSU	MetS	Obesity	TM01	TM01_BL	male_1	Pre No-ABx	0	NA	0	NA	0	NA	0	0	0	0	0	0
Wilson et al.	OSU	MetS	Obesity	TM02	TM02_BL	male_1	Pre No-ABx	0	NA	0	NA	0	NA	0	0	0	0	0	0
Wilson et al.	OSU	MetS	Obesity	TM04	TM04_BL	male_1	Pre No-ABx	0	NA	0	NA	0	NA	0	0	0	0	0	0
Wilson et al.	OSU	MetS	Obesity	TM05	TM05_BL	male_1	Pre No-ABx	0	NA	0	NA	0	NA	0	0	0	0	0	0
Wilson et al.	OSU	MetS	Obesity	TM08	TM08_BL	male_1	Pre No-ABx	0	NA	0	NA	0	NA	0	0	0	0	0	0
Wilson et al.	OSU	MetS	Obesity	TM10	TM10_BL	male_2	Pre No-ABx	0	NA	0	NA	0	NA	0	0	0	0	0	0
Wilson et al.	OSU	MetS	Obesity	TM11	TM11_BL	male_1	Pre No-ABx	0	NA	0	NA	0	NA	0	0	0	0	0	0
Wilson et al.	OSU	MetS	Obesity	TM14	TM14_BL	male_3	Pre No-ABx	0	NA	0	NA	0	NA	0	0	0	0	0	0
Wilson et al.	OSU	MetS	Obesity	TM17	TM17_BL	male_4	Pre No-ABx	0	NA	0	NA	0	NA	0	0	0	0	0	0
Wilson et al.	OSU	MetS	Obesity	TM18	TM18_BL	male_2	Pre No-ABx	0	NA	0	NA	0	NA	0	0	0	0	0	0
Wilson et al.	OSU	MetS	Obesity	TM19	TM19_BL	male_2	Pre No-ABx	0	NA	0	NA	0	NA	0	0	0	0	0	0
Wilson et al.	OSU	MetS	Obesity	TM21	TM21_BL	male_4	Pre No-ABx	0	NA	0	NA	0	NA	0	0	0	0	0	0
Wilson et al.	OSU	MetS	Obesity	TM28	TM28_BL	male_6	Pre No-ABx	0	NA	0	NA	0	NA	0	0	0	0	0	0
Wilson et al.	OSU	MetS	Obesity	TM29	TM29_BL	male_5	Pre No-ABx	0	NA	0	NA	0	NA	0	0	0	0	0	0
Wilson et al.	OSU	MetS	Obesity	TM30	TM30_BL	male_6	Pre No-ABx	0	NA	0	NA	0	NA	0	0	0	0	0	0
Wilson et al.	OSU	MetS	Obesity	TM34	TM34_BL	male_6	Pre No-ABx	0	NA	0	NA	0	NA	0	0	0	0	0	0
Wilson et al.	OSU	MetS	Obesity	TM35	TM35_BL	male_6	Pre No-ABx	0	NA	0	NA	0	NA	0	0	0	0	0	0
Wilson et al.	OSU	MetS	Obesity	TF01	TF01_12wk	female_2	Post	84	NA	0	FALSE	1	Pill	2	0	0	0	0	28
Wilson et al.	OSU	MetS	Obesity	TF01	TF01_26wk	female_2	Post	182	NA	0	FALSE	1	Pill	2	0	0	0	0	28
Wilson et al.	OSU	MetS	Obesity	TF01	TF01_6wk	female_2	Post	42	NA	0	FALSE	1	Pill	2	0	0	0	0	28
Wilson et al.	OSU	MetS	Obesity	TF03	TF03_12wk	female_2	Post	84	NA	0	FALSE	1	Pill	2	0	0	0	0	28
Wilson et al.	OSU	MetS	Obesity	TF03	TF03_26wk	female_2	Post	182	NA	0	FALSE	1	Pill	2	0	0	0	0	28
Wilson et al.	OSU	MetS	Obesity	TF03	TF03_6wk	female_2	Post	42	NA	0	FALSE	1	Pill	2	0	0	0	0	28
Wilson et al.	OSU	MetS	Obesity	TF08	TF08_6wk	female_2	Post	42	NA	0	FALSE	1	Pill	2	0	0	0	0	28
Wilson et al.	OSU	MetS	Obesity	TF10	TF10_12wk	female_4	Post	84	NA	0	FALSE	1	Pill	2	0	0	0	0	28
Wilson et al.	OSU	MetS	Obesity	TF10	TF10_26wk	female_4	Post	182	NA	0	FALSE	1	Pill	2	0	0	0	0	28
Wilson et al.	OSU	MetS	Obesity	TF10	TF10_6wk	female_4	Post	42	NA	0	FALSE	1	Pill	2	0	0	0	0	28
Wilson et al.	OSU	MetS	Obesity	TF11	TF11_12wk	female_3	Post	84	NA	0	FALSE	1	Pill	2	0	0	0	0	28
Wilson et al.	OSU	MetS	Obesity	TF11	TF11_26wk	female_3	Post	182	NA	0	FALSE	1	Pill	2	0	0	0	0	28
Wilson et al.	OSU	MetS	Obesity	TF11	TF11_6wk	female_3	Post	42	NA	0	FALSE	1	Pill	2	0	0	0	0	28
Wilson et al.	OSU	MetS	Obesity	TF13	TF13_12wk	female_3	Post	84	NA	0	FALSE	1	Pill	2	0	0	0	0	28
Wilson et al.	OSU	MetS	Obesity	TF13	TF13_26wk	female_3	Post	182	NA	0	FALSE	1	Pill	2	0	0	0	0	28
Wilson et al.	OSU	MetS	Obesity	TF13	TF13_6wk	female_3	Post	42	NA	0	FALSE	1	Pill	2	0	0	0	0	28
Wilson et al.	OSU	MetS	Obesity	TF16	TF16_12wk	female_3	Post	84	NA	0	FALSE	1	Pill	2	0	0	0	0	28
Wilson et al.	OSU	MetS	Obesity	TF16	TF16_26wk	female_3	Post	182	NA	0	FALSE	1	Pill	2	0	0	0	0	28
Wilson et al.	OSU	MetS	Obesity	TF16	TF16_6wk	female_3	Post	42	NA	0	FALSE	1	Pill	2	0	0	0	0	28
Wilson et al.	OSU	MetS	Obesity	TF19	TF19_12wk	female_4	Post	84	NA	0	FALSE	1	Pill	2	0	0	0	0	28
Wilson et al.	OSU	MetS	Obesity	TF19	TF19_26wk	female_4	Post	182	Yes	1	TRUE	1	Pill	2	0	0	0	0	28
Wilson et al.	OSU	MetS	Obesity	TF19	TF19_6WK	female_4	Post	42	NA	0	FALSE	1	Pill	2	0	0	0	0	28
Wilson et al.	OSU	MetS	Obesity	TF20	TF20_12wk	female_4	Post	84	NA	0	FALSE	1	Pill	2	0	0	0	0	28
Wilson et al.	OSU	MetS	Obesity	TF20	TF20_26wk	female_4	Post	182	NA	0	FALSE	1	Pill	2	0	0	0	0	28
Wilson et al.	OSU	MetS	Obesity	TF20	TF20_6WK	female_4	Post	42	Yes	1	TRUE	1	Pill	2	0	0	0	0	28
Wilson et al.	OSU	MetS	Obesity	TF21	TF21_12wk	female_5	Post	84	NA	0	FALSE	1	Pill	2	0	0	0	0	28
Wilson et al.	OSU	MetS	Obesity	TF21	TF21_26wk	female_5	Post	182	NA	0	FALSE	1	Pill	2	0	0	0	0	28
Wilson et al.	OSU	MetS	Obesity	TF21	TF21_6WK	female_5	Post	42	NA	0	FALSE	1	Pill	2	0	0	0	0	28
Wilson et al.	OSU	MetS	Obesity	TF22	TF22_12wk	female_6	Post	84	Yes	1	TRUE	1	Pill	2	0	0	0	0	28
Wilson et al.	OSU	MetS	Obesity	TF22	TF22_26wk	female_6	Post	182	NA	0	FALSE	1	Pill	2	0	0	0	0	28
Wilson et al.	OSU	MetS	Obesity	TF22	TF22_6wk	female_6	Post	42	NA	0	FALSE	1	Pill	2	0	0	0	0	28
Wilson et al.	OSU	MetS	Obesity	TF23	TF23_12wk	female_6	Post	84	NA	0	FALSE	1	Pill	2	0	0	0	0	28
Wilson et al.	OSU	MetS	Obesity	TF23	TF23_26wk	female_6	Post	182	NA	0	FALSE	1	Pill	2	0	0	0	0	28
Wilson et al.	OSU	MetS	Obesity	TF23	TF23_6wk	female_6	Post	42	NA	0	FALSE	1	Pill	2	0	0	0	0	28
Wilson et al.	OSU	MetS	Obesity	TF28	TF28_12wk	female_5	Post	84	NA	0	FALSE	1	Pill	2	0	0	0	0	28
Wilson et al.	OSU	MetS	Obesity	TF28	TF28_26wk	female_5	Post	182	NA	0	FALSE	1	Pill	2	0	0	0	0	28
Wilson et al.	OSU	MetS	Obesity	TF28	TF28_6wk	female_5	Post	42	NA	0	FALSE	1	Pill	2	0	0	0	0	28
Wilson et al.	OSU	MetS	Obesity	TF29	TF29_12wk	female_5	Post	84	NA	0	FALSE	1	Pill	2	0	0	0	0	28
Wilson et al.	OSU	MetS	Obesity	TF29	TF29_26wk	female_5	Post	182	NA	0	FALSE	1	Pill	2	0	0	0	0	28
Wilson et al.	OSU	MetS	Obesity	TF29	TF29_6WK	female_5	Post	42	Yes	1	TRUE	1	Pill	2	0	0	0	0	28
Wilson et al.	OSU	MetS	Obesity	TF30	TF30_12wk	female_6	Post	84	NA	0	FALSE	1	Pill	2	0	0	0	0	28
Wilson et al.	OSU	MetS	Obesity	TF30	TF30_26wk	female_6	Post	182	NA	0	FALSE	1	Pill	2	0	0	0	0	28
Wilson et al.	OSU	MetS	Obesity	TF30	TF30_6wk	female_6	Post	42	NA	0	FALSE	1	Pill	2	0	0	0	0	28
Wilson et al.	OSU	MetS	Obesity	TF34	TF34_12wk	female_6	Post	84	NA	0	FALSE	1	Pill	2	0	0	0	0	28
Wilson et al.	OSU	MetS	Obesity	TF34	TF34_26wk	female_6	Post	182	NA	0	FALSE	1	Pill	2	0	0	0	0	28
Wilson et al.	OSU	MetS	Obesity	TF34	TF34_6wk	female_6	Post	42	NA	0	FALSE	1	Pill	2	0	0	0	0	28
Wilson et al.	OSU	MetS	Obesity	TF35	TF35_12wk	female_6	Post	84	NA	0	FALSE	1	Pill	2	0	0	0	0	28
Wilson et al.	OSU	MetS	Obesity	TF35	TF35_26wk	female_6	Post	182	NA	0	FALSE	1	Pill	2	0	0	0	0	28
Wilson et al.	OSU	MetS	Obesity	TF35	TF35_6wk	female_6	Post	42	NA	0	FALSE	1	Pill	2	0	0	0	0	28
Wilson et al.	OSU	MetS	Obesity	TF36	TF36_12wk	female_9	Post	84	NA	0	FALSE	1	Pill	2	0	0	0	0	28
Wilson et al.	OSU	MetS	Obesity	TF36	TF36_26wk	female_9	Post	182	NA	0	FALSE	1	Pill	2	0	0	0	0	28
Wilson et al.	OSU	MetS	Obesity	TF36	TF36_6wk	female_9	Post	42	NA	0	FALSE	1	Pill	2	0	0	0	0	28
Wilson et al.	OSU	MetS	Obesity	TF38	TF38_12wk	female_6	Post	84	NA	0	FALSE	1	Pill	2	0	0	0	0	28
Wilson et al.	OSU	MetS	Obesity	TF38	TF38_26wk	female_6	Post	182	NA	0	FALSE	1	Pill	2	0	0	0	0	28
Wilson et al.	OSU	MetS	Obesity	TF38	TF38_6wk	female_6	Post	42	NA	0	FALSE	1	Pill	2	0	0	0	0	28
Wilson et al.	OSU	MetS	Obesity	TF39	TF39_12wk	female_6	Post	84	NA	0	FALSE	1	Pill	2	0	0	0	0	28
Wilson et al.	OSU	MetS	Obesity	TF39	TF39_26wk	female_6	Post	182	NA	0	FALSE	1	Pill	2	0	0	0	0	28
Wilson et al.	OSU	MetS	Obesity	TF39	TF39_6wk	female_6	Post	42	NA	0	FALSE	1	Pill	2	0	0	0	0	28
Wilson et al.	OSU	MetS	Obesity	TF42	TF42_12wk	female_7	Post	84	NA	0	FALSE	1	Pill	2	0	0	0	0	28
Wilson et al.	OSU	MetS	Obesity	TF42	TF42_26wk	female_7	Post	182	NA	0	FALSE	1	Pill	2	0	0	0	0	28
Wilson et al.	OSU	MetS	Obesity	TF42	TF42_6wk	female_7	Post	42	NA	0	FALSE	1	Pill	2	0	0	0	0	28
Wilson et al.	OSU	MetS	Obesity	TF43	TF43_12wk	female_7	Post	84	Yes	1	TRUE	1	Pill	2	0	0	0	0	28
Wilson et al.	OSU	MetS	Obesity	TF43	TF43_26wk	female_7	Post	182	Yes	2	TRUE	1	Pill	2	0	0	0	0	28
Wilson et al.	OSU	MetS	Obesity	TF43	TF43_6wk	female_7	Post	42	NA	0	FALSE	1	Pill	2	0	0	0	0	28
Wilson et al.	OSU	MetS	Obesity	TF46	TF46_12wk	female_8	Post	84	NA	0	FALSE	1	Pill	2	0	0	0	0	28
Wilson et al.	OSU	MetS	Obesity	TF46	TF46_6wk	female_8	Post	42	NA	0	FALSE	1	Pill	2	0	0	0	0	28
Wilson et al.	OSU	MetS	Obesity	TF49	TF49_12wk	female_9	Post	84	NA	0	FALSE	1	Pill	2	0	0	0	0	28
Wilson et al.	OSU	MetS	Obesity	TF49	TF49_26wk	female_9	Post	182	NA	0	FALSE	1	Pill	2	0	0	0	0	28
Wilson et al.	OSU	MetS	Obesity	TF49	TF49_6wk	female_9	Post	42	NA	0	FALSE	1	Pill	2	0	0	0	0	28
Wilson et al.	OSU	MetS	Obesity	TM01	TM01_12wk	male_1	Post	84	NA	0	FALSE	1	Pill	2	0	0	0	0	28
Wilson et al.	OSU	MetS	Obesity	TM01	TM01_26wk	male_1	Post	182	NA	0	FALSE	1	Pill	2	0	0	0	0	28
Wilson et al.	OSU	MetS	Obesity	TM01	TM01_6WK	male_1	Post	42	NA	0	FALSE	1	Pill	2	0	0	0	0	28
Wilson et al.	OSU	MetS	Obesity	TM02	TM02_12wk	male_1	Post	84	NA	0	FALSE	1	Pill	2	0	0	0	0	28
Wilson et al.	OSU	MetS	Obesity	TM02	TM02_26wk	male_1	Post	182	NA	1	TRUE	1	Pill	2	0	0	0	0	28
Wilson et al.	OSU	MetS	Obesity	TM02	TM02_6WK	male_1	Post	42	Yes	1	TRUE	1	Pill	2	0	0	0	0	28
Wilson et al.	OSU	MetS	Obesity	TM04	TM04_12wk	male_1	Post	84	NA	0	FALSE	1	Pill	2	0	0	0	0	28
Wilson et al.	OSU	MetS	Obesity	TM04	TM04_26wk	male_1	Post	182	NA	0	FALSE	1	Pill	2	0	0	0	0	28
Wilson et al.	OSU	MetS	Obesity	TM04	TM04_6wk	male_1	Post	42	NA	0	FALSE	1	Pill	2	0	0	0	0	28
Wilson et al.	OSU	MetS	Obesity	TM05	TM05_12wk	male_1	Post	84	NA	0	FALSE	1	Pill	2	0	0	0	0	28
Wilson et al.	OSU	MetS	Obesity	TM05	TM05_26wk	male_1	Post	182	NA	0	FALSE	1	Pill	2	0	0	0	0	28
Wilson et al.	OSU	MetS	Obesity	TM05	TM05_6wk	male_1	Post	42	NA	0	FALSE	1	Pill	2	0	0	0	0	28
Wilson et al.	OSU	MetS	Obesity	TM08	TM08_12wk	male_1	Post	84	NA	0	FALSE	1	Pill	2	0	0	0	0	28
Wilson et al.	OSU	MetS	Obesity	TM08	TM08_26wk	male_1	Post	182	NA	0	FALSE	1	Pill	2	0	0	0	0	28
Wilson et al.	OSU	MetS	Obesity	TM08	TM08_6wk	male_1	Post	42	NA	0	FALSE	1	Pill	2	0	0	0	0	28
Wilson et al.	OSU	MetS	Obesity	TM10	TM10_12wk	male_2	Post	84	Yes	1	TRUE	1	Pill	2	0	0	0	0	28
Wilson et al.	OSU	MetS	Obesity	TM10	TM10_26wk	male_2	Post	182	NA	0	FALSE	1	Pill	2	0	0	0	0	28
Wilson et al.	OSU	MetS	Obesity	TM10	TM10_6wk	male_2	Post	42	NA	0	FALSE	1	Pill	2	0	0	0	0	28
Wilson et al.	OSU	MetS	Obesity	TM14	TM14_12wk	male_3	Post	84	NA	0	FALSE	1	Pill	2	0	0	0	0	28
Wilson et al.	OSU	MetS	Obesity	TM14	TM14_26wk	male_3	Post	182	NA	0	FALSE	1	Pill	2	0	0	0	0	28
Wilson et al.	OSU	MetS	Obesity	TM14	TM14_6wk	male_3	Post	42	NA	0	FALSE	1	Pill	2	0	0	0	0	28
Wilson et al.	OSU	MetS	Obesity	TM17	TM17_12wk	male_4	Post	84	NA	0	FALSE	1	Pill	2	0	0	0	0	28
Wilson et al.	OSU	MetS	Obesity	TM17	TM17_26wk	male_4	Post	182	NA	0	FALSE	1	Pill	2	0	0	0	0	28
Wilson et al.	OSU	MetS	Obesity	TM17	TM17_6WK	male_4	Post	42	NA	0	FALSE	1	Pill	2	0	0	0	0	28
Wilson et al.	OSU	MetS	Obesity	TM18	TM18_12wk	male_2	Post	84	NA	0	FALSE	1	Pill	2	0	0	0	0	28
Wilson et al.	OSU	MetS	Obesity	TM18	TM18_26wk	male_2	Post	182	NA	0	FALSE	1	Pill	2	0	0	0	0	28
Wilson et al.	OSU	MetS	Obesity	TM18	TM18_6wk	male_2	Post	42	NA	0	FALSE	1	Pill	2	0	0	0	0	28
Wilson et al.	OSU	MetS	Obesity	TM21	TM21_12wk	male_4	Post	84	NA	0	FALSE	1	Pill	2	0	0	0	0	28
Wilson et al.	OSU	MetS	Obesity	TM21	TM21_26wk	male_4	Post	182	NA	0	FALSE	1	Pill	2	0	0	0	0	28
Wilson et al.	OSU	MetS	Obesity	TM21	TM21_6wk	male_4	Post	42	NA	0	FALSE	1	Pill	2	0	0	0	0	28
Wilson et al.	OSU	MetS	Obesity	TM28	TM28_12wk	male_6	Post	84	NA	0	FALSE	1	Pill	2	0	0	0	0	28
Wilson et al.	OSU	MetS	Obesity	TM28	TM28_26wk	male_6	Post	182	NA	0	FALSE	1	Pill	2	0	0	0	0	28
Wilson et al.	OSU	MetS	Obesity	TM28	TM28_6wk	male_6	Post	42	NA	0	FALSE	1	Pill	2	0	0	0	0	28
Wilson et al.	OSU	MetS	Obesity	TM29	TM29_12wk	male_5	Post	84	NA	0	FALSE	1	Pill	2	0	0	0	0	28
Wilson et al.	OSU	MetS	Obesity	TM29	TM29_26wk	male_5	Post	182	NA	0	FALSE	1	Pill	2	0	0	0	0	28
Wilson et al.	OSU	MetS	Obesity	TM29	TM29_6wk	male_5	Post	42	NA	0	FALSE	1	Pill	2	0	0	0	0	28
Wilson et al.	OSU	MetS	Obesity	TM30	TM30_12wk	male_6	Post	84	NA	0	FALSE	1	Pill	2	0	0	0	0	28
Wilson et al.	OSU	MetS	Obesity	TM30	TM30_26wk	male_6	Post	182	NA	0	FALSE	1	Pill	2	0	0	0	0	28
Wilson et al.	OSU	MetS	Obesity	TM30	TM30_6wk	male_6	Post	42	NA	0	FALSE	1	Pill	2	0	0	0	0	28
Wilson et al.	OSU	MetS	Obesity	TM34	TM34_12wk	male_6	Post	84	NA	0	FALSE	1	Pill	2	0	0	0	0	28
Wilson et al.	OSU	MetS	Obesity	TM34	TM34_26wk	male_6	Post	182	NA	0	FALSE	1	Pill	2	0	0	0	0	28
Wilson et al.	OSU	MetS	Obesity	TM34	TM34_6wk	male_6	Post	42	NA	0	FALSE	1	Pill	2	0	0	0	0	28
Wilson et al.	OSU	MetS	Obesity	TM35	TM35_6wk	male_6	Post	42	NA	0	FALSE	1	Pill	2	0	0	0	0	28
Wilson et al.	OSU	MetS	NA	NA	DF12_D2	NA	Donor	NA	NA	NA	NA	NA	NA	NA	NA	NA	NA	NA	NA
Wilson et al.	OSU	MetS	NA	NA	DF12_D3	NA	Donor	NA	NA	NA	NA	NA	NA	NA	NA	NA	NA	NA	NA
Wilson et al.	OSU	MetS	NA	NA	DF12_D4	NA	Donor	NA	NA	NA	NA	NA	NA	NA	NA	NA	NA	NA	NA
Wilson et al.	OSU	MetS	NA	NA	DF12_D5	NA	Donor	NA	NA	NA	NA	NA	NA	NA	NA	NA	NA	NA	NA
Wilson et al.	OSU	MetS	NA	NA	DF12_D6	NA	Donor	NA	NA	NA	NA	NA	NA	NA	NA	NA	NA	NA	NA
Wilson et al.	OSU	MetS	NA	NA	DF12_D7	NA	Donor	NA	NA	NA	NA	NA	NA	NA	NA	NA	NA	NA	NA
Wilson et al.	OSU	MetS	NA	NA	DF12_D8	NA	Donor	NA	NA	NA	NA	NA	NA	NA	NA	NA	NA	NA	NA
Wilson et al.	OSU	MetS	NA	NA	DF12_D9	NA	Donor	NA	NA	NA	NA	NA	NA	NA	NA	NA	NA	NA	NA
Wilson et al.	OSU	MetS	NA	NA	DF14_D2	NA	Donor	NA	NA	NA	NA	NA	NA	NA	NA	NA	NA	NA	NA
Wilson et al.	OSU	MetS	NA	NA	DF14_D3	NA	Donor	NA	NA	NA	NA	NA	NA	NA	NA	NA	NA	NA	NA
Wilson et al.	OSU	MetS	NA	NA	DF14_D4	NA	Donor	NA	NA	NA	NA	NA	NA	NA	NA	NA	NA	NA	NA
Wilson et al.	OSU	MetS	NA	NA	DF14_D5	NA	Donor	NA	NA	NA	NA	NA	NA	NA	NA	NA	NA	NA	NA
Wilson et al.	OSU	MetS	NA	NA	DF14_D6	NA	Donor	NA	NA	NA	NA	NA	NA	NA	NA	NA	NA	NA	NA
Wilson et al.	OSU	MetS	NA	NA	DF14_D7	NA	Donor	NA	NA	NA	NA	NA	NA	NA	NA	NA	NA	NA	NA
Wilson et al.	OSU	MetS	NA	NA	DF14_D8	NA	Donor	NA	NA	NA	NA	NA	NA	NA	NA	NA	NA	NA	NA
Wilson et al.	OSU	MetS	NA	NA	DF14_D9	NA	Donor	NA	NA	NA	NA	NA	NA	NA	NA	NA	NA	NA	NA
Wilson et al.	OSU	MetS	NA	NA	DF16_D2	NA	Donor	NA	NA	NA	NA	NA	NA	NA	NA	NA	NA	NA	NA
Wilson et al.	OSU	MetS	NA	NA	DF16_D3	NA	Donor	NA	NA	NA	NA	NA	NA	NA	NA	NA	NA	NA	NA
Wilson et al.	OSU	MetS	NA	NA	DF16_D5	NA	Donor	NA	NA	NA	NA	NA	NA	NA	NA	NA	NA	NA	NA
Wilson et al.	OSU	MetS	NA	NA	DF16_D6	NA	Donor	NA	NA	NA	NA	NA	NA	NA	NA	NA	NA	NA	NA
Wilson et al.	OSU	MetS	NA	NA	DF16_D7	NA	Donor	NA	NA	NA	NA	NA	NA	NA	NA	NA	NA	NA	NA
Wilson et al.	OSU	MetS	NA	NA	DF16_D8	NA	Donor	NA	NA	NA	NA	NA	NA	NA	NA	NA	NA	NA	NA
Wilson et al.	OSU	MetS	NA	NA	DF16_D9	NA	Donor	NA	NA	NA	NA	NA	NA	NA	NA	NA	NA	NA	NA
Wilson et al.	OSU	MetS	NA	NA	DF16a_D4	NA	Donor	NA	NA	NA	NA	NA	NA	NA	NA	NA	NA	NA	NA
Wilson et al.	OSU	MetS	NA	NA	DF16b_D4	NA	Donor	NA	NA	NA	NA	NA	NA	NA	NA	NA	NA	NA	NA
Wilson et al.	OSU	MetS	NA	NA	DF17_D3	NA	Donor	NA	NA	NA	NA	NA	NA	NA	NA	NA	NA	NA	NA
Wilson et al.	OSU	MetS	NA	NA	DF17_D4	NA	Donor	NA	NA	NA	NA	NA	NA	NA	NA	NA	NA	NA	NA
Wilson et al.	OSU	MetS	NA	NA	DF17_D5	NA	Donor	NA	NA	NA	NA	NA	NA	NA	NA	NA	NA	NA	NA
Wilson et al.	OSU	MetS	NA	NA	DF17_D6	NA	Donor	NA	NA	NA	NA	NA	NA	NA	NA	NA	NA	NA	NA
Wilson et al.	OSU	MetS	NA	NA	DF17_D7	NA	Donor	NA	NA	NA	NA	NA	NA	NA	NA	NA	NA	NA	NA
Wilson et al.	OSU	MetS	NA	NA	DF17_D8	NA	Donor	NA	NA	NA	NA	NA	NA	NA	NA	NA	NA	NA	NA
Wilson et al.	OSU	MetS	NA	NA	DF17_D9	NA	Donor	NA	NA	NA	NA	NA	NA	NA	NA	NA	NA	NA	NA
Wilson et al.	OSU	MetS	NA	NA	DF17a_D2	NA	Donor	NA	NA	NA	NA	NA	NA	NA	NA	NA	NA	NA	NA
Wilson et al.	OSU	MetS	NA	NA	DF17b_D2	NA	Donor	NA	NA	NA	NA	NA	NA	NA	NA	NA	NA	NA	NA
Wilson et al.	OSU	MetS	NA	NA	DM03_D1	NA	Donor	NA	NA	NA	NA	NA	NA	NA	NA	NA	NA	NA	NA
Wilson et al.	OSU	MetS	NA	NA	DM03_D2	NA	Donor	NA	NA	NA	NA	NA	NA	NA	NA	NA	NA	NA	NA
Wilson et al.	OSU	MetS	NA	NA	DM03_D3	NA	Donor	NA	NA	NA	NA	NA	NA	NA	NA	NA	NA	NA	NA
Wilson et al.	OSU	MetS	NA	NA	DM03_D4	NA	Donor	NA	NA	NA	NA	NA	NA	NA	NA	NA	NA	NA	NA
Wilson et al.	OSU	MetS	NA	NA	DM03_D5	NA	Donor	NA	NA	NA	NA	NA	NA	NA	NA	NA	NA	NA	NA
Wilson et al.	OSU	MetS	NA	NA	DM03_D6	NA	Donor	NA	NA	NA	NA	NA	NA	NA	NA	NA	NA	NA	NA
Wilson et al.	OSU	MetS	NA	NA	DM05_D1	NA	Donor	NA	NA	NA	NA	NA	NA	NA	NA	NA	NA	NA	NA
Wilson et al.	OSU	MetS	NA	NA	DM07_D1	NA	Donor	NA	NA	NA	NA	NA	NA	NA	NA	NA	NA	NA	NA
Wilson et al.	OSU	MetS	NA	NA	DM07_D2	NA	Donor	NA	NA	NA	NA	NA	NA	NA	NA	NA	NA	NA	NA
Wilson et al.	OSU	MetS	NA	NA	DM07_D3	NA	Donor	NA	NA	NA	NA	NA	NA	NA	NA	NA	NA	NA	NA
Wilson et al.	OSU	MetS	NA	NA	DM07_D4	NA	Donor	NA	NA	NA	NA	NA	NA	NA	NA	NA	NA	NA	NA
Wilson et al.	OSU	MetS	NA	NA	DM07_D5	NA	Donor	NA	NA	NA	NA	NA	NA	NA	NA	NA	NA	NA	NA
Wilson et al.	OSU	MetS	NA	NA	DM07_D6	NA	Donor	NA	NA	NA	NA	NA	NA	NA	NA	NA	NA	NA	NA
Wilson et al.	OSU	MetS	NA	NA	DM08_D1	NA	Donor	NA	NA	NA	NA	NA	NA	NA	NA	NA	NA	NA	NA
Wilson et al.	OSU	MetS	NA	NA	DM08_D2	NA	Donor	NA	NA	NA	NA	NA	NA	NA	NA	NA	NA	NA	NA
Wilson et al.	OSU	MetS	NA	NA	DM08_D3	NA	Donor	NA	NA	NA	NA	NA	NA	NA	NA	NA	NA	NA	NA
Wilson et al.	OSU	MetS	NA	NA	DM08_D4	NA	Donor	NA	NA	NA	NA	NA	NA	NA	NA	NA	NA	NA	NA
Wilson et al.	OSU	MetS	NA	NA	DM08_D5	NA	Donor	NA	NA	NA	NA	NA	NA	NA	NA	NA	NA	NA	NA
Wilson et al.	OSU	MetS	NA	NA	DM08_D6	NA	Donor	NA	NA	NA	NA	NA	NA	NA	NA	NA	NA	NA	NA
Wilson et al.	OSU	MetS	NA	NA	DM12_D2	NA	Donor	NA	NA	NA	NA	NA	NA	NA	NA	NA	NA	NA	NA
Wilson et al.	OSU	MetS	NA	NA	DM12_D3	NA	Donor	NA	NA	NA	NA	NA	NA	NA	NA	NA	NA	NA	NA
Wilson et al.	OSU	MetS	NA	NA	DM12_D4	NA	Donor	NA	NA	NA	NA	NA	NA	NA	NA	NA	NA	NA	NA
Wilson et al.	OSU	MetS	NA	NA	DM12_D5	NA	Donor	NA	NA	NA	NA	NA	NA	NA	NA	NA	NA	NA	NA
Wilson et al.	OSU	MetS	NA	NA	DM12_D6	NA	Donor	NA	NA	NA	NA	NA	NA	NA	NA	NA	NA	NA	NA
Wilson et al.	OSU	MetS	NA	NA	female_2	DF12_D2;DF16_D2;DF17a_D2;DF17b_D2;DF14_D2	Donor	NA	NA	NA	NA	NA	NA	NA	NA	NA	NA	NA	NA
Wilson et al.	OSU	MetS	NA	NA	female_2	DF12_D2;DF16_D2;DF17a_D2;DF17b_D2;DF14_D2	Donor	NA	NA	NA	NA	NA	NA	NA	NA	NA	NA	NA	NA
Wilson et al.	OSU	MetS	NA	NA	female_2	DF12_D2;DF16_D2;DF17a_D2;DF17b_D2;DF14_D2	Donor	NA	NA	NA	NA	NA	NA	NA	NA	NA	NA	NA	NA
Wilson et al.	OSU	MetS	NA	NA	female_2	DF12_D2;DF16_D2;DF17a_D2;DF17b_D2;DF14_D2	Donor	NA	NA	NA	NA	NA	NA	NA	NA	NA	NA	NA	NA
Wilson et al.	OSU	MetS	NA	NA	female_2	DF12_D2;DF16_D2;DF17a_D2;DF17b_D2;DF14_D2	Donor	NA	NA	NA	NA	NA	NA	NA	NA	NA	NA	NA	NA
Wilson et al.	OSU	MetS	NA	NA	female_3	DF16_D3;DF14_D3;DF12_D3;DF17_D3	Donor	NA	NA	NA	NA	NA	NA	NA	NA	NA	NA	NA	NA
Wilson et al.	OSU	MetS	NA	NA	female_3	DF16_D3;DF14_D3;DF12_D3;DF17_D3	Donor	NA	NA	NA	NA	NA	NA	NA	NA	NA	NA	NA	NA
Wilson et al.	OSU	MetS	NA	NA	female_3	DF16_D3;DF14_D3;DF12_D3;DF17_D3	Donor	NA	NA	NA	NA	NA	NA	NA	NA	NA	NA	NA	NA
Wilson et al.	OSU	MetS	NA	NA	female_3	DF16_D3;DF14_D3;DF12_D3;DF17_D3	Donor	NA	NA	NA	NA	NA	NA	NA	NA	NA	NA	NA	NA
Wilson et al.	OSU	MetS	NA	NA	female_4	DF16b_D4;DF12_D4;DF17_D4;DF14_D4;DF16a_D4	Donor	NA	NA	NA	NA	NA	NA	NA	NA	NA	NA	NA	NA
Wilson et al.	OSU	MetS	NA	NA	female_4	DF16b_D4;DF12_D4;DF17_D4;DF14_D4;DF16a_D4	Donor	NA	NA	NA	NA	NA	NA	NA	NA	NA	NA	NA	NA
Wilson et al.	OSU	MetS	NA	NA	female_4	DF16b_D4;DF12_D4;DF17_D4;DF14_D4;DF16a_D4	Donor	NA	NA	NA	NA	NA	NA	NA	NA	NA	NA	NA	NA
Wilson et al.	OSU	MetS	NA	NA	female_4	DF16b_D4;DF12_D4;DF17_D4;DF14_D4;DF16a_D4	Donor	NA	NA	NA	NA	NA	NA	NA	NA	NA	NA	NA	NA
Wilson et al.	OSU	MetS	NA	NA	female_4	DF16b_D4;DF12_D4;DF17_D4;DF14_D4;DF16a_D4	Donor	NA	NA	NA	NA	NA	NA	NA	NA	NA	NA	NA	NA
Wilson et al.	OSU	MetS	NA	NA	female_5	DF12_D5;DF17_D5;DF14_D5;DF16_D5	Donor	NA	NA	NA	NA	NA	NA	NA	NA	NA	NA	NA	NA
Wilson et al.	OSU	MetS	NA	NA	female_5	DF12_D5;DF17_D5;DF14_D5;DF16_D5	Donor	NA	NA	NA	NA	NA	NA	NA	NA	NA	NA	NA	NA
Wilson et al.	OSU	MetS	NA	NA	female_5	DF12_D5;DF17_D5;DF14_D5;DF16_D5	Donor	NA	NA	NA	NA	NA	NA	NA	NA	NA	NA	NA	NA
Wilson et al.	OSU	MetS	NA	NA	female_5	DF12_D5;DF17_D5;DF14_D5;DF16_D5	Donor	NA	NA	NA	NA	NA	NA	NA	NA	NA	NA	NA	NA
Wilson et al.	OSU	MetS	NA	NA	female_6	DF16_D6;DF14_D6;DF12_D6;DF17_D6	Donor	NA	NA	NA	NA	NA	NA	NA	NA	NA	NA	NA	NA
Wilson et al.	OSU	MetS	NA	NA	female_6	DF16_D6;DF14_D6;DF12_D6;DF17_D6	Donor	NA	NA	NA	NA	NA	NA	NA	NA	NA	NA	NA	NA
Wilson et al.	OSU	MetS	NA	NA	female_6	DF16_D6;DF14_D6;DF12_D6;DF17_D6	Donor	NA	NA	NA	NA	NA	NA	NA	NA	NA	NA	NA	NA
Wilson et al.	OSU	MetS	NA	NA	female_6	DF16_D6;DF14_D6;DF12_D6;DF17_D6	Donor	NA	NA	NA	NA	NA	NA	NA	NA	NA	NA	NA	NA
Wilson et al.	OSU	MetS	NA	NA	female_7	DF17_D7;DF16_D7;DF14_D7;DF12_D7	Donor	NA	NA	NA	NA	NA	NA	NA	NA	NA	NA	NA	NA
Wilson et al.	OSU	MetS	NA	NA	female_7	DF17_D7;DF16_D7;DF14_D7;DF12_D7	Donor	NA	NA	NA	NA	NA	NA	NA	NA	NA	NA	NA	NA
Wilson et al.	OSU	MetS	NA	NA	female_7	DF17_D7;DF16_D7;DF14_D7;DF12_D7	Donor	NA	NA	NA	NA	NA	NA	NA	NA	NA	NA	NA	NA
Wilson et al.	OSU	MetS	NA	NA	female_7	DF17_D7;DF16_D7;DF14_D7;DF12_D7	Donor	NA	NA	NA	NA	NA	NA	NA	NA	NA	NA	NA	NA
Wilson et al.	OSU	MetS	NA	NA	female_8	DF12_D8;DF16_D8;DF17_D8;DF14_D8	Donor	NA	NA	NA	NA	NA	NA	NA	NA	NA	NA	NA	NA
Wilson et al.	OSU	MetS	NA	NA	female_8	DF12_D8;DF16_D8;DF17_D8;DF14_D8	Donor	NA	NA	NA	NA	NA	NA	NA	NA	NA	NA	NA	NA
Wilson et al.	OSU	MetS	NA	NA	female_8	DF12_D8;DF16_D8;DF17_D8;DF14_D8	Donor	NA	NA	NA	NA	NA	NA	NA	NA	NA	NA	NA	NA
Wilson et al.	OSU	MetS	NA	NA	female_8	DF12_D8;DF16_D8;DF17_D8;DF14_D8	Donor	NA	NA	NA	NA	NA	NA	NA	NA	NA	NA	NA	NA
Wilson et al.	OSU	MetS	NA	NA	female_9	DF14_D9;DF12_D9;DF16_D9;DF17_D9	Donor	NA	NA	NA	NA	NA	NA	NA	NA	NA	NA	NA	NA
Wilson et al.	OSU	MetS	NA	NA	female_9	DF14_D9;DF12_D9;DF16_D9;DF17_D9	Donor	NA	NA	NA	NA	NA	NA	NA	NA	NA	NA	NA	NA
Wilson et al.	OSU	MetS	NA	NA	female_9	DF14_D9;DF12_D9;DF16_D9;DF17_D9	Donor	NA	NA	NA	NA	NA	NA	NA	NA	NA	NA	NA	NA
Wilson et al.	OSU	MetS	NA	NA	female_9	DF14_D9;DF12_D9;DF16_D9;DF17_D9	Donor	NA	NA	NA	NA	NA	NA	NA	NA	NA	NA	NA	NA
Wilson et al.	OSU	MetS	NA	NA	male_1	DM05_D1;DM07_D1;DM08_D1;DM03_D1	Donor	NA	NA	NA	NA	NA	NA	NA	NA	NA	NA	NA	NA
Wilson et al.	OSU	MetS	NA	NA	male_1	DM05_D1;DM07_D1;DM08_D1;DM03_D1	Donor	NA	NA	NA	NA	NA	NA	NA	NA	NA	NA	NA	NA
Wilson et al.	OSU	MetS	NA	NA	male_1	DM05_D1;DM07_D1;DM08_D1;DM03_D1	Donor	NA	NA	NA	NA	NA	NA	NA	NA	NA	NA	NA	NA
Wilson et al.	OSU	MetS	NA	NA	male_1	DM05_D1;DM07_D1;DM08_D1;DM03_D1	Donor	NA	NA	NA	NA	NA	NA	NA	NA	NA	NA	NA	NA
Wilson et al.	OSU	MetS	NA	NA	male_2	DM08_D2;DM07_D2;DM03_D2;DM12_D2	Donor	NA	NA	NA	NA	NA	NA	NA	NA	NA	NA	NA	NA
Wilson et al.	OSU	MetS	NA	NA	male_2	DM08_D2;DM07_D2;DM03_D2;DM12_D2	Donor	NA	NA	NA	NA	NA	NA	NA	NA	NA	NA	NA	NA
Wilson et al.	OSU	MetS	NA	NA	male_2	DM08_D2;DM07_D2;DM03_D2;DM12_D2	Donor	NA	NA	NA	NA	NA	NA	NA	NA	NA	NA	NA	NA
Wilson et al.	OSU	MetS	NA	NA	male_2	DM08_D2;DM07_D2;DM03_D2;DM12_D2	Donor	NA	NA	NA	NA	NA	NA	NA	NA	NA	NA	NA	NA
Wilson et al.	OSU	MetS	NA	NA	male_3	DM08_D3;DM03_D3;DM07_D3;DM12_D3	Donor	NA	NA	NA	NA	NA	NA	NA	NA	NA	NA	NA	NA
Wilson et al.	OSU	MetS	NA	NA	male_3	DM08_D3;DM03_D3;DM07_D3;DM12_D3	Donor	NA	NA	NA	NA	NA	NA	NA	NA	NA	NA	NA	NA
Wilson et al.	OSU	MetS	NA	NA	male_3	DM08_D3;DM03_D3;DM07_D3;DM12_D3	Donor	NA	NA	NA	NA	NA	NA	NA	NA	NA	NA	NA	NA
Wilson et al.	OSU	MetS	NA	NA	male_3	DM08_D3;DM03_D3;DM07_D3;DM12_D3	Donor	NA	NA	NA	NA	NA	NA	NA	NA	NA	NA	NA	NA
Wilson et al.	OSU	MetS	NA	NA	male_4	DM03_D4;DM08_D4;DM12_D4;DM07_D4	Donor	NA	NA	NA	NA	NA	NA	NA	NA	NA	NA	NA	NA
Wilson et al.	OSU	MetS	NA	NA	male_4	DM03_D4;DM08_D4;DM12_D4;DM07_D4	Donor	NA	NA	NA	NA	NA	NA	NA	NA	NA	NA	NA	NA
Wilson et al.	OSU	MetS	NA	NA	male_4	DM03_D4;DM08_D4;DM12_D4;DM07_D4	Donor	NA	NA	NA	NA	NA	NA	NA	NA	NA	NA	NA	NA
Wilson et al.	OSU	MetS	NA	NA	male_4	DM03_D4;DM08_D4;DM12_D4;DM07_D4	Donor	NA	NA	NA	NA	NA	NA	NA	NA	NA	NA	NA	NA
Wilson et al.	OSU	MetS	NA	NA	male_5	DM03_D5;DM08_D5;DM12_D5;DM07_D5	Donor	NA	NA	NA	NA	NA	NA	NA	NA	NA	NA	NA	NA
Wilson et al.	OSU	MetS	NA	NA	male_5	DM03_D5;DM08_D5;DM12_D5;DM07_D5	Donor	NA	NA	NA	NA	NA	NA	NA	NA	NA	NA	NA	NA
Wilson et al.	OSU	MetS	NA	NA	male_5	DM03_D5;DM08_D5;DM12_D5;DM07_D5	Donor	NA	NA	NA	NA	NA	NA	NA	NA	NA	NA	NA	NA
Wilson et al.	OSU	MetS	NA	NA	male_5	DM03_D5;DM08_D5;DM12_D5;DM07_D5	Donor	NA	NA	NA	NA	NA	NA	NA	NA	NA	NA	NA	NA
Wilson et al.	OSU	MetS	NA	NA	male_6	DM12_D6;DM03_D6;DM07_D6;DM08_D6	Donor	NA	NA	NA	NA	NA	NA	NA	NA	NA	NA	NA	NA
Wilson et al.	OSU	MetS	NA	NA	male_6	DM12_D6;DM03_D6;DM07_D6;DM08_D6	Donor	NA	NA	NA	NA	NA	NA	NA	NA	NA	NA	NA	NA
Wilson et al.	OSU	MetS	NA	NA	male_6	DM12_D6;DM03_D6;DM07_D6;DM08_D6	Donor	NA	NA	NA	NA	NA	NA	NA	NA	NA	NA	NA	NA
Wilson et al.	OSU	MetS	NA	NA	male_6	DM12_D6;DM03_D6;DM07_D6;DM08_D6	Donor	NA	NA	NA	NA	NA	NA	NA	NA	NA	NA	NA	NA
Bar-Yoseph et al.	PAU	MDR	CPE	Case_2	PAUL.case2_before	PAUL.donor_1	Pre Post-ABx	-1	systemic	NA	NA	0	NA	0	0	0	0	0	0
Bar-Yoseph et al.	PAU	MDR	CPE	Case_1	PAUL.case1_before	PAUL.donor_1	Pre No-ABx	-1	NA	0	NA	0	NA	0	0	0	0	0	0
Bar-Yoseph et al.	PAU	MDR	CPE	Case_11	PAUL.case11_before	PAUL.donor_5	Pre No-ABx	-1	NA	0	NA	0	NA	0	0	0	0	0	0
Bar-Yoseph et al.	PAU	MDR	CPE	Case_12	PAUL.case12_before	PAUL.donor_4	Pre No-ABx	-1	NA	0	NA	0	NA	0	0	0	0	0	0
Bar-Yoseph et al.	PAU	MDR	CPE	Case_13	PAUL.case13_before	PAUL.donor_5	Pre No-ABx	-1	NA	0	NA	0	NA	0	0	0	0	0	0
Bar-Yoseph et al.	PAU	MDR	CPE	Case_14	PAUL.case14_before	PAUL.donor_4	Pre No-ABx	-1	NA	0	NA	0	NA	0	0	0	0	0	0
Bar-Yoseph et al.	PAU	MDR	CPE	Case_15	PAUL.case15_before	PAUL.donor_4	Pre No-ABx	-1	NA	0	NA	0	NA	0	0	0	0	0	0
Bar-Yoseph et al.	PAU	MDR	CPE	Case_3	PAUL.case3_before	PAUL.donor_3	Pre No-ABx	-1	NA	0	NA	0	NA	0	0	0	0	0	0
Bar-Yoseph et al.	PAU	MDR	CPE	Case_4	PAUL.case4_before	PAUL.donor_6	Pre No-ABx	-1	NA	0	NA	0	NA	0	0	0	0	0	0
Bar-Yoseph et al.	PAU	MDR	CPE	Case_5	PAUL.case5_before	PAUL.donor_7	Pre No-ABx	-1	NA	0	NA	0	NA	0	0	0	0	0	0
Bar-Yoseph et al.	PAU	MDR	CPE	Case_6	PAUL.case6_before	PAUL.donor_2	Pre No-ABx	-1	NA	0	NA	0	NA	0	0	0	0	0	0
Bar-Yoseph et al.	PAU	MDR	CPE	Case_7	PAUL.case7_before	PAUL.donor_2	Pre No-ABx	-1	NA	0	NA	0	NA	0	0	0	0	0	0
Bar-Yoseph et al.	PAU	MDR	CPE	Case_8	PAUL.case8_before	PAUL.donor_2	Pre No-ABx	-1	NA	0	NA	0	NA	0	0	0	0	0	0
Bar-Yoseph et al.	PAU	MDR	CPE	Case_1	PAUL.case1_after	PAUL.donor_1	Post	14	NA	1	TRUE	0	Pill	2	0	0	0	0	2
Bar-Yoseph et al.	PAU	MDR	CPE	Case_11	PAUL.case11_after	PAUL.donor_5	Post	14	NA	0	FALSE	0	Pill	2	0	0	0	0	2
Bar-Yoseph et al.	PAU	MDR	CPE	Case_12	PAUL.case12_after	PAUL.donor_4	Post	14	NA	0	FALSE	0	Pill	2	0	0	0	0	2
Bar-Yoseph et al.	PAU	MDR	CPE	Case_13	PAUL.case13_after	PAUL.donor_5	Post	14	NA	0	FALSE	0	Pill	2	0	0	0	0	2
Bar-Yoseph et al.	PAU	MDR	CPE	Case_14	PAUL.case14_after	PAUL.donor_4	Post	14	NA	0	FALSE	0	Pill	2	0	0	0	0	2
Bar-Yoseph et al.	PAU	MDR	CPE	Case_15	PAUL.case15_after	PAUL.donor_4	Post	14	NA	0	FALSE	0	Pill	2	0	0	0	0	2
Bar-Yoseph et al.	PAU	MDR	CPE	Case_2	PAUL.case2_after	PAUL.donor_1	Post	14	systemic	1	TRUE	0	Pill	2	0	0	0	0	2
Bar-Yoseph et al.	PAU	MDR	CPE	Case_3	PAUL.case3_after	PAUL.donor_3	Post	14	NA	0	FALSE	0	Pill	2	0	0	0	0	2
Bar-Yoseph et al.	PAU	MDR	CPE	Case_4	PAUL.case4_after	PAUL.donor_6	Post	14	NA	0	FALSE	0	Pill	2	0	0	0	0	2
Bar-Yoseph et al.	PAU	MDR	CPE	Case_5	PAUL.case5_after	PAUL.donor_7	Post	14	NA	1	TRUE	0	Pill	2	0	0	0	0	2
Bar-Yoseph et al.	PAU	MDR	CPE	Case_6	PAUL.case6_after	PAUL.donor_2	Post	14	NA	0	FALSE	0	Pill	2	0	0	0	0	2
Bar-Yoseph et al.	PAU	MDR	CPE	Case_7	PAUL.case7_after	PAUL.donor_2	Post	14	NA	0	FALSE	0	Pill	2	0	0	0	0	2
Bar-Yoseph et al.	PAU	MDR	CPE	Case_8	PAUL.case8_after	PAUL.donor_2	Post	14	NA	1	TRUE	0	Pill	2	0	0	0	0	2
Bar-Yoseph et al.	PAU	MDR	NA	NA	PAUL.donor_1	NA	Donor	NA	NA	NA	NA	NA	NA	NA	NA	NA	NA	NA	NA
Bar-Yoseph et al.	PAU	MDR	NA	NA	PAUL.donor_2	NA	Donor	NA	NA	NA	NA	NA	NA	NA	NA	NA	NA	NA	NA
Bar-Yoseph et al.	PAU	MDR	NA	NA	PAUL.donor_3	NA	Donor	NA	NA	NA	NA	NA	NA	NA	NA	NA	NA	NA	NA
Bar-Yoseph et al.	PAU	MDR	NA	NA	PAUL.donor_4	NA	Donor	NA	NA	NA	NA	NA	NA	NA	NA	NA	NA	NA	NA
Bar-Yoseph et al.	PAU	MDR	NA	NA	PAUL.donor_5	NA	Donor	NA	NA	NA	NA	NA	NA	NA	NA	NA	NA	NA	NA
Bar-Yoseph et al.	PAU	MDR	NA	NA	PAUL.donor_6	NA	Donor	NA	NA	NA	NA	NA	NA	NA	NA	NA	NA	NA	NA
Leo et al.	HUT	MDR	ESBL-E/CPE	Ge_R1	Ge_R1.V2	Ge_D1	Pre Post-ABx	0	colistin, neomycin	5	NA	0	NA	0	0	0	0	0	0
Leo et al.	HUT	MDR	ESBL-E/CPE	Ge_R11	Ge_R11.V2	Ge_D6	Pre Post-ABx	0	colistin, neomycin	5	NA	0	NA	0	0	0	0	0	0
Leo et al.	HUT	MDR	ESBL-E/CPE	Ge_R13	Ge_R13.V2	Ge_D7_1	Pre Post-ABx	0	colistin, neomycin	5	NA	0	NA	0	0	0	0	0	0
Leo et al.	HUT	MDR	ESBL-E/CPE	Ge_R14	Ge_R14.V2	Ge_D7_2	Pre Post-ABx	0	colistin, neomycin	5	NA	0	NA	0	0	0	0	0	0
Leo et al.	HUT	MDR	ESBL-E/CPE	Ge_R2	Ge_R2.V2	Ge_D4	Pre Post-ABx	0	colistin, neomycin	5	NA	0	NA	0	0	0	0	0	0
Leo et al.	HUT	MDR	ESBL-E/CPE	Ge_R5	Ge_R5.V2	Ge_D3	Pre Post-ABx	0	colistin, neomycin	5	NA	0	NA	0	0	0	0	0	0
Leo et al.	HUT	MDR	ESBL-E/CPE	Ge_R6	Ge_R6.V2	Ge_D4	Pre Post-ABx	0	colistin, neomycin	5	NA	0	NA	0	0	0	0	0	0
Leo et al.	HUT	MDR	ESBL-E/CPE	Ge_R8	Ge_R8.V2	Ge_D4	Pre Post-ABx	0	colistin, neomycin	5	NA	0	NA	0	0	0	0	0	0
Leo et al.	HUT	MDR	ESBL-E/CPE	Pa_R14	Pa_R14.V2	Pa_D14	Pre Post-ABx	0	colistin, neomycin	5	NA	0	NA	0	0	0	0	0	0
Leo et al.	HUT	MDR	ESBL-E/CPE	Pa_R2	Pa_R2.V2	Pa_D6	Pre Post-ABx	0	colistin, neomycin	5	NA	0	NA	0	0	0	0	0	0
Leo et al.	HUT	MDR	ESBL-E/CPE	Pa_R3	Pa_R3.V2	Pa_D7	Pre Post-ABx	0	colistin, neomycin	5	NA	0	NA	0	0	0	0	0	0
Leo et al.	HUT	MDR	ESBL-E/CPE	Pa_R5	Pa_R5.V2	Pa_D6	Pre Post-ABx	0	colistin, neomycin	5	NA	0	NA	0	0	0	0	0	0
Leo et al.	HUT	MDR	ESBL-E/CPE	Ta_R1	Ta_R1.V2	Ta_D1	Pre Post-ABx	0	colistin, neomycin	5	NA	0	NA	0	0	0	0	0	0
Leo et al.	HUT	MDR	ESBL-E/CPE	Ut_R2	Ut_R2.V2	Ut_D14	Pre Post-ABx	0	colistin, neomycin	5	NA	0	NA	0	0	0	0	0	0
Leo et al.	HUT	MDR	ESBL-E/CPE	Ut_R4	Ut_R4.V2	Ut_D18	Pre Post-ABx	0	colistin, neomycin	5	NA	0	NA	0	0	0	0	0	0
Leo et al.	HUT	MDR	ESBL-E/CPE	Ut_R5	Ut_R5.V2	Ut_D18	Pre Post-ABx	0	colistin, neomycin	5	NA	0	NA	0	0	0	0	0	0
Leo et al.	HUT	MDR	ESBL-E/CPE	Ge_R1	Ge_R1.V0	Ge_D1	Pre No-ABx	-22	colistin, neomycin	0	NA	0	NA	0	0	0	0	0	0
Leo et al.	HUT	MDR	ESBL-E/CPE	Ge_R11	Ge_R11.V0	Ge_D6	Pre No-ABx	-22	colistin, neomycin	0	NA	0	NA	0	0	0	0	0	0
Leo et al.	HUT	MDR	ESBL-E/CPE	Ge_R13	Ge_R13.V0	Ge_D7_1	Pre No-ABx	-22	colistin, neomycin	0	NA	0	NA	0	0	0	0	0	0
Leo et al.	HUT	MDR	ESBL-E/CPE	Ge_R14	Ge_R14.V0	Ge_D7_2	Pre No-ABx	-22	colistin, neomycin	0	NA	0	NA	0	0	0	0	0	0
Leo et al.	HUT	MDR	ESBL-E/CPE	Ge_R2	Ge_R2.V0	Ge_D4	Pre No-ABx	-22	colistin, neomycin	0	NA	0	NA	0	0	0	0	0	0
Leo et al.	HUT	MDR	ESBL-E/CPE	Ge_R5	Ge_R5.V0	Ge_D3	Pre No-ABx	-22	colistin, neomycin	0	NA	0	NA	0	0	0	0	0	0
Leo et al.	HUT	MDR	ESBL-E/CPE	Ge_R6	Ge_R6.V0	Ge_D4	Pre No-ABx	-22	colistin, neomycin	0	NA	0	NA	0	0	0	0	0	0
Leo et al.	HUT	MDR	ESBL-E/CPE	Ge_R8	Ge_R8.V0	Ge_D4	Pre No-ABx	-22	colistin, neomycin	0	NA	0	NA	0	0	0	0	0	0
Leo et al.	HUT	MDR	ESBL-E/CPE	Pa_R14	Pa_R14.V0	Pa_D14	Pre No-ABx	-22	colistin, neomycin	0	NA	0	NA	0	0	0	0	0	0
Leo et al.	HUT	MDR	ESBL-E/CPE	Pa_R2	Pa_R2.V0	Pa_D6	Pre No-ABx	-22	colistin, neomycin	0	NA	0	NA	0	0	0	0	0	0
Leo et al.	HUT	MDR	ESBL-E/CPE	Pa_R3	Pa_R3.V0	Pa_D7	Pre No-ABx	-22	colistin, neomycin	0	NA	0	NA	0	0	0	0	0	0
Leo et al.	HUT	MDR	ESBL-E/CPE	Pa_R5	Pa_R5.V0	Pa_D6	Pre No-ABx	-22	colistin, neomycin	0	NA	0	NA	0	0	0	0	0	0
Leo et al.	HUT	MDR	ESBL-E/CPE	Ta_R1	Ta_R1.V0	Ta_D1	Pre No-ABx	-22	colistin, neomycin	0	NA	0	NA	0	0	0	0	0	0
Leo et al.	HUT	MDR	ESBL-E/CPE	Ut_R2	Ut_R2.V0	Ut_D14	Pre No-ABx	-22	colistin, neomycin	0	NA	0	NA	0	0	0	0	0	0
Leo et al.	HUT	MDR	ESBL-E/CPE	Ut_R4	Ut_R4.V0	Ut_D18	Pre No-ABx	-22	colistin, neomycin	0	NA	0	NA	0	0	0	0	0	0
Leo et al.	HUT	MDR	ESBL-E/CPE	Ut_R5	Ut_R5.V0	Ut_D18	Pre No-ABx	-22	colistin, neomycin	0	NA	0	NA	0	0	0	0	0	0
Leo et al.	HUT	MDR	ESBL-E/CPE	Ge_R1	Ge_R1.V3	Ge_D1	Post	10	colistin, neomycin	0	FALSE	0	Pill	1	0	0	0	0	1
Leo et al.	HUT	MDR	ESBL-E/CPE	Ge_R1	Ge_R1.V4	Ge_D1	Post	30	colistin, neomycin	0	FALSE	0	Pill	1	0	0	0	0	1
Leo et al.	HUT	MDR	ESBL-E/CPE	Ge_R1	Ge_R1.V5	Ge_D1	Post	170	colistin, neomycin	0	FALSE	0	Pill	1	0	0	0	0	1
Leo et al.	HUT	MDR	ESBL-E/CPE	Ge_R11	Ge_R11.V3	Ge_D6	Post	10	colistin, neomycin	0	FALSE	0	Pill	1	0	0	0	0	1
Leo et al.	HUT	MDR	ESBL-E/CPE	Ge_R11	Ge_R11.V4	Ge_D6	Post	30	colistin, neomycin	0	FALSE	0	Pill	1	0	0	0	0	1
Leo et al.	HUT	MDR	ESBL-E/CPE	Ge_R11	Ge_R11.V5	Ge_D6	Post	170	colistin, neomycin	0	FALSE	0	Pill	1	0	0	0	0	1
Leo et al.	HUT	MDR	ESBL-E/CPE	Ge_R13	Ge_R13.V3	Ge_D7_1	Post	10	colistin, neomycin	0	FALSE	0	Pill	1	0	0	0	0	1
Leo et al.	HUT	MDR	ESBL-E/CPE	Ge_R13	Ge_R13.V4	Ge_D7_1	Post	30	colistin, neomycin	0	FALSE	0	Pill	1	0	0	0	0	1
Leo et al.	HUT	MDR	ESBL-E/CPE	Ge_R13	Ge_R13.V5	Ge_D7_1	Post	170	colistin, neomycin	0	FALSE	0	Pill	1	0	0	0	0	1
Leo et al.	HUT	MDR	ESBL-E/CPE	Ge_R14	Ge_R14.V3	Ge_D7_2	Post	10	colistin, neomycin	0	FALSE	0	Pill	1	0	0	0	0	1
Leo et al.	HUT	MDR	ESBL-E/CPE	Ge_R14	Ge_R14.V4	Ge_D7_2	Post	30	colistin, neomycin	0	FALSE	0	Pill	1	0	0	0	0	1
Leo et al.	HUT	MDR	ESBL-E/CPE	Ge_R14	Ge_R14.V5	Ge_D7_2	Post	170	colistin, neomycin	0	FALSE	0	Pill	1	0	0	0	0	1
Leo et al.	HUT	MDR	ESBL-E/CPE	Ge_R2	Ge_R2.V3	Ge_D4	Post	10	colistin, neomycin	0	FALSE	0	Pill	1	0	0	0	0	1
Leo et al.	HUT	MDR	ESBL-E/CPE	Ge_R2	Ge_R2.V4	Ge_D4	Post	30	colistin, neomycin	0	FALSE	0	Pill	1	0	0	0	0	1
Leo et al.	HUT	MDR	ESBL-E/CPE	Ge_R2	Ge_R2.V5	Ge_D4	Post	170	colistin, neomycin	0	FALSE	0	Pill	1	0	0	0	0	1
Leo et al.	HUT	MDR	ESBL-E/CPE	Ge_R5	Ge_R5.V3	Ge_D3	Post	10	colistin, neomycin	0	FALSE	0	Pill	1	0	0	0	0	1
Leo et al.	HUT	MDR	ESBL-E/CPE	Ge_R5	Ge_R5.V4	Ge_D3	Post	30	colistin, neomycin	0	FALSE	0	Pill	1	0	0	0	0	1
Leo et al.	HUT	MDR	ESBL-E/CPE	Ge_R5	Ge_R5.V5	Ge_D3	Post	170	colistin, neomycin	0	FALSE	0	Pill	1	0	0	0	0	1
Leo et al.	HUT	MDR	ESBL-E/CPE	Ge_R6	Ge_R6.V3	Ge_D4	Post	10	colistin, neomycin	0	FALSE	0	Pill	1	0	0	0	0	1
Leo et al.	HUT	MDR	ESBL-E/CPE	Ge_R6	Ge_R6.V4	Ge_D4	Post	30	colistin, neomycin	0	FALSE	0	Pill	1	0	0	0	0	1
Leo et al.	HUT	MDR	ESBL-E/CPE	Ge_R6	Ge_R6.V5	Ge_D4	Post	170	colistin, neomycin	0	FALSE	0	Pill	1	0	0	0	0	1
Leo et al.	HUT	MDR	ESBL-E/CPE	Ge_R8	Ge_R8.V3	Ge_D4	Post	10	colistin, neomycin	0	FALSE	0	Pill	1	0	0	0	0	1
Leo et al.	HUT	MDR	ESBL-E/CPE	Ge_R8	Ge_R8.V4	Ge_D4	Post	30	colistin, neomycin	0	FALSE	0	Pill	1	0	0	0	0	1
Leo et al.	HUT	MDR	ESBL-E/CPE	Ge_R8	Ge_R8.V5	Ge_D4	Post	170	colistin, neomycin	0	FALSE	0	Pill	1	0	0	0	0	1
Leo et al.	HUT	MDR	ESBL-E/CPE	Pa_R14	Pa_R14.V3	Pa_D14	Post	10	colistin, neomycin	0	FALSE	0	Pill	1	0	0	0	0	1
Leo et al.	HUT	MDR	ESBL-E/CPE	Pa_R14	Pa_R14.V4	Pa_D14	Post	30	colistin, neomycin	0	FALSE	0	Pill	1	0	0	0	0	1
Leo et al.	HUT	MDR	ESBL-E/CPE	Pa_R2	Pa_R2.V3	Pa_D6	Post	10	colistin, neomycin	0	FALSE	0	Pill	1	0	0	0	0	1
Leo et al.	HUT	MDR	ESBL-E/CPE	Pa_R2	Pa_R2.V4	Pa_D6	Post	30	colistin, neomycin	0	FALSE	0	Pill	1	0	0	0	0	1
Leo et al.	HUT	MDR	ESBL-E/CPE	Pa_R2	Pa_R2.V5	Pa_D6	Post	170	colistin, neomycin	0	FALSE	0	Pill	1	0	0	0	0	1
Leo et al.	HUT	MDR	ESBL-E/CPE	Pa_R3	Pa_R3.V3	Pa_D7	Post	10	colistin, neomycin	0	FALSE	0	Pill	1	0	0	0	0	1
Leo et al.	HUT	MDR	ESBL-E/CPE	Pa_R3	Pa_R3.V4	Pa_D7	Post	30	colistin, neomycin	0	FALSE	0	Pill	1	0	0	0	0	1
Leo et al.	HUT	MDR	ESBL-E/CPE	Pa_R3	Pa_R3.V5	Pa_D7	Post	170	colistin, neomycin	0	FALSE	0	Pill	1	0	0	0	0	1
Leo et al.	HUT	MDR	ESBL-E/CPE	Pa_R5	Pa_R5.V3	Pa_D6	Post	10	colistin, neomycin	0	FALSE	0	Pill	1	0	0	0	0	1
Leo et al.	HUT	MDR	ESBL-E/CPE	Pa_R5	Pa_R5.V4	Pa_D6	Post	30	colistin, neomycin	0	FALSE	0	Pill	1	0	0	0	0	1
Leo et al.	HUT	MDR	ESBL-E/CPE	Pa_R5	Pa_R5.V5	Pa_D6	Post	170	colistin, neomycin	0	FALSE	0	Pill	1	0	0	0	0	1
Leo et al.	HUT	MDR	ESBL-E/CPE	Ta_R1	Ta_R1.V3	Ta_D1	Post	10	colistin, neomycin	0	FALSE	0	Nasogastric	1	0	1	0	0	0
Leo et al.	HUT	MDR	ESBL-E/CPE	Ta_R1	Ta_R1.V4	Ta_D1	Post	30	colistin, neomycin	0	FALSE	0	Nasogastric	1	0	1	0	0	0
Leo et al.	HUT	MDR	ESBL-E/CPE	Ut_R2	Ut_R2.V3	Ut_D14	Post	10	colistin, neomycin	0	FALSE	0	Nasogastric	1	0	1	0	0	0
Leo et al.	HUT	MDR	ESBL-E/CPE	Ut_R2	Ut_R2.V4	Ut_D14	Post	30	colistin, neomycin	0	FALSE	0	Nasogastric	1	0	1	0	0	0
Leo et al.	HUT	MDR	ESBL-E/CPE	Ut_R2	Ut_R2.V5	Ut_D14	Post	170	colistin, neomycin	0	FALSE	0	Nasogastric	1	0	1	0	0	0
Leo et al.	HUT	MDR	ESBL-E/CPE	Ut_R4	Ut_R4.V3	Ut_D18	Post	10	colistin, neomycin	0	FALSE	0	Nasogastric	1	0	1	0	0	0
Leo et al.	HUT	MDR	ESBL-E/CPE	Ut_R4	Ut_R4.V4	Ut_D18	Post	30	colistin, neomycin	0	FALSE	0	Nasogastric	1	0	1	0	0	0
Leo et al.	HUT	MDR	ESBL-E/CPE	Ut_R5	Ut_R5.V3	Ut_D18	Post	10	colistin, neomycin	0	FALSE	0	Nasogastric	1	0	1	0	0	0
Leo et al.	HUT	MDR	ESBL-E/CPE	Ut_R5	Ut_R5.V4	Ut_D18	Post	30	colistin, neomycin	0	FALSE	0	Nasogastric	1	0	1	0	0	0
Leo et al.	HUT	MDR	NA	NA	Ge_D1	NA	Donor	NA	NA	NA	NA	NA	NA	NA	NA	NA	NA	NA	NA
Leo et al.	HUT	MDR	NA	NA	Ge_D3	NA	Donor	NA	NA	NA	NA	NA	NA	NA	NA	NA	NA	NA	NA
Leo et al.	HUT	MDR	NA	NA	Ge_D4	NA	Donor	NA	NA	NA	NA	NA	NA	NA	NA	NA	NA	NA	NA
Leo et al.	HUT	MDR	NA	NA	Ge_D6	NA	Donor	NA	NA	NA	NA	NA	NA	NA	NA	NA	NA	NA	NA
Leo et al.	HUT	MDR	NA	NA	Ge_D7_1	NA	Donor	NA	NA	NA	NA	NA	NA	NA	NA	NA	NA	NA	NA
Leo et al.	HUT	MDR	NA	NA	Ge_D7_2	NA	Donor	NA	NA	NA	NA	NA	NA	NA	NA	NA	NA	NA	NA
Leo et al.	HUT	MDR	NA	NA	Pa_D14	NA	Donor	NA	NA	NA	NA	NA	NA	NA	NA	NA	NA	NA	NA
Leo et al.	HUT	MDR	NA	NA	Pa_D6	NA	Donor	NA	NA	NA	NA	NA	NA	NA	NA	NA	NA	NA	NA
Leo et al.	HUT	MDR	NA	NA	Pa_D7	NA	Donor	NA	NA	NA	NA	NA	NA	NA	NA	NA	NA	NA	NA
Leo et al.	HUT	MDR	NA	NA	Ta_D1	NA	Donor	NA	NA	NA	NA	NA	NA	NA	NA	NA	NA	NA	NA
Leo et al.	HUT	MDR	NA	NA	Ut_D14	NA	Donor	NA	NA	NA	NA	NA	NA	NA	NA	NA	NA	NA	NA
Leo et al.	HUT	MDR	NA	NA	Ut_D18	NA	Donor	NA	NA	NA	NA	NA	NA	NA	NA	NA	NA	NA	NA
Baruch et al.	BOU	ICI	Melanoma	BOURSI_R1	BOURSI_R1.D0	BOURSI_Donor1.D0	Pre No-ABx	0	vancomycin, neomycin	0	NA	0	NA	0	0	0	0	0	0
Baruch et al.	BOU	ICI	Melanoma	BOURSI_R10	BOURSI_R10.D0	BOURSI_Donor2.D0	Pre No-ABx	0	vancomycin, neomycin	0	NA	0	NA	0	0	0	0	0	0
Baruch et al.	BOU	ICI	Melanoma	BOURSI_R2	BOURSI_R2.D0	BOURSI_Donor2.D0	Pre No-ABx	0	vancomycin, neomycin	0	NA	0	NA	0	0	0	0	0	0
Baruch et al.	BOU	ICI	Melanoma	BOURSI_R3	BOURSI_R3.D0	BOURSI_Donor1.D0	Pre No-ABx	0	vancomycin, neomycin	0	NA	0	NA	0	0	0	0	0	0
Baruch et al.	BOU	ICI	Melanoma	BOURSI_R4	BOURSI_R4.D0	BOURSI_Donor2.D0	Pre No-ABx	0	vancomycin, neomycin	0	NA	0	NA	0	0	0	0	0	0
Baruch et al.	BOU	ICI	Melanoma	BOURSI_R5	BOURSI_R5.D0	BOURSI_Donor1.D0	Pre No-ABx	0	vancomycin, neomycin	0	NA	0	NA	0	0	0	0	0	0
Baruch et al.	BOU	ICI	Melanoma	BOURSI_R6	BOURSI_R6.D0	BOURSI_Donor2.D0	Pre No-ABx	0	vancomycin, neomycin	0	NA	0	NA	0	0	0	0	0	0
Baruch et al.	BOU	ICI	Melanoma	BOURSI_R7	BOURSI_R7.D0	BOURSI_Donor1.D0	Pre No-ABx	0	vancomycin, neomycin	0	NA	0	NA	0	0	0	0	0	0
Baruch et al.	BOU	ICI	Melanoma	BOURSI_R8	BOURSI_R8.D0	BOURSI_Donor2.D0	Pre No-ABx	0	vancomycin, neomycin	0	NA	0	NA	0	0	0	0	0	0
Baruch et al.	BOU	ICI	Melanoma	BOURSI_R9	BOURSI_R9.D0	BOURSI_Donor1.D0	Pre No-ABx	0	vancomycin, neomycin	0	NA	0	NA	0	0	0	0	0	0
Baruch et al.	BOU	ICI	Melanoma	BOURSI_R1	BOURSI_R1.D31	BOURSI_Donor1.D0	Post	31	vancomycin, neomycin	0	FALSE	1	Colonoscopy + Pill	5	1	0	0	0	4
Baruch et al.	BOU	ICI	Melanoma	BOURSI_R1	BOURSI_R1.D65	BOURSI_Donor1.D0	Post	65	vancomycin, neomycin	0	FALSE	1	Colonoscopy + Pill	7	1	0	0	0	6
Baruch et al.	BOU	ICI	Melanoma	BOURSI_R1	BOURSI_R1.D7	BOURSI_Donor1.D0	Post	7	vancomycin, neomycin	0	FALSE	1	Colonoscopy + Pill	2	1	0	0	0	1
Baruch et al.	BOU	ICI	Melanoma	BOURSI_R10	BOURSI_R10.D31	BOURSI_Donor2.D0	Post	31	vancomycin, neomycin	0	FALSE	1	Colonoscopy + Pill	5	1	0	0	0	4
Baruch et al.	BOU	ICI	Melanoma	BOURSI_R10	BOURSI_R10.D65	BOURSI_Donor2.D0	Post	65	vancomycin, neomycin	0	FALSE	1	Colonoscopy + Pill	7	1	0	0	0	6
Baruch et al.	BOU	ICI	Melanoma	BOURSI_R10	BOURSI_R10.D7	BOURSI_Donor2.D0	Post	7	vancomycin, neomycin	0	FALSE	1	Colonoscopy + Pill	2	1	0	0	0	1
Baruch et al.	BOU	ICI	Melanoma	BOURSI_R2	BOURSI_R2.D31	BOURSI_Donor2.D0	Post	31	vancomycin, neomycin	0	FALSE	1	Colonoscopy + Pill	5	1	0	0	0	4
Baruch et al.	BOU	ICI	Melanoma	BOURSI_R2	BOURSI_R2.D65	BOURSI_Donor2.D0	Post	65	vancomycin, neomycin	0	FALSE	1	Colonoscopy + Pill	7	1	0	0	0	6
Baruch et al.	BOU	ICI	Melanoma	BOURSI_R2	BOURSI_R2.D7	BOURSI_Donor2.D0	Post	7	vancomycin, neomycin	0	FALSE	1	Colonoscopy + Pill	2	1	0	0	0	1
Baruch et al.	BOU	ICI	Melanoma	BOURSI_R3	BOURSI_R3.D31	BOURSI_Donor1.D0	Post	31	vancomycin, neomycin	0	FALSE	1	Colonoscopy + Pill	5	1	0	0	0	4
Baruch et al.	BOU	ICI	Melanoma	BOURSI_R3	BOURSI_R3.D65	BOURSI_Donor1.D0	Post	65	vancomycin, neomycin	0	FALSE	1	Colonoscopy + Pill	7	1	0	0	0	6
Baruch et al.	BOU	ICI	Melanoma	BOURSI_R3	BOURSI_R3.D7	BOURSI_Donor1.D0	Post	7	vancomycin, neomycin	0	FALSE	1	Colonoscopy + Pill	2	1	0	0	0	1
Baruch et al.	BOU	ICI	Melanoma	BOURSI_R4	BOURSI_R4.D31	BOURSI_Donor2.D0	Post	31	vancomycin, neomycin	0	FALSE	1	Colonoscopy + Pill	5	1	0	0	0	4
Baruch et al.	BOU	ICI	Melanoma	BOURSI_R4	BOURSI_R4.D65	BOURSI_Donor2.D0	Post	65	vancomycin, neomycin	0	FALSE	1	Colonoscopy + Pill	7	1	0	0	0	6
Baruch et al.	BOU	ICI	Melanoma	BOURSI_R4	BOURSI_R4.D7	BOURSI_Donor2.D0	Post	7	vancomycin, neomycin	0	FALSE	1	Colonoscopy + Pill	2	1	0	0	0	1
Baruch et al.	BOU	ICI	Melanoma	BOURSI_R5	BOURSI_R5.D31	BOURSI_Donor1.D0	Post	31	vancomycin, neomycin	0	FALSE	1	Colonoscopy + Pill	5	1	0	0	0	4
Baruch et al.	BOU	ICI	Melanoma	BOURSI_R5	BOURSI_R5.D65	BOURSI_Donor1.D0	Post	65	vancomycin, neomycin	0	FALSE	1	Colonoscopy + Pill	7	1	0	0	0	6
Baruch et al.	BOU	ICI	Melanoma	BOURSI_R5	BOURSI_R5.D7	BOURSI_Donor1.D0	Post	7	vancomycin, neomycin	0	FALSE	1	Colonoscopy + Pill	2	1	0	0	0	1
Baruch et al.	BOU	ICI	Melanoma	BOURSI_R6	BOURSI_R6.D31	BOURSI_Donor2.D0	Post	31	vancomycin, neomycin	0	FALSE	1	Colonoscopy + Pill	5	1	0	0	0	4
Baruch et al.	BOU	ICI	Melanoma	BOURSI_R6	BOURSI_R6.D65	BOURSI_Donor2.D0	Post	65	vancomycin, neomycin	0	FALSE	1	Colonoscopy + Pill	7	1	0	0	0	6
Baruch et al.	BOU	ICI	Melanoma	BOURSI_R6	BOURSI_R6.D7	BOURSI_Donor2.D0	Post	7	vancomycin, neomycin	0	FALSE	1	Colonoscopy + Pill	2	1	0	0	0	1
Baruch et al.	BOU	ICI	Melanoma	BOURSI_R7	BOURSI_R7.D31	BOURSI_Donor1.D0	Post	31	vancomycin, neomycin	0	FALSE	1	Colonoscopy + Pill	5	1	0	0	0	4
Baruch et al.	BOU	ICI	Melanoma	BOURSI_R7	BOURSI_R7.D65	BOURSI_Donor1.D0	Post	65	vancomycin, neomycin	0	FALSE	1	Colonoscopy + Pill	7	1	0	0	0	6
Baruch et al.	BOU	ICI	Melanoma	BOURSI_R7	BOURSI_R7.D7	BOURSI_Donor1.D0	Post	7	vancomycin, neomycin	0	FALSE	1	Colonoscopy + Pill	2	1	0	0	0	1
Baruch et al.	BOU	ICI	Melanoma	BOURSI_R8	BOURSI_R8.D31	BOURSI_Donor2.D0	Post	31	vancomycin, neomycin	0	FALSE	1	Colonoscopy + Pill	5	1	0	0	0	4
Baruch et al.	BOU	ICI	Melanoma	BOURSI_R8	BOURSI_R8.D65	BOURSI_Donor2.D0	Post	65	vancomycin, neomycin	0	FALSE	1	Colonoscopy + Pill	7	1	0	0	0	6
Baruch et al.	BOU	ICI	Melanoma	BOURSI_R8	BOURSI_R8.D7	BOURSI_Donor2.D0	Post	7	vancomycin, neomycin	0	FALSE	1	Colonoscopy + Pill	2	1	0	0	0	1
Baruch et al.	BOU	ICI	Melanoma	BOURSI_R9	BOURSI_R9.D31	BOURSI_Donor1.D0	Post	31	vancomycin, neomycin	0	FALSE	1	Colonoscopy + Pill	5	1	0	0	0	4
Baruch et al.	BOU	ICI	Melanoma	BOURSI_R9	BOURSI_R9.D65	BOURSI_Donor1.D0	Post	65	vancomycin, neomycin	0	FALSE	1	Colonoscopy + Pill	7	1	0	0	0	6
Baruch et al.	BOU	ICI	Melanoma	BOURSI_R9	BOURSI_R9.D7	BOURSI_Donor1.D0	Post	7	vancomycin, neomycin	0	FALSE	1	Colonoscopy + Pill	2	1	0	0	0	1
Baruch et al.	BOU	ICI	NA	NA	BOURSI_Donor1.D0	NA	Donor	NA	NA	NA	NA	NA	NA	NA	NA	NA	NA	NA	NA
Baruch et al.	BOU	ICI	NA	NA	BOURSI_Donor2.D0	NA	Donor	NA	NA	NA	NA	NA	NA	NA	NA	NA	NA	NA	NA
Davar et al.	ZAR	ICI	Melanoma	PT_18_0007	PT_18_0007D_7	FMT_18_0007	Pre No-ABx	-7	NA	0	NA	0	NA	0	0	0	0	0	0
Davar et al.	ZAR	ICI	Melanoma	PT_18_0018	PT_18_0018D_23	FMT_18_0017	Pre No-ABx	-23	NA	0	NA	0	NA	0	0	0	0	0	0
Davar et al.	ZAR	ICI	Melanoma	PT_18_0032	PT_18_0032D_22	FMT_18_0028	Pre No-ABx	-22	NA	0	NA	0	NA	0	0	0	0	0	0
Davar et al.	ZAR	ICI	Melanoma	PT_18_0033	PT_18_0033D_23	FMT_18_0024	Pre No-ABx	-23	NA	0	NA	0	NA	0	0	0	0	0	0
Davar et al.	ZAR	ICI	Melanoma	PT_18_0034	PT_18_0034D_22	FMT_18_0024	Pre No-ABx	-22	NA	0	NA	0	NA	0	0	0	0	0	0
Davar et al.	ZAR	ICI	Melanoma	PT_19_0001	PT_19_0001D_29	FMT_19_0002	Pre No-ABx	-29	NA	0	NA	0	NA	0	0	0	0	0	0
Davar et al.	ZAR	ICI	Melanoma	PT_19_0002	PT_19_0002D_7	FMT_18_0030	Pre No-ABx	-7	NA	0	NA	0	NA	0	0	0	0	0	0
Davar et al.	ZAR	ICI	Melanoma	PT_19_0006	PT_19_0006D_22	FMT_19_0009	Pre No-ABx	-22	NA	0	NA	0	NA	0	0	0	0	0	0
Davar et al.	ZAR	ICI	Melanoma	PT_19_0007	PT_19_0007D_28	FMT_18_0028	Pre No-ABx	-28	NA	0	NA	0	NA	0	0	0	0	0	0
Davar et al.	ZAR	ICI	Melanoma	PT_19_0009	PT_19_0009D_24	FMT_19_0008	Pre No-ABx	-24	NA	0	NA	0	NA	0	0	0	0	0	0
Davar et al.	ZAR	ICI	Melanoma	PT_19_0010	PT_19_0010D_24	FMT_18_0024	Pre No-ABx	-24	NA	0	NA	0	NA	0	0	0	0	0	0
Davar et al.	ZAR	ICI	Melanoma	PT_19_0013	PT_19_0013D_21	FMT_19_0006	Pre No-ABx	-21	NA	0	NA	0	NA	0	0	0	0	0	0
Davar et al.	ZAR	ICI	Melanoma	PT_19_0023	PT_19_0023D_22	FMT_19_0005	Pre No-ABx	-22	NA	0	NA	0	NA	0	0	0	0	0	0
Davar et al.	ZAR	ICI	Melanoma	PT_19_0024	PT_19_0024D_9	FMT_19_0012	Pre No-ABx	-9	NA	0	NA	0	NA	0	0	0	0	0	0
Davar et al.	ZAR	ICI	Melanoma	PT_19_0026	PT_19_0026D_22	FMT_19_0012	Pre No-ABx	-22	NA	0	NA	0	NA	0	0	0	0	0	0
Davar et al.	ZAR	ICI	Melanoma	PT_18_0007	PT_18_0007D101	FMT_18_0007	Post	101	NA	0	FALSE	1	Colonoscopy	1	1	0	0	0	0
Davar et al.	ZAR	ICI	Melanoma	PT_18_0007	PT_18_0007D174	FMT_18_0007	Post	174	NA	0	FALSE	1	Colonoscopy	1	1	0	0	0	0
Davar et al.	ZAR	ICI	Melanoma	PT_18_0007	PT_18_0007D20	FMT_18_0007	Post	20	NA	0	FALSE	1	Colonoscopy	1	1	0	0	0	0
Davar et al.	ZAR	ICI	Melanoma	PT_18_0007	PT_18_0007D21	FMT_18_0007	Post	21	NA	0	FALSE	1	Colonoscopy	1	1	0	0	0	0
Davar et al.	ZAR	ICI	Melanoma	PT_18_0007	PT_18_0007D267	FMT_18_0007	Post	267	NA	0	FALSE	1	Colonoscopy	1	1	0	0	0	0
Davar et al.	ZAR	ICI	Melanoma	PT_18_0007	PT_18_0007D357	FMT_18_0007	Post	357	NA	0	FALSE	1	Colonoscopy	1	1	0	0	0	0
Davar et al.	ZAR	ICI	Melanoma	PT_18_0007	PT_18_0007D41	FMT_18_0007	Post	41	NA	0	FALSE	1	Colonoscopy	1	1	0	0	0	0
Davar et al.	ZAR	ICI	Melanoma	PT_18_0007	PT_18_0007D471	FMT_18_0007	Post	471	NA	0	FALSE	1	Colonoscopy	1	1	0	0	0	0
Davar et al.	ZAR	ICI	Melanoma	PT_18_0007	PT_18_0007D514	FMT_18_0007	Post	514	NA	0	FALSE	1	Colonoscopy	1	1	0	0	0	0
Davar et al.	ZAR	ICI	Melanoma	PT_18_0007	PT_18_0007D53	FMT_18_0007	Post	53	NA	0	FALSE	1	Colonoscopy	1	1	0	0	0	0
Davar et al.	ZAR	ICI	Melanoma	PT_18_0007	PT_18_0007D7	FMT_18_0007	Post	7	NA	0	FALSE	1	Colonoscopy	1	1	0	0	0	0
Davar et al.	ZAR	ICI	Melanoma	PT_18_0007	PT_18_0007D73	FMT_18_0007	Post	73	NA	0	FALSE	1	Colonoscopy	1	1	0	0	0	0
Davar et al.	ZAR	ICI	Melanoma	PT_18_0007	PT_18_0007D85	FMT_18_0007	Post	85	NA	0	FALSE	1	Colonoscopy	1	1	0	0	0	0
Davar et al.	ZAR	ICI	Melanoma	PT_18_0018	PT_18_0018D112	FMT_18_0017	Post	112	vancomycin, cefepime, metronidazole, ampicillin-sulbactan	12	TRUE	1	Colonoscopy	1	1	0	0	0	0
Davar et al.	ZAR	ICI	Melanoma	PT_18_0018	PT_18_0018D133	FMT_18_0017	Post	133	vancomycin, cefepime, metronidazole, ampicillin-sulbactan	12	TRUE	1	Colonoscopy	1	1	0	0	0	0
Davar et al.	ZAR	ICI	Melanoma	PT_18_0018	PT_18_0018D21	FMT_18_0017	Post	21	NA	0	FALSE	1	Colonoscopy	1	1	0	0	0	0
Davar et al.	ZAR	ICI	Melanoma	PT_18_0018	PT_18_0018D29	FMT_18_0017	Post	29	NA	0	FALSE	1	Colonoscopy	1	1	0	0	0	0
Davar et al.	ZAR	ICI	Melanoma	PT_18_0018	PT_18_0018D342	FMT_18_0017	Post	342	NA	12	TRUE	1	Colonoscopy	1	1	0	0	0	0
Davar et al.	ZAR	ICI	Melanoma	PT_18_0018	PT_18_0018D36	FMT_18_0017	Post	36	NA	0	FALSE	1	Colonoscopy	1	1	0	0	0	0
Davar et al.	ZAR	ICI	Melanoma	PT_18_0018	PT_18_0018D383	FMT_18_0017	Post	383	NA	12	TRUE	1	Colonoscopy	2	2	0	0	0	0
Davar et al.	ZAR	ICI	Melanoma	PT_18_0018	PT_18_0018D390	FMT_18_0017	Post	404	NA	12	TRUE	1	Colonoscopy	2	2	0	0	0	0
Davar et al.	ZAR	ICI	Melanoma	PT_18_0018	PT_18_0018D411	FMT_18_0017	Post	412	NA	12	TRUE	1	Colonoscopy	2	2	0	0	0	0
Davar et al.	ZAR	ICI	Melanoma	PT_18_0018	PT_18_0018D419	FMT_18_0017	Post	417	NA	12	TRUE	1	Colonoscopy	2	2	0	0	0	0
Davar et al.	ZAR	ICI	Melanoma	PT_18_0018	PT_18_0018D42	FMT_18_0017	Post	42	NA	0	FALSE	1	Colonoscopy	1	1	0	0	0	0
Davar et al.	ZAR	ICI	Melanoma	PT_18_0018	PT_18_0018D424	FMT_18_0017	Post	425	NA	12	TRUE	1	Colonoscopy	2	2	0	0	0	0
Davar et al.	ZAR	ICI	Melanoma	PT_18_0018	PT_18_0018D432	FMT_18_0017	Post	433	NA	12	TRUE	1	Colonoscopy	2	2	0	0	0	0
Davar et al.	ZAR	ICI	Melanoma	PT_18_0018	PT_18_0018D440	FMT_18_0017	Post	440	NA	12	TRUE	1	Colonoscopy	2	2	0	0	0	0
Davar et al.	ZAR	ICI	Melanoma	PT_18_0018	PT_18_0018D447	FMT_18_0017	Post	445	NA	12	TRUE	1	Colonoscopy	2	2	0	0	0	0
Davar et al.	ZAR	ICI	Melanoma	PT_18_0018	PT_18_0018D452	FMT_18_0017	Post	454	NA	12	TRUE	1	Colonoscopy	2	2	0	0	0	0
Davar et al.	ZAR	ICI	Melanoma	PT_18_0018	PT_18_0018D461	FMT_18_0017	Post	459	NA	12	TRUE	1	Colonoscopy	2	2	0	0	0	0
Davar et al.	ZAR	ICI	Melanoma	PT_18_0018	PT_18_0018D466	FMT_18_0017	Post	466	NA	12	TRUE	1	Colonoscopy	2	2	0	0	0	0
Davar et al.	ZAR	ICI	Melanoma	PT_18_0018	PT_18_0018D47	FMT_18_0017	Post	47	NA	0	FALSE	1	Colonoscopy	1	1	0	0	0	0
Davar et al.	ZAR	ICI	Melanoma	PT_18_0018	PT_18_0018D473	FMT_18_0017	Post	475	NA	12	TRUE	1	Colonoscopy	2	2	0	0	0	0
Davar et al.	ZAR	ICI	Melanoma	PT_18_0018	PT_18_0018D482	FMT_18_0017	Post	483	NA	12	TRUE	1	Colonoscopy	2	2	0	0	0	0
Davar et al.	ZAR	ICI	Melanoma	PT_18_0018	PT_18_0018D490	FMT_18_0017	Post	489	NA	12	TRUE	1	Colonoscopy	2	2	0	0	0	0
Davar et al.	ZAR	ICI	Melanoma	PT_18_0018	PT_18_0018D496	FMT_18_0017	Post	496	NA	12	TRUE	1	Colonoscopy	2	2	0	0	0	0
Davar et al.	ZAR	ICI	Melanoma	PT_18_0018	PT_18_0018D503	FMT_18_0017	Post	507	NA	12	TRUE	1	Colonoscopy	2	2	0	0	0	0
Davar et al.	ZAR	ICI	Melanoma	PT_18_0018	PT_18_0018D514	FMT_18_0017	Post	521	NA	12	TRUE	1	Colonoscopy	2	2	0	0	0	0
Davar et al.	ZAR	ICI	Melanoma	PT_18_0018	PT_18_0018D528	FMT_18_0017	Post	528	NA	12	TRUE	1	Colonoscopy	2	2	0	0	0	0
Davar et al.	ZAR	ICI	Melanoma	PT_18_0018	PT_18_0018D535	FMT_18_0017	Post	535	NA	12	TRUE	1	Colonoscopy	2	2	0	0	0	0
Davar et al.	ZAR	ICI	Melanoma	PT_18_0018	PT_18_0018D56	FMT_18_0017	Post	56	NA	0	FALSE	1	Colonoscopy	1	1	0	0	0	0
Davar et al.	ZAR	ICI	Melanoma	PT_18_0018	PT_18_0018D63	FMT_18_0017	Post	63	NA	0	FALSE	1	Colonoscopy	1	1	0	0	0	0
Davar et al.	ZAR	ICI	Melanoma	PT_18_0018	PT_18_0018D69	FMT_18_0017	Post	69	NA	0	FALSE	1	Colonoscopy	1	1	0	0	0	0
Davar et al.	ZAR	ICI	Melanoma	PT_18_0018	PT_18_0018D75	FMT_18_0017	Post	75	NA	0	FALSE	1	Colonoscopy	1	1	0	0	0	0
Davar et al.	ZAR	ICI	Melanoma	PT_18_0018	PT_18_0018D90	FMT_18_0017	Post	90	vancomycin, cefepime, metronidazole	12	TRUE	1	Colonoscopy	1	1	0	0	0	0
Davar et al.	ZAR	ICI	Melanoma	PT_18_0018	PT_18_0018D96	FMT_18_0017	Post	96	vancomycin, cefepime, metronidazole, ampicillin-sulbactan	12	TRUE	1	Colonoscopy	1	1	0	0	0	0
Davar et al.	ZAR	ICI	Melanoma	PT_18_0032	PT_18_0032D14	FMT_18_0028	Post	14	NA	0	FALSE	1	Colonoscopy	1	1	0	0	0	0
Davar et al.	ZAR	ICI	Melanoma	PT_18_0032	PT_18_0032D22	FMT_18_0028	Post	22	NA	0	FALSE	1	Colonoscopy	1	1	0	0	0	0
Davar et al.	ZAR	ICI	Melanoma	PT_18_0032	PT_18_0032D7	FMT_18_0028	Post	7	NA	0	FALSE	1	Colonoscopy	1	1	0	0	0	0
Davar et al.	ZAR	ICI	Melanoma	PT_18_0033	PT_18_0033D14	FMT_18_0024	Post	14	NA	0	FALSE	1	Colonoscopy	1	1	0	0	0	0
Davar et al.	ZAR	ICI	Melanoma	PT_18_0033	PT_18_0033D25	FMT_18_0024	Post	25	NA	0	FALSE	1	Colonoscopy	1	1	0	0	0	0
Davar et al.	ZAR	ICI	Melanoma	PT_18_0033	PT_18_0033D68	FMT_18_0024	Post	68	NA	0	FALSE	1	Colonoscopy	1	1	0	0	0	0
Davar et al.	ZAR	ICI	Melanoma	PT_18_0033	PT_18_0033D77	FMT_18_0024	Post	77	NA	0	FALSE	1	Colonoscopy	1	1	0	0	0	0
Davar et al.	ZAR	ICI	Melanoma	PT_18_0034	PT_18_0034D125	FMT_18_0024	Post	125	NA	0	FALSE	1	Colonoscopy	1	1	0	0	0	0
Davar et al.	ZAR	ICI	Melanoma	PT_18_0034	PT_18_0034D146	FMT_18_0024	Post	146	NA	0	FALSE	1	Colonoscopy	1	1	0	0	0	0
Davar et al.	ZAR	ICI	Melanoma	PT_18_0034	PT_18_0034D20	FMT_18_0024	Post	20	NA	0	FALSE	1	Colonoscopy	1	1	0	0	0	0
Davar et al.	ZAR	ICI	Melanoma	PT_18_0034	PT_18_0034D27	FMT_18_0024	Post	27	NA	0	FALSE	1	Colonoscopy	1	1	0	0	0	0
Davar et al.	ZAR	ICI	Melanoma	PT_18_0034	PT_18_0034D33	FMT_18_0024	Post	33	NA	0	FALSE	1	Colonoscopy	1	1	0	0	0	0
Davar et al.	ZAR	ICI	Melanoma	PT_18_0034	PT_18_0034D40	FMT_18_0024	Post	40	NA	0	FALSE	1	Colonoscopy	1	1	0	0	0	0
Davar et al.	ZAR	ICI	Melanoma	PT_18_0034	PT_18_0034D48	FMT_18_0024	Post	48	NA	0	FALSE	1	Colonoscopy	1	1	0	0	0	0
Davar et al.	ZAR	ICI	Melanoma	PT_19_0001	PT_19_0001D13	FMT_19_0002	Post	13	NA	0	FALSE	1	Colonoscopy	1	1	0	0	0	0
Davar et al.	ZAR	ICI	Melanoma	PT_19_0001	PT_19_0001D21	FMT_19_0002	Post	21	NA	0	FALSE	1	Colonoscopy	1	1	0	0	0	0
Davar et al.	ZAR	ICI	Melanoma	PT_19_0001	PT_19_0001D30	FMT_19_0002	Post	30	NA	0	FALSE	1	Colonoscopy	1	1	0	0	0	0
Davar et al.	ZAR	ICI	Melanoma	PT_19_0001	PT_19_0001D56	FMT_19_0002	Post	56	NA	0	FALSE	1	Colonoscopy	1	1	0	0	0	0
Davar et al.	ZAR	ICI	Melanoma	PT_19_0001	PT_19_0001D65	FMT_19_0002	Post	65	NA	0	FALSE	1	Colonoscopy	1	1	0	0	0	0
Davar et al.	ZAR	ICI	Melanoma	PT_19_0002	PT_19_0002D106	FMT_18_0030	Post	106	NA	0	FALSE	1	Colonoscopy	1	1	0	0	0	0
Davar et al.	ZAR	ICI	Melanoma	PT_19_0002	PT_19_0002D114	FMT_18_0030	Post	114	NA	0	FALSE	1	Colonoscopy	1	1	0	0	0	0
Davar et al.	ZAR	ICI	Melanoma	PT_19_0002	PT_19_0002D120	FMT_18_0030	Post	120	NA	0	FALSE	1	Colonoscopy	1	1	0	0	0	0
Davar et al.	ZAR	ICI	Melanoma	PT_19_0002	PT_19_0002D127	FMT_18_0030	Post	127	NA	0	FALSE	1	Colonoscopy	1	1	0	0	0	0
Davar et al.	ZAR	ICI	Melanoma	PT_19_0002	PT_19_0002D134	FMT_18_0030	Post	134	NA	0	FALSE	1	Colonoscopy	1	1	0	0	0	0
Davar et al.	ZAR	ICI	Melanoma	PT_19_0002	PT_19_0002D141	FMT_18_0030	Post	141	NA	0	FALSE	1	Colonoscopy	1	1	0	0	0	0
Davar et al.	ZAR	ICI	Melanoma	PT_19_0002	PT_19_0002D148	FMT_18_0030	Post	148	NA	0	FALSE	1	Colonoscopy	1	1	0	0	0	0
Davar et al.	ZAR	ICI	Melanoma	PT_19_0002	PT_19_0002D156	FMT_18_0030	Post	156	NA	0	FALSE	1	Colonoscopy	1	1	0	0	0	0
Davar et al.	ZAR	ICI	Melanoma	PT_19_0002	PT_19_0002D16	FMT_18_0030	Post	16	NA	0	FALSE	1	Colonoscopy	1	1	0	0	0	0
Davar et al.	ZAR	ICI	Melanoma	PT_19_0002	PT_19_0002D162	FMT_18_0030	Post	162	NA	0	FALSE	1	Colonoscopy	1	1	0	0	0	0
Davar et al.	ZAR	ICI	Melanoma	PT_19_0002	PT_19_0002D169	FMT_18_0030	Post	169	NA	0	FALSE	1	Colonoscopy	1	1	0	0	0	0
Davar et al.	ZAR	ICI	Melanoma	PT_19_0002	PT_19_0002D176	FMT_18_0030	Post	176	NA	0	FALSE	1	Colonoscopy	1	1	0	0	0	0
Davar et al.	ZAR	ICI	Melanoma	PT_19_0002	PT_19_0002D183	FMT_18_0030	Post	183	NA	0	FALSE	1	Colonoscopy	1	1	0	0	0	0
Davar et al.	ZAR	ICI	Melanoma	PT_19_0002	PT_19_0002D190	FMT_18_0030	Post	190	NA	0	FALSE	1	Colonoscopy	1	1	0	0	0	0
Davar et al.	ZAR	ICI	Melanoma	PT_19_0002	PT_19_0002D21	FMT_18_0030	Post	21	NA	0	FALSE	1	Colonoscopy	1	1	0	0	0	0
Davar et al.	ZAR	ICI	Melanoma	PT_19_0002	PT_19_0002D211	FMT_18_0030	Post	211	NA	0	FALSE	1	Colonoscopy	1	1	0	0	0	0
Davar et al.	ZAR	ICI	Melanoma	PT_19_0002	PT_19_0002D29	FMT_18_0030	Post	29	NA	0	FALSE	1	Colonoscopy	1	1	0	0	0	0
Davar et al.	ZAR	ICI	Melanoma	PT_19_0002	PT_19_0002D42	FMT_18_0030	Post	42	NA	0	FALSE	1	Colonoscopy	1	1	0	0	0	0
Davar et al.	ZAR	ICI	Melanoma	PT_19_0002	PT_19_0002D50	FMT_18_0030	Post	50	NA	0	FALSE	1	Colonoscopy	1	1	0	0	0	0
Davar et al.	ZAR	ICI	Melanoma	PT_19_0002	PT_19_0002D57	FMT_18_0030	Post	57	NA	0	FALSE	1	Colonoscopy	1	1	0	0	0	0
Davar et al.	ZAR	ICI	Melanoma	PT_19_0002	PT_19_0002D64	FMT_18_0030	Post	64	NA	0	FALSE	1	Colonoscopy	1	1	0	0	0	0
Davar et al.	ZAR	ICI	Melanoma	PT_19_0002	PT_19_0002D71	FMT_18_0030	Post	71	NA	0	FALSE	1	Colonoscopy	1	1	0	0	0	0
Davar et al.	ZAR	ICI	Melanoma	PT_19_0002	PT_19_0002D78	FMT_18_0030	Post	78	NA	0	FALSE	1	Colonoscopy	1	1	0	0	0	0
Davar et al.	ZAR	ICI	Melanoma	PT_19_0002	PT_19_0002D8	FMT_18_0030	Post	8	NA	0	FALSE	1	Colonoscopy	1	1	0	0	0	0
Davar et al.	ZAR	ICI	Melanoma	PT_19_0002	PT_19_0002D85	FMT_18_0030	Post	85	NA	0	FALSE	1	Colonoscopy	1	1	0	0	0	0
Davar et al.	ZAR	ICI	Melanoma	PT_19_0002	PT_19_0002D92	FMT_18_0030	Post	92	NA	0	FALSE	1	Colonoscopy	1	1	0	0	0	0
Davar et al.	ZAR	ICI	Melanoma	PT_19_0002	PT_19_0002D99	FMT_18_0030	Post	99	NA	0	FALSE	1	Colonoscopy	1	1	0	0	0	0
Davar et al.	ZAR	ICI	Melanoma	PT_19_0006	PT_19_0006D14	FMT_19_0009	Post	14	NA	0	FALSE	1	Colonoscopy	1	1	0	0	0	0
Davar et al.	ZAR	ICI	Melanoma	PT_19_0006	PT_19_0006D19	FMT_19_0009	Post	19	NA	0	FALSE	1	Colonoscopy	1	1	0	0	0	0
Davar et al.	ZAR	ICI	Melanoma	PT_19_0006	PT_19_0006D32	FMT_19_0009	Post	32	NA	0	FALSE	1	Colonoscopy	1	1	0	0	0	0
Davar et al.	ZAR	ICI	Melanoma	PT_19_0006	PT_19_0006D47	FMT_19_0009	Post	47	NA	0	FALSE	1	Colonoscopy	1	1	0	0	0	0
Davar et al.	ZAR	ICI	Melanoma	PT_19_0006	PT_19_0006D55	FMT_19_0009	Post	55	NA	0	FALSE	1	Colonoscopy	1	1	0	0	0	0
Davar et al.	ZAR	ICI	Melanoma	PT_19_0006	PT_19_0006D63	FMT_19_0009	Post	63	NA	0	FALSE	1	Colonoscopy	1	1	0	0	0	0
Davar et al.	ZAR	ICI	Melanoma	PT_19_0006	PT_19_0006D7	FMT_19_0009	Post	7	NA	0	FALSE	1	Colonoscopy	1	1	0	0	0	0
Davar et al.	ZAR	ICI	Melanoma	PT_19_0007	PT_19_0007D14	FMT_18_0028	Post	14	NA	0	FALSE	1	Colonoscopy	1	1	0	0	0	0
Davar et al.	ZAR	ICI	Melanoma	PT_19_0007	PT_19_0007D21	FMT_18_0028	Post	21	NA	0	FALSE	1	Colonoscopy	1	1	0	0	0	0
Davar et al.	ZAR	ICI	Melanoma	PT_19_0007	PT_19_0007D29	FMT_18_0028	Post	29	NA	0	FALSE	1	Colonoscopy	1	1	0	0	0	0
Davar et al.	ZAR	ICI	Melanoma	PT_19_0007	PT_19_0007D35	FMT_18_0028	Post	35	NA	0	FALSE	1	Colonoscopy	1	1	0	0	0	0
Davar et al.	ZAR	ICI	Melanoma	PT_19_0007	PT_19_0007D45	FMT_18_0028	Post	45	NA	0	FALSE	1	Colonoscopy	1	1	0	0	0	0
Davar et al.	ZAR	ICI	Melanoma	PT_19_0007	PT_19_0007D57	FMT_18_0028	Post	57	NA	0	FALSE	1	Colonoscopy	1	1	0	0	0	0
Davar et al.	ZAR	ICI	Melanoma	PT_19_0007	PT_19_0007D67	FMT_18_0028	Post	67	NA	0	FALSE	1	Colonoscopy	1	1	0	0	0	0
Davar et al.	ZAR	ICI	Melanoma	PT_19_0009	PT_19_0009D11	FMT_19_0008	Post	11	NA	0	FALSE	1	Colonoscopy	1	1	0	0	0	0
Davar et al.	ZAR	ICI	Melanoma	PT_19_0009	PT_19_0009D18	FMT_19_0008	Post	18	NA	0	FALSE	1	Colonoscopy	1	1	0	0	0	0
Davar et al.	ZAR	ICI	Melanoma	PT_19_0009	PT_19_0009D25	FMT_19_0008	Post	25	NA	0	FALSE	1	Colonoscopy	1	1	0	0	0	0
Davar et al.	ZAR	ICI	Melanoma	PT_19_0009	PT_19_0009D32	FMT_19_0008	Post	32	NA	0	FALSE	1	Colonoscopy	1	1	0	0	0	0
Davar et al.	ZAR	ICI	Melanoma	PT_19_0009	PT_19_0009D39	FMT_19_0008	Post	39	NA	0	FALSE	1	Colonoscopy	1	1	0	0	0	0
Davar et al.	ZAR	ICI	Melanoma	PT_19_0010	PT_19_0010D104	FMT_18_0024	Post	104	NA	0	FALSE	1	Colonoscopy	1	1	0	0	0	0
Davar et al.	ZAR	ICI	Melanoma	PT_19_0010	PT_19_0010D111	FMT_18_0024	Post	111	NA	0	FALSE	1	Colonoscopy	1	1	0	0	0	0
Davar et al.	ZAR	ICI	Melanoma	PT_19_0010	PT_19_0010D12	FMT_18_0024	Post	12	NA	0	FALSE	1	Colonoscopy	1	1	0	0	0	0
Davar et al.	ZAR	ICI	Melanoma	PT_19_0010	PT_19_0010D123	FMT_18_0024	Post	123	NA	0	FALSE	1	Colonoscopy	1	1	0	0	0	0
Davar et al.	ZAR	ICI	Melanoma	PT_19_0010	PT_19_0010D124	FMT_18_0024	Post	124	NA	0	FALSE	1	Colonoscopy	1	1	0	0	0	0
Davar et al.	ZAR	ICI	Melanoma	PT_19_0010	PT_19_0010D132	FMT_18_0024	Post	132	NA	0	FALSE	1	Colonoscopy	1	1	0	0	0	0
Davar et al.	ZAR	ICI	Melanoma	PT_19_0010	PT_19_0010D139	FMT_18_0024	Post	139	NA	0	FALSE	1	Colonoscopy	1	1	0	0	0	0
Davar et al.	ZAR	ICI	Melanoma	PT_19_0010	PT_19_0010D14	FMT_18_0024	Post	14	NA	0	FALSE	1	Colonoscopy	1	1	0	0	0	0
Davar et al.	ZAR	ICI	Melanoma	PT_19_0010	PT_19_0010D146	FMT_18_0024	Post	146	NA	0	FALSE	1	Colonoscopy	1	1	0	0	0	0
Davar et al.	ZAR	ICI	Melanoma	PT_19_0010	PT_19_0010D172	FMT_18_0024	Post	172	NA	0	FALSE	1	Colonoscopy	1	1	0	0	0	0
Davar et al.	ZAR	ICI	Melanoma	PT_19_0010	PT_19_0010D187	FMT_18_0024	Post	187	NA	0	FALSE	1	Colonoscopy	1	1	0	0	0	0
Davar et al.	ZAR	ICI	Melanoma	PT_19_0010	PT_19_0010D19	FMT_18_0024	Post	19	NA	0	FALSE	1	Colonoscopy	1	1	0	0	0	0
Davar et al.	ZAR	ICI	Melanoma	PT_19_0010	PT_19_0010D41	FMT_18_0024	Post	41	NA	0	FALSE	1	Colonoscopy	1	1	0	0	0	0
Davar et al.	ZAR	ICI	Melanoma	PT_19_0010	PT_19_0010D47	FMT_18_0024	Post	47	NA	0	FALSE	1	Colonoscopy	1	1	0	0	0	0
Davar et al.	ZAR	ICI	Melanoma	PT_19_0010	PT_19_0010D55	FMT_18_0024	Post	55	NA	0	FALSE	1	Colonoscopy	1	1	0	0	0	0
Davar et al.	ZAR	ICI	Melanoma	PT_19_0010	PT_19_0010D62	FMT_18_0024	Post	62	NA	0	FALSE	1	Colonoscopy	1	1	0	0	0	0
Davar et al.	ZAR	ICI	Melanoma	PT_19_0010	PT_19_0010D68	FMT_18_0024	Post	68	NA	0	FALSE	1	Colonoscopy	1	1	0	0	0	0
Davar et al.	ZAR	ICI	Melanoma	PT_19_0010	PT_19_0010D7	FMT_18_0024	Post	7	NA	0	FALSE	1	Colonoscopy	1	1	0	0	0	0
Davar et al.	ZAR	ICI	Melanoma	PT_19_0010	PT_19_0010D78	FMT_18_0024	Post	78	NA	0	FALSE	1	Colonoscopy	1	1	0	0	0	0
Davar et al.	ZAR	ICI	Melanoma	PT_19_0010	PT_19_0010D89	FMT_18_0024	Post	89	NA	0	FALSE	1	Colonoscopy	1	1	0	0	0	0
Davar et al.	ZAR	ICI	Melanoma	PT_19_0010	PT_19_0010D97	FMT_18_0024	Post	97	NA	0	FALSE	1	Colonoscopy	1	1	0	0	0	0
Davar et al.	ZAR	ICI	Melanoma	PT_19_0013	PT_19_0013D103	FMT_19_0006	Post	103	NA	0	FALSE	1	Colonoscopy	1	1	0	0	0	0
Davar et al.	ZAR	ICI	Melanoma	PT_19_0013	PT_19_0013D12	FMT_19_0006	Post	12	NA	0	FALSE	1	Colonoscopy	1	1	0	0	0	0
Davar et al.	ZAR	ICI	Melanoma	PT_19_0013	PT_19_0013D19	FMT_19_0006	Post	19	NA	0	FALSE	1	Colonoscopy	1	1	0	0	0	0
Davar et al.	ZAR	ICI	Melanoma	PT_19_0013	PT_19_0013D27	FMT_19_0006	Post	27	NA	0	FALSE	1	Colonoscopy	1	1	0	0	0	0
Davar et al.	ZAR	ICI	Melanoma	PT_19_0013	PT_19_0013D33	FMT_19_0006	Post	33	NA	0	FALSE	1	Colonoscopy	1	1	0	0	0	0
Davar et al.	ZAR	ICI	Melanoma	PT_19_0013	PT_19_0013D40	FMT_19_0006	Post	40	NA	0	FALSE	1	Colonoscopy	1	1	0	0	0	0
Davar et al.	ZAR	ICI	Melanoma	PT_19_0013	PT_19_0013D47	FMT_19_0006	Post	47	NA	0	FALSE	1	Colonoscopy	1	1	0	0	0	0
Davar et al.	ZAR	ICI	Melanoma	PT_19_0013	PT_19_0013D55	FMT_19_0006	Post	55	NA	0	FALSE	1	Colonoscopy	1	1	0	0	0	0
Davar et al.	ZAR	ICI	Melanoma	PT_19_0013	PT_19_0013D61	FMT_19_0006	Post	61	NA	0	FALSE	1	Colonoscopy	1	1	0	0	0	0
Davar et al.	ZAR	ICI	Melanoma	PT_19_0013	PT_19_0013D68	FMT_19_0006	Post	68	NA	0	FALSE	1	Colonoscopy	1	1	0	0	0	0
Davar et al.	ZAR	ICI	Melanoma	PT_19_0013	PT_19_0013D75	FMT_19_0006	Post	75	NA	0	FALSE	1	Colonoscopy	1	1	0	0	0	0
Davar et al.	ZAR	ICI	Melanoma	PT_19_0013	PT_19_0013D83	FMT_19_0006	Post	83	NA	0	FALSE	1	Colonoscopy	1	1	0	0	0	0
Davar et al.	ZAR	ICI	Melanoma	PT_19_0013	PT_19_0013D90	FMT_19_0006	Post	90	NA	0	FALSE	1	Colonoscopy	1	1	0	0	0	0
Davar et al.	ZAR	ICI	Melanoma	PT_19_0023	PT_19_0023D13	FMT_19_0005	Post	13	NA	0	FALSE	1	Colonoscopy	1	1	0	0	0	0
Davar et al.	ZAR	ICI	Melanoma	PT_19_0023	PT_19_0023D29	FMT_19_0005	Post	29	NA	0	FALSE	1	Colonoscopy	1	1	0	0	0	0
Davar et al.	ZAR	ICI	Melanoma	PT_19_0023	PT_19_0023D35	FMT_19_0005	Post	35	NA	0	FALSE	1	Colonoscopy	1	1	0	0	0	0
Davar et al.	ZAR	ICI	Melanoma	PT_19_0023	PT_19_0023D7	FMT_19_0005	Post	7	NA	0	FALSE	1	Colonoscopy	1	1	0	0	0	0
Davar et al.	ZAR	ICI	Melanoma	PT_19_0024	PT_19_0024D113	FMT_19_0012	Post	113	NA	0	FALSE	1	Colonoscopy	1	1	0	0	0	0
Davar et al.	ZAR	ICI	Melanoma	PT_19_0024	PT_19_0024D118	FMT_19_0012	Post	118	NA	0	FALSE	1	Colonoscopy	1	1	0	0	0	0
Davar et al.	ZAR	ICI	Melanoma	PT_19_0024	PT_19_0024D13	FMT_19_0012	Post	13	NA	0	FALSE	1	Colonoscopy	1	1	0	0	0	0
Davar et al.	ZAR	ICI	Melanoma	PT_19_0024	PT_19_0024D20	FMT_19_0012	Post	20	NA	0	FALSE	1	Colonoscopy	1	1	0	0	0	0
Davar et al.	ZAR	ICI	Melanoma	PT_19_0024	PT_19_0024D28	FMT_19_0012	Post	28	NA	0	FALSE	1	Colonoscopy	1	1	0	0	0	0
Davar et al.	ZAR	ICI	Melanoma	PT_19_0024	PT_19_0024D34	FMT_19_0012	Post	34	NA	0	FALSE	1	Colonoscopy	1	1	0	0	0	0
Davar et al.	ZAR	ICI	Melanoma	PT_19_0024	PT_19_0024D41	FMT_19_0012	Post	41	NA	0	FALSE	1	Colonoscopy	1	1	0	0	0	0
Davar et al.	ZAR	ICI	Melanoma	PT_19_0024	PT_19_0024D48	FMT_19_0012	Post	48	NA	0	FALSE	1	Colonoscopy	1	1	0	0	0	0
Davar et al.	ZAR	ICI	Melanoma	PT_19_0024	PT_19_0024D56	FMT_19_0012	Post	56	NA	0	FALSE	1	Colonoscopy	1	1	0	0	0	0
Davar et al.	ZAR	ICI	Melanoma	PT_19_0024	PT_19_0024D62	FMT_19_0012	Post	62	NA	0	FALSE	1	Colonoscopy	1	1	0	0	0	0
Davar et al.	ZAR	ICI	Melanoma	PT_19_0024	PT_19_0024D69	FMT_19_0012	Post	69	NA	0	FALSE	1	Colonoscopy	1	1	0	0	0	0
Davar et al.	ZAR	ICI	Melanoma	PT_19_0024	PT_19_0024D7	FMT_19_0012	Post	7	NA	0	FALSE	1	Colonoscopy	1	1	0	0	0	0
Davar et al.	ZAR	ICI	Melanoma	PT_19_0024	PT_19_0024D77	FMT_19_0012	Post	77	NA	0	FALSE	1	Colonoscopy	1	1	0	0	0	0
Davar et al.	ZAR	ICI	Melanoma	PT_19_0024	PT_19_0024D83	FMT_19_0012	Post	83	NA	0	FALSE	1	Colonoscopy	1	1	0	0	0	0
Davar et al.	ZAR	ICI	Melanoma	PT_19_0024	PT_19_0024D92	FMT_19_0012	Post	92	NA	0	FALSE	1	Colonoscopy	1	1	0	0	0	0
Davar et al.	ZAR	ICI	Melanoma	PT_19_0026	PT_19_0026D7	FMT_19_0012	Post	7	NA	0	FALSE	1	Colonoscopy	1	1	0	0	0	0
Davar et al.	ZAR	ICI	NA	NA	FMT_18_0007	NA	Donor	NA	NA	NA	NA	NA	NA	NA	NA	NA	NA	NA	NA
Davar et al.	ZAR	ICI	NA	NA	FMT_18_0017	NA	Donor	NA	NA	NA	NA	NA	NA	NA	NA	NA	NA	NA	NA
Davar et al.	ZAR	ICI	NA	NA	FMT_18_0024	NA	Donor	NA	NA	NA	NA	NA	NA	NA	NA	NA	NA	NA	NA
Davar et al.	ZAR	ICI	NA	NA	FMT_18_0028	NA	Donor	NA	NA	NA	NA	NA	NA	NA	NA	NA	NA	NA	NA
Davar et al.	ZAR	ICI	NA	NA	FMT_18_0030	NA	Donor	NA	NA	NA	NA	NA	NA	NA	NA	NA	NA	NA	NA
Davar et al.	ZAR	ICI	NA	NA	FMT_19_0002	NA	Donor	NA	NA	NA	NA	NA	NA	NA	NA	NA	NA	NA	NA
Davar et al.	ZAR	ICI	NA	NA	FMT_19_0005	NA	Donor	NA	NA	NA	NA	NA	NA	NA	NA	NA	NA	NA	NA
Davar et al.	ZAR	ICI	NA	NA	FMT_19_0006	NA	Donor	NA	NA	NA	NA	NA	NA	NA	NA	NA	NA	NA	NA
Davar et al.	ZAR	ICI	NA	NA	FMT_19_0008	NA	Donor	NA	NA	NA	NA	NA	NA	NA	NA	NA	NA	NA	NA
Davar et al.	ZAR	ICI	NA	NA	FMT_19_0009	NA	Donor	NA	NA	NA	NA	NA	NA	NA	NA	NA	NA	NA	NA
Davar et al.	ZAR	ICI	NA	NA	FMT_19_0012	NA	Donor	NA	NA	NA	NA	NA	NA	NA	NA	NA	NA	NA	NA
Kong et al.	XAV	IBD	CD	1_1	1_1_D0	7_2_D1	Pre No-ABx	0	NA	0	NA	0	NA	0	0	0	0	0	0
Kong et al.	XAV	IBD	CD	1_15	1_15_D0	7_47	Pre No-ABx	0	NA	0	NA	0	NA	0	0	0	0	0	0
Kong et al.	XAV	IBD	CD	1_17	1_17_D0	7_55	Pre No-ABx	0	NA	0	NA	0	NA	0	0	0	0	0	0
Kong et al.	XAV	IBD	CD	1_19	1_19_D0	7_2_D7	Pre No-ABx	0	NA	0	NA	0	NA	0	0	0	0	0	0
Kong et al.	XAV	IBD	CD	1_21	1_21_D0	7_59	Pre No-ABx	0	NA	0	NA	0	NA	0	0	0	0	0	0
Kong et al.	XAV	IBD	CD	1_22	1_22_D0	7_59	Pre No-ABx	0	NA	0	NA	0	NA	0	0	0	0	0	0
Kong et al.	XAV	IBD	CD	1_4	1_4_D0	7_2_D2	Pre No-ABx	0	NA	0	NA	0	NA	0	0	0	0	0	0
Kong et al.	XAV	IBD	CD	1_9	1_9_D0	7_34	Pre No-ABx	0	NA	0	NA	0	NA	0	0	0	0	0	0
Kong et al.	XAV	IBD	CD	1_1	1_1_W10	7_2_D1	Post	70	NA	0	FALSE	1	Colonoscopy	1	1	0	0	0	0
Kong et al.	XAV	IBD	CD	1_1	1_1_W14	7_2_D1	Post	98	NA	0	FALSE	1	Colonoscopy	1	1	0	0	0	0
Kong et al.	XAV	IBD	CD	1_1	1_1_W18	7_2_D1	Post	126	NA	0	FALSE	1	Colonoscopy	1	1	0	0	0	0
Kong et al.	XAV	IBD	CD	1_1	1_1_W2	7_2_D1	Post	14	NA	0	FALSE	1	Colonoscopy	1	1	0	0	0	0
Kong et al.	XAV	IBD	CD	1_1	1_1_W24	7_2_D1	Post	168	NA	0	FALSE	1	Colonoscopy	1	1	0	0	0	0
Kong et al.	XAV	IBD	CD	1_1	1_1_W6	7_2_D1	Post	42	NA	0	FALSE	1	Colonoscopy	1	1	0	0	0	0
Kong et al.	XAV	IBD	CD	1_15	1_15_W10	7_47	Post	70	NA	0	FALSE	1	Colonoscopy	1	1	0	0	0	0
Kong et al.	XAV	IBD	CD	1_15	1_15_W18	7_47	Post	126	NA	0	FALSE	1	Colonoscopy	1	1	0	0	0	0
Kong et al.	XAV	IBD	CD	1_15	1_15_W2	7_47	Post	14	NA	0	FALSE	1	Colonoscopy	1	1	0	0	0	0
Kong et al.	XAV	IBD	CD	1_15	1_15_W24	7_47	Post	168	NA	0	FALSE	1	Colonoscopy	1	1	0	0	0	0
Kong et al.	XAV	IBD	CD	1_15	1_15_W6	7_47	Post	42	NA	0	FALSE	1	Colonoscopy	1	1	0	0	0	0
Kong et al.	XAV	IBD	CD	1_17	1_17_W10	7_55	Post	70	NA	0	FALSE	1	Colonoscopy	1	1	0	0	0	0
Kong et al.	XAV	IBD	CD	1_17	1_17_W2	7_55	Post	14	NA	0	FALSE	1	Colonoscopy	1	1	0	0	0	0
Kong et al.	XAV	IBD	CD	1_17	1_17_W6	7_55	Post	42	NA	0	FALSE	1	Colonoscopy	1	1	0	0	0	0
Kong et al.	XAV	IBD	CD	1_19	1_19_W14	7_2_D7	Post	98	NA	0	FALSE	1	Colonoscopy	1	1	0	0	0	0
Kong et al.	XAV	IBD	CD	1_19	1_19_W18	7_2_D7	Post	126	NA	0	FALSE	1	Colonoscopy	1	1	0	0	0	0
Kong et al.	XAV	IBD	CD	1_19	1_19_W24	7_2_D7	Post	168	NA	0	FALSE	1	Colonoscopy	1	1	0	0	0	0
Kong et al.	XAV	IBD	CD	1_19	1_19_W6	7_2_D7	Post	42	NA	0	FALSE	1	Colonoscopy	1	1	0	0	0	0
Kong et al.	XAV	IBD	CD	1_21	1_21_W2	7_59	Post	14	NA	0	FALSE	1	Colonoscopy	1	1	0	0	0	0
Kong et al.	XAV	IBD	CD	1_22	1_22_W10	7_59	Post	70	NA	0	FALSE	1	Colonoscopy	1	1	0	0	0	0
Kong et al.	XAV	IBD	CD	1_22	1_22_W18	7_59	Post	126	NA	0	FALSE	1	Colonoscopy	1	1	0	0	0	0
Kong et al.	XAV	IBD	CD	1_22	1_22_W2	7_59	Post	14	NA	0	FALSE	1	Colonoscopy	1	1	0	0	0	0
Kong et al.	XAV	IBD	CD	1_22	1_22_W24	7_59	Post	168	NA	0	FALSE	1	Colonoscopy	1	1	0	0	0	0
Kong et al.	XAV	IBD	CD	1_22	1_22_W6	7_59	Post	42	NA	0	FALSE	1	Colonoscopy	1	1	0	0	0	0
Kong et al.	XAV	IBD	CD	1_4	1_4_W10	7_2_D2	Post	70	NA	0	FALSE	1	Colonoscopy	1	1	0	0	0	0
Kong et al.	XAV	IBD	CD	1_4	1_4_W2	7_2_D2	Post	14	NA	0	FALSE	1	Colonoscopy	1	1	0	0	0	0
Kong et al.	XAV	IBD	CD	1_4	1_4_W6	7_2_D2	Post	42	NA	0	FALSE	1	Colonoscopy	1	1	0	0	0	0
Kong et al.	XAV	IBD	CD	1_9	1_9_W10	7_34	Post	70	NA	0	FALSE	1	Colonoscopy	1	1	0	0	0	0
Kong et al.	XAV	IBD	CD	1_9	1_9_W14	7_34	Post	98	NA	0	FALSE	1	Colonoscopy	1	1	0	0	0	0
Kong et al.	XAV	IBD	CD	1_9	1_9_W18	7_34	Post	126	NA	0	FALSE	1	Colonoscopy	1	1	0	0	0	0
Kong et al.	XAV	IBD	CD	1_9	1_9_W2	7_34	Post	14	NA	0	FALSE	1	Colonoscopy	1	1	0	0	0	0
Kong et al.	XAV	IBD	CD	1_9	1_9_W24	7_34	Post	168	NA	0	FALSE	1	Colonoscopy	1	1	0	0	0	0
Kong et al.	XAV	IBD	CD	1_9	1_9_W6	7_34	Post	42	NA	0	FALSE	1	Colonoscopy	1	1	0	0	0	0
Kong et al.	XAV	IBD	NA	NA	7_2_D1	NA	Donor	NA	NA	NA	NA	NA	NA	NA	NA	NA	NA	NA	NA
Kong et al.	XAV	IBD	NA	NA	7_2_D2	NA	Donor	NA	NA	NA	NA	NA	NA	NA	NA	NA	NA	NA	NA
Kong et al.	XAV	IBD	NA	NA	7_2_D7	NA	Donor	NA	NA	NA	NA	NA	NA	NA	NA	NA	NA	NA	NA
Kong et al.	XAV	IBD	NA	NA	7_34	NA	Donor	NA	NA	NA	NA	NA	NA	NA	NA	NA	NA	NA	NA
Kong et al.	XAV	IBD	NA	NA	7_47	NA	Donor	NA	NA	NA	NA	NA	NA	NA	NA	NA	NA	NA	NA
Kong et al.	XAV	IBD	NA	NA	7_55	NA	Donor	NA	NA	NA	NA	NA	NA	NA	NA	NA	NA	NA	NA
Kong et al.	XAV	IBD	NA	NA	7_59	NA	Donor	NA	NA	NA	NA	NA	NA	NA	NA	NA	NA	NA	NA
Kump et al.	GOR	IBD	UC	PE	SGP007146	PE.CDonor	Pre Post-ABx	0	vancomycin, paramomycin, nystatin	10	NA	0	NA	0	0	0	0	0	0
Kump et al.	GOR	IBD	UC	PH	SGP007155	PH.CDonor	Pre Post-ABx	0	vancomycin, paramomycin, nystatin	10	NA	0	NA	0	0	0	0	0	0
Kump et al.	GOR	IBD	UC	PI	SGP007163	PI.CDonor	Pre Post-ABx	0	vancomycin, paramomycin, nystatin	10	NA	0	NA	0	0	0	0	0	0
Kump et al.	GOR	IBD	UC	PK	SGP007172	PK.CDonor	Pre Post-ABx	0	vancomycin, paramomycin, nystatin	10	NA	0	NA	0	0	0	0	0	0
Kump et al.	GOR	IBD	UC	PL	SGP007181	SGP007185	Pre Post-ABx	0	vancomycin, paramomycin, nystatin	10	NA	0	NA	0	0	0	0	0	0
Kump et al.	GOR	IBD	UC	PM	SGP007187	PM.CDonor	Pre Post-ABx	0	vancomycin, paramomycin, nystatin	10	NA	0	NA	0	0	0	0	0	0
Kump et al.	GOR	IBD	UC	PN	SGP007195	SGP007198	Pre Post-ABx	0	vancomycin, paramomycin, nystatin	10	NA	0	NA	0	0	0	0	0	0
Kump et al.	GOR	IBD	UC	PO	SGP007199	PO.CDonor	Pre Post-ABx	0	vancomycin, paramomycin, nystatin	10	NA	0	NA	0	0	0	0	0	0
Kump et al.	GOR	IBD	UC	PP	SGP007208	PP.CDonor	Pre Post-ABx	0	vancomycin, paramomycin, nystatin	10	NA	0	NA	0	0	0	0	0	0
Kump et al.	GOR	IBD	UC	P1	SGP007592	P33_P1_P29.CDonor	Pre Post-ABx	0	vancomycin, paramomycin, nystatin	10	NA	0	NA	0	0	0	0	0	0
Kump et al.	GOR	IBD	UC	P3	SGP007597	P24_P9_P3.CDonor	Pre Post-ABx	0	vancomycin, paramomycin, nystatin	10	NA	0	NA	0	0	0	0	0	0
Kump et al.	GOR	IBD	UC	P5	SGP007605	SGP007678	Pre Post-ABx	0	vancomycin, paramomycin, nystatin	10	NA	0	NA	0	0	0	0	0	0
Kump et al.	GOR	IBD	UC	P7	SGP007609	SGP007677	Pre Post-ABx	0	vancomycin, paramomycin, nystatin	10	NA	0	NA	0	0	0	0	0	0
Kump et al.	GOR	IBD	UC	P9	SGP007614	P24_P9_P3.CDonor	Pre Post-ABx	0	vancomycin, paramomycin, nystatin	10	NA	0	NA	0	0	0	0	0	0
Kump et al.	GOR	IBD	UC	P11	SGP007619	P19_P13_P11.CDonor	Pre Post-ABx	0	vancomycin, paramomycin, nystatin	10	NA	0	NA	0	0	0	0	0	0
Kump et al.	GOR	IBD	UC	P12	SGP007624	P12_P2_P34.CDonor	Pre Post-ABx	0	vancomycin, paramomycin, nystatin	10	NA	0	NA	0	0	0	0	0	0
Kump et al.	GOR	IBD	UC	P13	SGP007629	P19_P13_P11.CDonor	Pre Post-ABx	0	vancomycin, paramomycin, nystatin	10	NA	0	NA	0	0	0	0	0	0
Kump et al.	GOR	IBD	UC	P15	SGP007634	SGP007678	Pre Post-ABx	0	vancomycin, paramomycin, nystatin	10	NA	0	NA	0	0	0	0	0	0
Kump et al.	GOR	IBD	UC	P16	SGP007638	P16_P22_P26.CDonor	Pre Post-ABx	0	vancomycin, paramomycin, nystatin	10	NA	0	NA	0	0	0	0	0	0
Kump et al.	GOR	IBD	UC	P17	SGP007642	P30_P31_P17.CDonor	Pre Post-ABx	0	vancomycin, paramomycin, nystatin	10	NA	0	NA	0	0	0	0	0	0
Kump et al.	GOR	IBD	UC	P18	SGP007647	P4_P35_P18.CDonor	Pre Post-ABx	0	vancomycin, paramomycin, nystatin	10	NA	0	NA	0	0	0	0	0	0
Kump et al.	GOR	IBD	UC	P19	SGP007652	P19_P13_P11.CDonor	Pre Post-ABx	0	vancomycin, paramomycin, nystatin	10	NA	0	NA	0	0	0	0	0	0
Kump et al.	GOR	IBD	UC	P20	SGP007657	P20_P28_P25.CDonor	Pre Post-ABx	0	vancomycin, paramomycin, nystatin	10	NA	0	NA	0	0	0	0	0	0
Kump et al.	GOR	IBD	UC	PE	SGP007145	PE.CDonor	Pre No-ABx	-10	vancomycin, paramomycin, nystatin	0	NA	0	NA	0	0	0	0	0	0
Kump et al.	GOR	IBD	UC	PH	SGP007154	PH.CDonor	Pre No-ABx	-10	vancomycin, paramomycin, nystatin	0	NA	0	NA	0	0	0	0	0	0
Kump et al.	GOR	IBD	UC	PI	SGP007162	PI.CDonor	Pre No-ABx	-10	vancomycin, paramomycin, nystatin	0	NA	0	NA	0	0	0	0	0	0
Kump et al.	GOR	IBD	UC	PL	SGP007180	SGP007185	Pre No-ABx	-10	vancomycin, paramomycin, nystatin	0	NA	0	NA	0	0	0	0	0	0
Kump et al.	GOR	IBD	UC	PM	SGP007186	PM.CDonor	Pre No-ABx	-10	vancomycin, paramomycin, nystatin	0	NA	0	NA	0	0	0	0	0	0
Kump et al.	GOR	IBD	UC	P1	SGP007591	P33_P1_P29.CDonor	Pre No-ABx	-10	vancomycin, paramomycin, nystatin	0	NA	0	NA	0	0	0	0	0	0
Kump et al.	GOR	IBD	UC	P3	SGP007596	P24_P9_P3.CDonor	Pre No-ABx	-10	vancomycin, paramomycin, nystatin	0	NA	0	NA	0	0	0	0	0	0
Kump et al.	GOR	IBD	UC	P5	SGP007604	SGP007678	Pre No-ABx	-10	vancomycin, paramomycin, nystatin	0	NA	0	NA	0	0	0	0	0	0
Kump et al.	GOR	IBD	UC	P7	SGP007608	SGP007677	Pre No-ABx	-10	vancomycin, paramomycin, nystatin	0	NA	0	NA	0	0	0	0	0	0
Kump et al.	GOR	IBD	UC	P9	SGP007613	P24_P9_P3.CDonor	Pre No-ABx	-10	vancomycin, paramomycin, nystatin	0	NA	0	NA	0	0	0	0	0	0
Kump et al.	GOR	IBD	UC	P11	SGP007618	P19_P13_P11.CDonor	Pre No-ABx	-10	vancomycin, paramomycin, nystatin	0	NA	0	NA	0	0	0	0	0	0
Kump et al.	GOR	IBD	UC	P12	SGP007623	P12_P2_P34.CDonor	Pre No-ABx	-10	vancomycin, paramomycin, nystatin	0	NA	0	NA	0	0	0	0	0	0
Kump et al.	GOR	IBD	UC	P13	SGP007628	P19_P13_P11.CDonor	Pre No-ABx	-10	vancomycin, paramomycin, nystatin	0	NA	0	NA	0	0	0	0	0	0
Kump et al.	GOR	IBD	UC	P15	SGP007633	SGP007678	Pre No-ABx	-10	vancomycin, paramomycin, nystatin	0	NA	0	NA	0	0	0	0	0	0
Kump et al.	GOR	IBD	UC	P17	SGP007641	P30_P31_P17.CDonor	Pre No-ABx	-10	vancomycin, paramomycin, nystatin	0	NA	0	NA	0	0	0	0	0	0
Kump et al.	GOR	IBD	UC	P18	SGP007646	P4_P35_P18.CDonor	Pre No-ABx	-10	vancomycin, paramomycin, nystatin	0	NA	0	NA	0	0	0	0	0	0
Kump et al.	GOR	IBD	UC	P19	SGP007651	P19_P13_P11.CDonor	Pre No-ABx	-10	vancomycin, paramomycin, nystatin	0	NA	0	NA	0	0	0	0	0	0
Kump et al.	GOR	IBD	UC	P20	SGP007656	P20_P28_P25.CDonor	Pre No-ABx	-10	vancomycin, paramomycin, nystatin	0	NA	0	NA	0	0	0	0	0	0
Kump et al.	GOR	IBD	UC	PE	SGP007148	PE.CDonor	Post	14	vancomycin, paramomycin, nystatin	0	FALSE	1	Colonoscopy	1	1	0	0	0	0
Kump et al.	GOR	IBD	UC	PE	SGP007149	PE.CDonor	Post	28	vancomycin, paramomycin, nystatin	0	FALSE	1	Colonoscopy	2	2	0	0	0	0
Kump et al.	GOR	IBD	UC	PE	SGP007150	PE.CDonor	Post	56	vancomycin, paramomycin, nystatin	0	FALSE	1	Colonoscopy	4	4	0	0	0	0
Kump et al.	GOR	IBD	UC	PE	SGP007151	PE.CDonor	Post	90	vancomycin, paramomycin, nystatin	0	FALSE	1	Colonoscopy	5	5	0	0	0	0
Kump et al.	GOR	IBD	UC	PH	SGP007157	PH.CDonor	Post	14	vancomycin, paramomycin, nystatin	0	FALSE	1	Colonoscopy	1	1	0	0	0	0
Kump et al.	GOR	IBD	UC	PH	SGP007158	PH.CDonor	Post	28	vancomycin, paramomycin, nystatin	0	FALSE	1	Colonoscopy	2	2	0	0	0	0
Kump et al.	GOR	IBD	UC	PH	SGP007159	PH.CDonor	Post	56	vancomycin, paramomycin, nystatin	0	FALSE	1	Colonoscopy	4	4	0	0	0	0
Kump et al.	GOR	IBD	UC	PI	SGP007165	PI.CDonor	Post	14	vancomycin, paramomycin, nystatin	0	FALSE	1	Colonoscopy	1	1	0	0	0	0
Kump et al.	GOR	IBD	UC	PI	SGP007166	PI.CDonor	Post	28	vancomycin, paramomycin, nystatin	0	FALSE	1	Colonoscopy	2	2	0	0	0	0
Kump et al.	GOR	IBD	UC	PI	SGP007167	PI.CDonor	Post	56	vancomycin, paramomycin, nystatin	0	FALSE	1	Colonoscopy	4	4	0	0	0	0
Kump et al.	GOR	IBD	UC	PI	SGP007168	PI.CDonor	Post	90	vancomycin, paramomycin, nystatin	0	FALSE	1	Colonoscopy	5	5	0	0	0	0
Kump et al.	GOR	IBD	UC	PK	SGP007173	PK.CDonor	Post	14	vancomycin, paramomycin, nystatin	0	FALSE	1	Colonoscopy	1	1	0	0	0	0
Kump et al.	GOR	IBD	UC	PK	SGP007174	PK.CDonor	Post	28	vancomycin, paramomycin, nystatin	0	FALSE	1	Colonoscopy	2	2	0	0	0	0
Kump et al.	GOR	IBD	UC	PK	SGP007175	PK.CDonor	Post	56	vancomycin, paramomycin, nystatin	0	FALSE	1	Colonoscopy	4	4	0	0	0	0
Kump et al.	GOR	IBD	UC	PK	SGP007176	PK.CDonor	Post	90	vancomycin, paramomycin, nystatin	0	FALSE	1	Colonoscopy	5	5	0	0	0	0
Kump et al.	GOR	IBD	UC	PL	SGP007183	SGP007185	Post	28	vancomycin, paramomycin, nystatin	0	FALSE	1	Colonoscopy	2	2	0	0	0	0
Kump et al.	GOR	IBD	UC	PL	SGP007184	SGP007185	Post	56	vancomycin, paramomycin, nystatin	0	FALSE	1	Colonoscopy	4	4	0	0	0	0
Kump et al.	GOR	IBD	UC	PM	SGP007189	PM.CDonor	Post	14	vancomycin, paramomycin, nystatin	0	FALSE	1	Colonoscopy	1	1	0	0	0	0
Kump et al.	GOR	IBD	UC	PM	SGP007190	PM.CDonor	Post	28	vancomycin, paramomycin, nystatin	0	FALSE	1	Colonoscopy	2	2	0	0	0	0
Kump et al.	GOR	IBD	UC	PM	SGP007191	PM.CDonor	Post	56	vancomycin, paramomycin, nystatin	0	FALSE	1	Colonoscopy	4	4	0	0	0	0
Kump et al.	GOR	IBD	UC	PM	SGP007192	PM.CDonor	Post	90	vancomycin, paramomycin, nystatin	0	FALSE	1	Colonoscopy	5	5	0	0	0	0
Kump et al.	GOR	IBD	UC	PN	SGP007197	SGP007198	Post	28	vancomycin, paramomycin, nystatin	0	FALSE	1	Colonoscopy	2	2	0	0	0	0
Kump et al.	GOR	IBD	UC	PO	SGP007201	PO.CDonor	Post	14	vancomycin, paramomycin, nystatin	0	FALSE	1	Colonoscopy	1	1	0	0	0	0
Kump et al.	GOR	IBD	UC	PO	SGP007202	PO.CDonor	Post	28	vancomycin, paramomycin, nystatin	0	FALSE	1	Colonoscopy	2	2	0	0	0	0
Kump et al.	GOR	IBD	UC	PO	SGP007203	PO.CDonor	Post	56	vancomycin, paramomycin, nystatin	0	FALSE	1	Colonoscopy	4	4	0	0	0	0
Kump et al.	GOR	IBD	UC	PO	SGP007204	PO.CDonor	Post	90	vancomycin, paramomycin, nystatin	0	FALSE	1	Colonoscopy	5	5	0	0	0	0
Kump et al.	GOR	IBD	UC	PP	SGP007210	PP.CDonor	Post	14	vancomycin, paramomycin, nystatin	0	FALSE	1	Colonoscopy	1	1	0	0	0	0
Kump et al.	GOR	IBD	UC	PP	SGP007211	PP.CDonor	Post	28	vancomycin, paramomycin, nystatin	0	FALSE	1	Colonoscopy	2	2	0	0	0	0
Kump et al.	GOR	IBD	UC	PP	SGP007212	PP.CDonor	Post	56	vancomycin, paramomycin, nystatin	0	FALSE	1	Colonoscopy	4	4	0	0	0	0
Kump et al.	GOR	IBD	UC	PP	SGP007213	PP.CDonor	Post	90	vancomycin, paramomycin, nystatin	0	FALSE	1	Colonoscopy	5	5	0	0	0	0
Kump et al.	GOR	IBD	UC	P1	SGP007594	P33_P1_P29.CDonor	Post	14	vancomycin, paramomycin, nystatin	0	FALSE	1	Colonoscopy	1	1	0	0	0	0
Kump et al.	GOR	IBD	UC	P1	SGP007595	P33_P1_P29.CDonor	Post	90	vancomycin, paramomycin, nystatin	0	FALSE	1	Colonoscopy	5	5	0	0	0	0
Kump et al.	GOR	IBD	UC	P3	SGP007599	P24_P9_P3.CDonor	Post	14	vancomycin, paramomycin, nystatin	0	FALSE	1	Colonoscopy	1	1	0	0	0	0
Kump et al.	GOR	IBD	UC	P3	SGP007600	P24_P9_P3.CDonor	Post	90	vancomycin, paramomycin, nystatin	0	FALSE	1	Colonoscopy	5	5	0	0	0	0
Kump et al.	GOR	IBD	UC	P4	SGP007602	P4_P35_P18.CDonor	Post	14	vancomycin, paramomycin, nystatin	0	FALSE	1	Colonoscopy	1	1	0	0	0	0
Kump et al.	GOR	IBD	UC	P4	SGP007603	P4_P35_P18.CDonor	Post	90	vancomycin, paramomycin, nystatin	0	FALSE	1	Colonoscopy	5	5	0	0	0	0
Kump et al.	GOR	IBD	UC	P5	SGP007606	SGP007678	Post	14	vancomycin, paramomycin, nystatin	0	FALSE	1	Colonoscopy	1	1	0	0	0	0
Kump et al.	GOR	IBD	UC	P5	SGP007607	SGP007678	Post	90	vancomycin, paramomycin, nystatin	0	FALSE	1	Colonoscopy	5	5	0	0	0	0
Kump et al.	GOR	IBD	UC	P7	SGP007611	SGP007677	Post	14	vancomycin, paramomycin, nystatin	0	FALSE	1	Colonoscopy	1	1	0	0	0	0
Kump et al.	GOR	IBD	UC	P7	SGP007612	SGP007677	Post	90	vancomycin, paramomycin, nystatin	0	FALSE	1	Colonoscopy	5	5	0	0	0	0
Kump et al.	GOR	IBD	UC	P9	SGP007616	P24_P9_P3.CDonor	Post	14	vancomycin, paramomycin, nystatin	0	FALSE	1	Colonoscopy	1	1	0	0	0	0
Kump et al.	GOR	IBD	UC	P9	SGP007617	P24_P9_P3.CDonor	Post	90	vancomycin, paramomycin, nystatin	0	FALSE	1	Colonoscopy	5	5	0	0	0	0
Kump et al.	GOR	IBD	UC	P11	SGP007621	P19_P13_P11.CDonor	Post	14	vancomycin, paramomycin, nystatin	0	FALSE	1	Colonoscopy	1	1	0	0	0	0
Kump et al.	GOR	IBD	UC	P11	SGP007622	P19_P13_P11.CDonor	Post	90	vancomycin, paramomycin, nystatin	0	FALSE	1	Colonoscopy	5	5	0	0	0	0
Kump et al.	GOR	IBD	UC	P12	SGP007626	P12_P2_P34.CDonor	Post	14	vancomycin, paramomycin, nystatin	0	FALSE	1	Colonoscopy	1	1	0	0	0	0
Kump et al.	GOR	IBD	UC	P12	SGP007627	P12_P2_P34.CDonor	Post	90	vancomycin, paramomycin, nystatin	0	FALSE	1	Colonoscopy	5	5	0	0	0	0
Kump et al.	GOR	IBD	UC	P13	SGP007631	P19_P13_P11.CDonor	Post	14	vancomycin, paramomycin, nystatin	0	FALSE	1	Colonoscopy	1	1	0	0	0	0
Kump et al.	GOR	IBD	UC	P13	SGP007632	P19_P13_P11.CDonor	Post	90	vancomycin, paramomycin, nystatin	0	FALSE	1	Colonoscopy	5	5	0	0	0	0
Kump et al.	GOR	IBD	UC	P15	SGP007636	SGP007678	Post	14	vancomycin, paramomycin, nystatin	0	FALSE	1	Colonoscopy	1	1	0	0	0	0
Kump et al.	GOR	IBD	UC	P15	SGP007637	SGP007678	Post	90	vancomycin, paramomycin, nystatin	0	FALSE	1	Colonoscopy	5	5	0	0	0	0
Kump et al.	GOR	IBD	UC	P16	SGP007639	P16_P22_P26.CDonor	Post	14	vancomycin, paramomycin, nystatin	0	FALSE	1	Colonoscopy	1	1	0	0	0	0
Kump et al.	GOR	IBD	UC	P16	SGP007640	P16_P22_P26.CDonor	Post	90	vancomycin, paramomycin, nystatin	0	FALSE	1	Colonoscopy	5	5	0	0	0	0
Kump et al.	GOR	IBD	UC	P17	SGP007644	P30_P31_P17.CDonor	Post	14	vancomycin, paramomycin, nystatin	0	FALSE	1	Colonoscopy	1	1	0	0	0	0
Kump et al.	GOR	IBD	UC	P17	SGP007645	P30_P31_P17.CDonor	Post	90	vancomycin, paramomycin, nystatin	0	FALSE	1	Colonoscopy	5	5	0	0	0	0
Kump et al.	GOR	IBD	UC	P18	SGP007649	P4_P35_P18.CDonor	Post	14	vancomycin, paramomycin, nystatin	0	FALSE	1	Colonoscopy	1	1	0	0	0	0
Kump et al.	GOR	IBD	UC	P18	SGP007650	P4_P35_P18.CDonor	Post	90	vancomycin, paramomycin, nystatin	0	FALSE	1	Colonoscopy	5	5	0	0	0	0
Kump et al.	GOR	IBD	UC	P19	SGP007654	P19_P13_P11.CDonor	Post	14	vancomycin, paramomycin, nystatin	0	FALSE	1	Colonoscopy	1	1	0	0	0	0
Kump et al.	GOR	IBD	UC	P19	SGP007655	P19_P13_P11.CDonor	Post	90	vancomycin, paramomycin, nystatin	0	FALSE	1	Colonoscopy	5	5	0	0	0	0
Kump et al.	GOR	IBD	UC	P20	SGP007659	P20_P28_P25.CDonor	Post	14	vancomycin, paramomycin, nystatin	0	FALSE	1	Colonoscopy	1	1	0	0	0	0
Kump et al.	GOR	IBD	UC	P20	SGP007660	P20_P28_P25.CDonor	Post	90	vancomycin, paramomycin, nystatin	0	FALSE	1	Colonoscopy	5	5	0	0	0	0
Kump et al.	GOR	IBD	NA	NA	P12_P2_P34.CDonor	SGP007672	Donor	NA	NA	NA	NA	NA	NA	NA	NA	NA	NA	NA	NA
Kump et al.	GOR	IBD	NA	NA	P16_P22_P26.CDonor	SGP007665	Donor	NA	NA	NA	NA	NA	NA	NA	NA	NA	NA	NA	NA
Kump et al.	GOR	IBD	NA	NA	P19_P13_P11.CDonor	SGP007673	Donor	NA	NA	NA	NA	NA	NA	NA	NA	NA	NA	NA	NA
Kump et al.	GOR	IBD	NA	NA	P20_P28_P25.CDonor	SGP007669	Donor	NA	NA	NA	NA	NA	NA	NA	NA	NA	NA	NA	NA
Kump et al.	GOR	IBD	NA	NA	P24_P9_P3.CDonor	SGP007662	Donor	NA	NA	NA	NA	NA	NA	NA	NA	NA	NA	NA	NA
Kump et al.	GOR	IBD	NA	NA	P30_P31_P17.CDonor	SGP007668	Donor	NA	NA	NA	NA	NA	NA	NA	NA	NA	NA	NA	NA
Kump et al.	GOR	IBD	NA	NA	P33_P1_P29.CDonor	SGP007675	Donor	NA	NA	NA	NA	NA	NA	NA	NA	NA	NA	NA	NA
Kump et al.	GOR	IBD	NA	NA	P4_P35_P18.CDonor	SGP007663	Donor	NA	NA	NA	NA	NA	NA	NA	NA	NA	NA	NA	NA
Kump et al.	GOR	IBD	NA	NA	PE.CDonor	SGP007152	Donor	NA	NA	NA	NA	NA	NA	NA	NA	NA	NA	NA	NA
Kump et al.	GOR	IBD	NA	NA	PH.CDonor	SGP007160	Donor	NA	NA	NA	NA	NA	NA	NA	NA	NA	NA	NA	NA
Kump et al.	GOR	IBD	NA	NA	PI.CDonor	SGP007169	Donor	NA	NA	NA	NA	NA	NA	NA	NA	NA	NA	NA	NA
Kump et al.	GOR	IBD	NA	NA	PK.CDonor	SGP007177	Donor	NA	NA	NA	NA	NA	NA	NA	NA	NA	NA	NA	NA
Kump et al.	GOR	IBD	NA	NA	PM.CDonor	SGP007193	Donor	NA	NA	NA	NA	NA	NA	NA	NA	NA	NA	NA	NA
Kump et al.	GOR	IBD	NA	NA	PO.CDonor	SGP007205	Donor	NA	NA	NA	NA	NA	NA	NA	NA	NA	NA	NA	NA
Kump et al.	GOR	IBD	NA	NA	PP.CDonor	SGP007214	Donor	NA	NA	NA	NA	NA	NA	NA	NA	NA	NA	NA	NA
Kump et al.	GOR	IBD	NA	NA	SGP007152	NA	Donor	NA	NA	NA	NA	NA	NA	NA	NA	NA	NA	NA	NA
Kump et al.	GOR	IBD	NA	NA	SGP007153	NA	Donor	NA	NA	NA	NA	NA	NA	NA	NA	NA	NA	NA	NA
Kump et al.	GOR	IBD	NA	NA	SGP007160	NA	Donor	NA	NA	NA	NA	NA	NA	NA	NA	NA	NA	NA	NA
Kump et al.	GOR	IBD	NA	NA	SGP007161	NA	Donor	NA	NA	NA	NA	NA	NA	NA	NA	NA	NA	NA	NA
Kump et al.	GOR	IBD	NA	NA	SGP007169	NA	Donor	NA	NA	NA	NA	NA	NA	NA	NA	NA	NA	NA	NA
Kump et al.	GOR	IBD	NA	NA	SGP007170	NA	Donor	NA	NA	NA	NA	NA	NA	NA	NA	NA	NA	NA	NA
Kump et al.	GOR	IBD	NA	NA	SGP007171	NA	Donor	NA	NA	NA	NA	NA	NA	NA	NA	NA	NA	NA	NA
Kump et al.	GOR	IBD	NA	NA	SGP007177	NA	Donor	NA	NA	NA	NA	NA	NA	NA	NA	NA	NA	NA	NA
Kump et al.	GOR	IBD	NA	NA	SGP007178	NA	Donor	NA	NA	NA	NA	NA	NA	NA	NA	NA	NA	NA	NA
Kump et al.	GOR	IBD	NA	NA	SGP007179	NA	Donor	NA	NA	NA	NA	NA	NA	NA	NA	NA	NA	NA	NA
Kump et al.	GOR	IBD	NA	NA	SGP007185	NA	Donor	NA	NA	NA	NA	NA	NA	NA	NA	NA	NA	NA	NA
Kump et al.	GOR	IBD	NA	NA	SGP007193	NA	Donor	NA	NA	NA	NA	NA	NA	NA	NA	NA	NA	NA	NA
Kump et al.	GOR	IBD	NA	NA	SGP007194	NA	Donor	NA	NA	NA	NA	NA	NA	NA	NA	NA	NA	NA	NA
Kump et al.	GOR	IBD	NA	NA	SGP007198	NA	Donor	NA	NA	NA	NA	NA	NA	NA	NA	NA	NA	NA	NA
Kump et al.	GOR	IBD	NA	NA	SGP007205	NA	Donor	NA	NA	NA	NA	NA	NA	NA	NA	NA	NA	NA	NA
Kump et al.	GOR	IBD	NA	NA	SGP007206	NA	Donor	NA	NA	NA	NA	NA	NA	NA	NA	NA	NA	NA	NA
Kump et al.	GOR	IBD	NA	NA	SGP007207	NA	Donor	NA	NA	NA	NA	NA	NA	NA	NA	NA	NA	NA	NA
Kump et al.	GOR	IBD	NA	NA	SGP007214	NA	Donor	NA	NA	NA	NA	NA	NA	NA	NA	NA	NA	NA	NA
Kump et al.	GOR	IBD	NA	NA	SGP007215	NA	Donor	NA	NA	NA	NA	NA	NA	NA	NA	NA	NA	NA	NA
Kump et al.	GOR	IBD	NA	NA	SGP007216	NA	Donor	NA	NA	NA	NA	NA	NA	NA	NA	NA	NA	NA	NA
Kump et al.	GOR	IBD	NA	NA	SGP007661	NA	Donor	NA	NA	NA	NA	NA	NA	NA	NA	NA	NA	NA	NA
Kump et al.	GOR	IBD	NA	NA	SGP007662	NA	Donor	NA	NA	NA	NA	NA	NA	NA	NA	NA	NA	NA	NA
Kump et al.	GOR	IBD	NA	NA	SGP007663	NA	Donor	NA	NA	NA	NA	NA	NA	NA	NA	NA	NA	NA	NA
Kump et al.	GOR	IBD	NA	NA	SGP007664	NA	Donor	NA	NA	NA	NA	NA	NA	NA	NA	NA	NA	NA	NA
Kump et al.	GOR	IBD	NA	NA	SGP007665	NA	Donor	NA	NA	NA	NA	NA	NA	NA	NA	NA	NA	NA	NA
Kump et al.	GOR	IBD	NA	NA	SGP007666	NA	Donor	NA	NA	NA	NA	NA	NA	NA	NA	NA	NA	NA	NA
Kump et al.	GOR	IBD	NA	NA	SGP007667	NA	Donor	NA	NA	NA	NA	NA	NA	NA	NA	NA	NA	NA	NA
Kump et al.	GOR	IBD	NA	NA	SGP007668	NA	Donor	NA	NA	NA	NA	NA	NA	NA	NA	NA	NA	NA	NA
Kump et al.	GOR	IBD	NA	NA	SGP007669	NA	Donor	NA	NA	NA	NA	NA	NA	NA	NA	NA	NA	NA	NA
Kump et al.	GOR	IBD	NA	NA	SGP007670	NA	Donor	NA	NA	NA	NA	NA	NA	NA	NA	NA	NA	NA	NA
Kump et al.	GOR	IBD	NA	NA	SGP007671	NA	Donor	NA	NA	NA	NA	NA	NA	NA	NA	NA	NA	NA	NA
Kump et al.	GOR	IBD	NA	NA	SGP007672	NA	Donor	NA	NA	NA	NA	NA	NA	NA	NA	NA	NA	NA	NA
Kump et al.	GOR	IBD	NA	NA	SGP007673	NA	Donor	NA	NA	NA	NA	NA	NA	NA	NA	NA	NA	NA	NA
Kump et al.	GOR	IBD	NA	NA	SGP007674	NA	Donor	NA	NA	NA	NA	NA	NA	NA	NA	NA	NA	NA	NA
Kump et al.	GOR	IBD	NA	NA	SGP007675	NA	Donor	NA	NA	NA	NA	NA	NA	NA	NA	NA	NA	NA	NA
Kump et al.	GOR	IBD	NA	NA	SGP007676	NA	Donor	NA	NA	NA	NA	NA	NA	NA	NA	NA	NA	NA	NA
Kump et al.	GOR	IBD	NA	NA	SGP007677	NA	Donor	NA	NA	NA	NA	NA	NA	NA	NA	NA	NA	NA	NA
Kump et al.	GOR	IBD	NA	NA	SGP007678	NA	Donor	NA	NA	NA	NA	NA	NA	NA	NA	NA	NA	NA	NA
Paramsothy et al.	KAa	IBD	UC	1001	MET1	NA	Pre No-ABx	0	NA	0	NA	0	NA	0	0	0	0	0	0
Paramsothy et al.	KAb	IBD	UC	1033	MET103	NA	Pre No-ABx	0	NA	0	NA	0	NA	0	0	0	0	0	0
Paramsothy et al.	KAa	IBD	UC	1035	MET107	NA	Pre No-ABx	0	NA	0	NA	0	NA	0	0	0	0	0	0
Paramsothy et al.	KAb	IBD	UC	1036	MET111	NA	Pre No-ABx	0	NA	0	NA	0	NA	0	0	0	0	0	0
Paramsothy et al.	KAa	IBD	UC	1037	MET116	NA	Pre No-ABx	0	NA	0	NA	0	NA	0	0	0	0	0	0
Paramsothy et al.	KAa	IBD	UC	1038	MET120	NA	Pre No-ABx	0	NA	0	NA	0	NA	0	0	0	0	0	0
Paramsothy et al.	KAb	IBD	UC	1040	MET124	NA	Pre No-ABx	0	NA	0	NA	0	NA	0	0	0	0	0	0
Paramsothy et al.	KAa	IBD	UC	1041	MET129	NA	Pre No-ABx	0	NA	0	NA	0	NA	0	0	0	0	0	0
Paramsothy et al.	KAb	IBD	UC	1042	MET133	NA	Pre No-ABx	0	NA	0	NA	0	NA	0	0	0	0	0	0
Paramsothy et al.	KAa	IBD	UC	1043	MET138	NA	Pre No-ABx	0	NA	0	NA	0	NA	0	0	0	0	0	0
Paramsothy et al.	KAb	IBD	UC	1005	MET14	NA	Pre No-ABx	0	NA	0	NA	0	NA	0	0	0	0	0	0
Paramsothy et al.	KAb	IBD	UC	1044	MET142	NA	Pre No-ABx	0	NA	0	NA	0	NA	0	0	0	0	0	0
Paramsothy et al.	KAb	IBD	UC	1045	MET147	NA	Pre No-ABx	0	NA	0	NA	0	NA	0	0	0	0	0	0
Paramsothy et al.	KAb	IBD	UC	1048	MET152	NA	Pre No-ABx	0	NA	0	NA	0	NA	0	0	0	0	0	0
Paramsothy et al.	KAb	IBD	UC	2201	MET157	NA	Pre No-ABx	0	NA	0	NA	0	NA	0	0	0	0	0	0
Paramsothy et al.	KAa	IBD	UC	2202	MET162	NA	Pre No-ABx	0	NA	0	NA	0	NA	0	0	0	0	0	0
Paramsothy et al.	KAb	IBD	UC	2203	MET166	NA	Pre No-ABx	0	NA	0	NA	0	NA	0	0	0	0	0	0
Paramsothy et al.	KAa	IBD	UC	2204	MET171	NA	Pre No-ABx	0	NA	0	NA	0	NA	0	0	0	0	0	0
Paramsothy et al.	KAa	IBD	UC	2205	MET175	NA	Pre No-ABx	0	NA	0	NA	0	NA	0	0	0	0	0	0
Paramsothy et al.	KAa	IBD	UC	2207	MET179	NA	Pre No-ABx	0	NA	0	NA	0	NA	0	0	0	0	0	0
Paramsothy et al.	KAa	IBD	UC	2211	MET183	NA	Pre No-ABx	0	NA	0	NA	0	NA	0	0	0	0	0	0
Paramsothy et al.	KAa	IBD	UC	2212	MET187	NA	Pre No-ABx	0	NA	0	NA	0	NA	0	0	0	0	0	0
Paramsothy et al.	KAa	IBD	UC	1006	MET19	NA	Pre No-ABx	0	NA	0	NA	0	NA	0	0	0	0	0	0
Paramsothy et al.	KAa	IBD	UC	2216	MET191	NA	Pre No-ABx	0	NA	0	NA	0	NA	0	0	0	0	0	0
Paramsothy et al.	KAa	IBD	UC	2217	MET195	NA	Pre No-ABx	0	NA	0	NA	0	NA	0	0	0	0	0	0
Paramsothy et al.	KAa	IBD	UC	2219	MET199	NA	Pre No-ABx	0	NA	0	NA	0	NA	0	0	0	0	0	0
Paramsothy et al.	KAb	IBD	UC	2220	MET203	NA	Pre No-ABx	0	NA	0	NA	0	NA	0	0	0	0	0	0
Paramsothy et al.	KAa	IBD	UC	2221	MET208	NA	Pre No-ABx	0	NA	0	NA	0	NA	0	0	0	0	0	0
Paramsothy et al.	KAa	IBD	UC	2222	MET212	NA	Pre No-ABx	0	NA	0	NA	0	NA	0	0	0	0	0	0
Paramsothy et al.	KAb	IBD	UC	2223	MET216	NA	Pre No-ABx	0	NA	0	NA	0	NA	0	0	0	0	0	0
Paramsothy et al.	KAb	IBD	UC	2224	MET221	NA	Pre No-ABx	0	NA	0	NA	0	NA	0	0	0	0	0	0
Paramsothy et al.	KAa	IBD	UC	2225	MET226	NA	Pre No-ABx	0	NA	0	NA	0	NA	0	0	0	0	0	0
Paramsothy et al.	KAa	IBD	UC	1007	MET23	NA	Pre No-ABx	0	NA	0	NA	0	NA	0	0	0	0	0	0
Paramsothy et al.	KAa	IBD	UC	2226	MET230	NA	Pre No-ABx	0	NA	0	NA	0	NA	0	0	0	0	0	0
Paramsothy et al.	KAa	IBD	UC	1009	MET27	NA	Pre No-ABx	0	NA	0	NA	0	NA	0	0	0	0	0	0
Paramsothy et al.	KAb	IBD	UC	1011	MET31	NA	Pre No-ABx	0	NA	0	NA	0	NA	0	0	0	0	0	0
Paramsothy et al.	KAa	IBD	UC	1012	MET36	NA	Pre No-ABx	0	NA	0	NA	0	NA	0	0	0	0	0	0
Paramsothy et al.	KAa	IBD	UC	1013	MET40	NA	Pre No-ABx	0	NA	0	NA	0	NA	0	0	0	0	0	0
Paramsothy et al.	KAb	IBD	UC	1014	MET44	NA	Pre No-ABx	0	NA	0	NA	0	NA	0	0	0	0	0	0
Paramsothy et al.	KAb	IBD	UC	1015	MET49	NA	Pre No-ABx	0	NA	0	NA	0	NA	0	0	0	0	0	0
Paramsothy et al.	KAa	IBD	UC	1002	MET5	NA	Pre No-ABx	0	NA	0	NA	0	NA	0	0	0	0	0	0
Paramsothy et al.	KAa	IBD	UC	1016	MET54	NA	Pre No-ABx	0	NA	0	NA	0	NA	0	0	0	0	0	0
Paramsothy et al.	KAb	IBD	UC	1017	MET58	NA	Pre No-ABx	0	NA	0	NA	0	NA	0	0	0	0	0	0
Paramsothy et al.	KAa	IBD	UC	1018	MET63	NA	Pre No-ABx	0	NA	0	NA	0	NA	0	0	0	0	0	0
Paramsothy et al.	KAb	IBD	UC	1019	MET67	NA	Pre No-ABx	0	NA	0	NA	0	NA	0	0	0	0	0	0
Paramsothy et al.	KAb	IBD	UC	1021	MET72	NA	Pre No-ABx	0	NA	0	NA	0	NA	0	0	0	0	0	0
Paramsothy et al.	KAa	IBD	UC	1022	MET77	NA	Pre No-ABx	0	NA	0	NA	0	NA	0	0	0	0	0	0
Paramsothy et al.	KAa	IBD	UC	1024	MET81	NA	Pre No-ABx	0	NA	0	NA	0	NA	0	0	0	0	0	0
Paramsothy et al.	KAa	IBD	UC	1025	MET85	NA	Pre No-ABx	0	NA	0	NA	0	NA	0	0	0	0	0	0
Paramsothy et al.	KAb	IBD	UC	1026	MET89	NA	Pre No-ABx	0	NA	0	NA	0	NA	0	0	0	0	0	0
Paramsothy et al.	KAb	IBD	UC	1003	MET9	NA	Pre No-ABx	0	NA	0	NA	0	NA	0	0	0	0	0	0
Paramsothy et al.	KAa	IBD	UC	1028	MET94	NA	Pre No-ABx	0	NA	0	NA	0	NA	0	0	0	0	0	0
Paramsothy et al.	KAa	IBD	UC	1031	MET98	NA	Pre No-ABx	0	NA	0	NA	0	NA	0	0	0	0	0	0
Paramsothy et al.	KAa	IBD	UC	1031	MET100	NA	Post	56	NA	0	FALSE	1	Colonoscopy	41	1	0	0	40	0
Paramsothy et al.	KAa	IBD	UC	1031	MET101	NA	Post	112	NA	0	FALSE	1	Colonoscopy	41	1	0	0	40	0
Paramsothy et al.	KAb	IBD	UC	1033	MET104	NA	Post	28	NA	0	FALSE	0	Enema	20	0	0	0	20	0
Paramsothy et al.	KAb	IBD	UC	1033	MET105	NA	Post	56	NA	0	FALSE	0	Enema	40	0	0	0	40	0
Paramsothy et al.	KAb	IBD	UC	1033	MET106	NA	Post	112	NA	0	FALSE	0	Enema	40	0	0	0	40	0
Paramsothy et al.	KAa	IBD	UC	1035	MET108	NA	Post	28	NA	0	FALSE	1	Colonoscopy	21	1	0	0	20	0
Paramsothy et al.	KAa	IBD	UC	1035	MET109	NA	Post	56	NA	0	FALSE	1	Colonoscopy	41	1	0	0	40	0
Paramsothy et al.	KAb	IBD	UC	1003	MET11	NA	Post	28	NA	0	FALSE	0	Enema	20	0	0	0	20	0
Paramsothy et al.	KAa	IBD	UC	1035	MET110	NA	Post	112	NA	0	FALSE	1	Colonoscopy	41	1	0	0	40	0
Paramsothy et al.	KAb	IBD	UC	1036	MET113	NA	Post	28	NA	0	FALSE	0	Enema	20	0	0	0	20	0
Paramsothy et al.	KAb	IBD	UC	1036	MET114	NA	Post	56	NA	0	FALSE	0	Enema	40	0	0	0	40	0
Paramsothy et al.	KAb	IBD	UC	1036	MET115	NA	Post	112	NA	0	FALSE	0	Enema	40	0	0	0	40	0
Paramsothy et al.	KAa	IBD	UC	1037	MET117	NA	Post	28	NA	0	FALSE	1	Colonoscopy	21	1	0	0	20	0
Paramsothy et al.	KAa	IBD	UC	1037	MET118	NA	Post	56	NA	0	FALSE	1	Colonoscopy	41	1	0	0	40	0
Paramsothy et al.	KAa	IBD	UC	1037	MET119	NA	Post	112	NA	0	FALSE	1	Colonoscopy	41	1	0	0	40	0
Paramsothy et al.	KAb	IBD	UC	1003	MET12	NA	Post	56	NA	0	FALSE	0	Enema	40	0	0	0	40	0
Paramsothy et al.	KAa	IBD	UC	1038	MET121	NA	Post	28	NA	0	FALSE	1	Colonoscopy	21	1	0	0	20	0
Paramsothy et al.	KAa	IBD	UC	1038	MET122	NA	Post	56	NA	0	FALSE	1	Colonoscopy	41	1	0	0	40	0
Paramsothy et al.	KAa	IBD	UC	1038	MET123	NA	Post	112	NA	0	FALSE	1	Colonoscopy	41	1	0	0	40	0
Paramsothy et al.	KAb	IBD	UC	1040	MET126	NA	Post	28	NA	0	FALSE	0	Enema	20	0	0	0	20	0
Paramsothy et al.	KAb	IBD	UC	1040	MET127	NA	Post	56	NA	0	FALSE	0	Enema	40	0	0	0	40	0
Paramsothy et al.	KAb	IBD	UC	1040	MET128	NA	Post	112	NA	0	FALSE	0	Enema	40	0	0	0	40	0
Paramsothy et al.	KAb	IBD	UC	1003	MET13	NA	Post	112	NA	0	FALSE	0	Enema	40	0	0	0	40	0
Paramsothy et al.	KAa	IBD	UC	1041	MET130	NA	Post	28	NA	0	FALSE	1	Colonoscopy	21	1	0	0	20	0
Paramsothy et al.	KAa	IBD	UC	1041	MET131	NA	Post	56	NA	0	FALSE	1	Colonoscopy	41	1	0	0	40	0
Paramsothy et al.	KAa	IBD	UC	1041	MET132	NA	Post	112	NA	0	FALSE	1	Colonoscopy	41	1	0	0	40	0
Paramsothy et al.	KAb	IBD	UC	1042	MET135	NA	Post	28	NA	0	FALSE	0	Enema	20	0	0	0	20	0
Paramsothy et al.	KAb	IBD	UC	1042	MET136	NA	Post	56	NA	0	FALSE	0	Enema	40	0	0	0	40	0
Paramsothy et al.	KAb	IBD	UC	1042	MET137	NA	Post	112	NA	0	FALSE	0	Enema	40	0	0	0	40	0
Paramsothy et al.	KAa	IBD	UC	1043	MET139	NA	Post	28	NA	0	FALSE	1	Colonoscopy	21	1	0	0	20	0
Paramsothy et al.	KAa	IBD	UC	1043	MET140	NA	Post	56	NA	0	FALSE	1	Colonoscopy	41	1	0	0	40	0
Paramsothy et al.	KAa	IBD	UC	1043	MET141	NA	Post	112	NA	0	FALSE	1	Colonoscopy	41	1	0	0	40	0
Paramsothy et al.	KAb	IBD	UC	1044	MET144	NA	Post	28	NA	0	FALSE	0	Enema	20	0	0	0	20	0
Paramsothy et al.	KAb	IBD	UC	1044	MET145	NA	Post	56	NA	0	FALSE	0	Enema	40	0	0	0	40	0
Paramsothy et al.	KAb	IBD	UC	1044	MET146	NA	Post	112	NA	0	FALSE	0	Enema	40	0	0	0	40	0
Paramsothy et al.	KAb	IBD	UC	1045	MET149	NA	Post	28	NA	0	FALSE	0	Enema	20	0	0	0	20	0
Paramsothy et al.	KAb	IBD	UC	1045	MET150	NA	Post	56	NA	0	FALSE	0	Enema	40	0	0	0	40	0
Paramsothy et al.	KAb	IBD	UC	1045	MET151	NA	Post	112	NA	0	FALSE	0	Enema	40	0	0	0	40	0
Paramsothy et al.	KAb	IBD	UC	1048	MET154	NA	Post	28	NA	0	FALSE	0	Enema	20	0	0	0	20	0
Paramsothy et al.	KAb	IBD	UC	1048	MET155	NA	Post	56	NA	0	FALSE	0	Enema	40	0	0	0	40	0
Paramsothy et al.	KAb	IBD	UC	1048	MET156	NA	Post	112	NA	0	FALSE	0	Enema	40	0	0	0	40	0
Paramsothy et al.	KAb	IBD	UC	2201	MET159	NA	Post	28	NA	0	FALSE	0	Enema	20	0	0	0	20	0
Paramsothy et al.	KAb	IBD	UC	1005	MET16	NA	Post	28	NA	0	FALSE	0	Enema	20	0	0	0	20	0
Paramsothy et al.	KAb	IBD	UC	2201	MET160	NA	Post	56	NA	0	FALSE	0	Enema	40	0	0	0	40	0
Paramsothy et al.	KAb	IBD	UC	2201	MET161	NA	Post	112	NA	0	FALSE	0	Enema	40	0	0	0	40	0
Paramsothy et al.	KAa	IBD	UC	2202	MET163	NA	Post	28	NA	0	FALSE	1	Colonoscopy	21	1	0	0	20	0
Paramsothy et al.	KAa	IBD	UC	2202	MET164	NA	Post	56	NA	0	FALSE	1	Colonoscopy	41	1	0	0	40	0
Paramsothy et al.	KAa	IBD	UC	2202	MET165	NA	Post	112	NA	0	FALSE	1	Colonoscopy	41	1	0	0	40	0
Paramsothy et al.	KAb	IBD	UC	2203	MET168	NA	Post	28	NA	0	FALSE	0	Enema	20	0	0	0	20	0
Paramsothy et al.	KAb	IBD	UC	2203	MET169	NA	Post	56	NA	0	FALSE	0	Enema	40	0	0	0	40	0
Paramsothy et al.	KAb	IBD	UC	1005	MET17	NA	Post	56	NA	0	FALSE	0	Enema	40	0	0	0	40	0
Paramsothy et al.	KAb	IBD	UC	2203	MET170	NA	Post	112	NA	0	FALSE	0	Enema	40	0	0	0	40	0
Paramsothy et al.	KAa	IBD	UC	2204	MET172	NA	Post	28	NA	0	FALSE	1	Colonoscopy	21	1	0	0	20	0
Paramsothy et al.	KAa	IBD	UC	2204	MET173	NA	Post	56	NA	0	FALSE	1	Colonoscopy	41	1	0	0	40	0
Paramsothy et al.	KAa	IBD	UC	2204	MET174	NA	Post	112	NA	0	FALSE	1	Colonoscopy	41	1	0	0	40	0
Paramsothy et al.	KAa	IBD	UC	2205	MET176	NA	Post	28	NA	0	FALSE	1	Colonoscopy	21	1	0	0	20	0
Paramsothy et al.	KAa	IBD	UC	2205	MET177	NA	Post	56	NA	0	FALSE	1	Colonoscopy	41	1	0	0	40	0
Paramsothy et al.	KAa	IBD	UC	2205	MET178	NA	Post	112	NA	0	FALSE	1	Colonoscopy	41	1	0	0	40	0
Paramsothy et al.	KAb	IBD	UC	1005	MET18	NA	Post	112	NA	0	FALSE	0	Enema	40	0	0	0	40	0
Paramsothy et al.	KAa	IBD	UC	2207	MET180	NA	Post	28	NA	0	FALSE	1	Colonoscopy	21	1	0	0	20	0
Paramsothy et al.	KAa	IBD	UC	2207	MET181	NA	Post	56	NA	0	FALSE	1	Colonoscopy	41	1	0	0	40	0
Paramsothy et al.	KAa	IBD	UC	2207	MET182	NA	Post	112	NA	0	FALSE	1	Colonoscopy	41	1	0	0	40	0
Paramsothy et al.	KAa	IBD	UC	2211	MET184	NA	Post	28	NA	0	FALSE	1	Colonoscopy	21	1	0	0	20	0
Paramsothy et al.	KAa	IBD	UC	2211	MET185	NA	Post	56	NA	0	FALSE	1	Colonoscopy	41	1	0	0	40	0
Paramsothy et al.	KAa	IBD	UC	2211	MET186	NA	Post	112	NA	0	FALSE	1	Colonoscopy	41	1	0	0	40	0
Paramsothy et al.	KAa	IBD	UC	2212	MET188	NA	Post	28	NA	0	FALSE	1	Colonoscopy	21	1	0	0	20	0
Paramsothy et al.	KAa	IBD	UC	2212	MET189	NA	Post	56	NA	0	FALSE	1	Colonoscopy	41	1	0	0	40	0
Paramsothy et al.	KAa	IBD	UC	2212	MET190	NA	Post	112	NA	0	FALSE	1	Colonoscopy	41	1	0	0	40	0
Paramsothy et al.	KAa	IBD	UC	2216	MET192	NA	Post	28	NA	0	FALSE	1	Colonoscopy	21	1	0	0	20	0
Paramsothy et al.	KAa	IBD	UC	2216	MET193	NA	Post	56	NA	0	FALSE	1	Colonoscopy	41	1	0	0	40	0
Paramsothy et al.	KAa	IBD	UC	2216	MET194	NA	Post	112	NA	0	FALSE	1	Colonoscopy	41	1	0	0	40	0
Paramsothy et al.	KAa	IBD	UC	2217	MET196	NA	Post	28	NA	0	FALSE	1	Colonoscopy	21	1	0	0	20	0
Paramsothy et al.	KAa	IBD	UC	2217	MET197	NA	Post	56	NA	0	FALSE	1	Colonoscopy	41	1	0	0	40	0
Paramsothy et al.	KAa	IBD	UC	2217	MET198	NA	Post	112	NA	0	FALSE	1	Colonoscopy	41	1	0	0	40	0
Paramsothy et al.	KAa	IBD	UC	1001	MET2	NA	Post	28	NA	0	FALSE	1	Colonoscopy	21	1	0	0	20	0
Paramsothy et al.	KAa	IBD	UC	1006	MET20	NA	Post	28	NA	0	FALSE	1	Colonoscopy	21	1	0	0	20	0
Paramsothy et al.	KAa	IBD	UC	2219	MET200	NA	Post	28	NA	0	FALSE	1	Colonoscopy	21	1	0	0	20	0
Paramsothy et al.	KAa	IBD	UC	2219	MET201	NA	Post	56	NA	0	FALSE	1	Colonoscopy	41	1	0	0	40	0
Paramsothy et al.	KAa	IBD	UC	2219	MET202	NA	Post	112	NA	0	FALSE	1	Colonoscopy	41	1	0	0	40	0
Paramsothy et al.	KAb	IBD	UC	2220	MET205	NA	Post	28	NA	0	FALSE	0	Enema	20	0	0	0	20	0
Paramsothy et al.	KAb	IBD	UC	2220	MET206	NA	Post	56	NA	0	FALSE	0	Enema	40	0	0	0	40	0
Paramsothy et al.	KAb	IBD	UC	2220	MET207	NA	Post	112	NA	0	FALSE	0	Enema	40	0	0	0	40	0
Paramsothy et al.	KAa	IBD	UC	2221	MET209	NA	Post	28	NA	0	FALSE	1	Colonoscopy	21	1	0	0	20	0
Paramsothy et al.	KAa	IBD	UC	1006	MET21	NA	Post	56	NA	0	FALSE	1	Colonoscopy	41	1	0	0	40	0
Paramsothy et al.	KAa	IBD	UC	2221	MET210	NA	Post	56	NA	0	FALSE	1	Colonoscopy	41	1	0	0	40	0
Paramsothy et al.	KAa	IBD	UC	2221	MET211	NA	Post	112	NA	0	FALSE	1	Colonoscopy	41	1	0	0	40	0
Paramsothy et al.	KAa	IBD	UC	2222	MET213	NA	Post	28	NA	0	FALSE	1	Colonoscopy	21	1	0	0	20	0
Paramsothy et al.	KAa	IBD	UC	2222	MET214	NA	Post	56	NA	0	FALSE	1	Colonoscopy	41	1	0	0	40	0
Paramsothy et al.	KAa	IBD	UC	2222	MET215	NA	Post	112	NA	0	FALSE	1	Colonoscopy	41	1	0	0	40	0
Paramsothy et al.	KAb	IBD	UC	2223	MET218	NA	Post	28	NA	0	FALSE	0	Enema	20	0	0	0	20	0
Paramsothy et al.	KAb	IBD	UC	2223	MET219	NA	Post	56	NA	0	FALSE	0	Enema	40	0	0	0	40	0
Paramsothy et al.	KAa	IBD	UC	1006	MET22	NA	Post	112	NA	0	FALSE	1	Colonoscopy	41	1	0	0	40	0
Paramsothy et al.	KAb	IBD	UC	2223	MET220	NA	Post	112	NA	0	FALSE	0	Enema	40	0	0	0	40	0
Paramsothy et al.	KAb	IBD	UC	2224	MET223	NA	Post	28	NA	0	FALSE	0	Enema	20	0	0	0	20	0
Paramsothy et al.	KAb	IBD	UC	2224	MET224	NA	Post	56	NA	0	FALSE	0	Enema	40	0	0	0	40	0
Paramsothy et al.	KAb	IBD	UC	2224	MET225	NA	Post	112	NA	0	FALSE	0	Enema	40	0	0	0	40	0
Paramsothy et al.	KAa	IBD	UC	2225	MET227	NA	Post	28	NA	0	FALSE	1	Colonoscopy	21	1	0	0	20	0
Paramsothy et al.	KAa	IBD	UC	2225	MET228	NA	Post	56	NA	0	FALSE	1	Colonoscopy	41	1	0	0	40	0
Paramsothy et al.	KAa	IBD	UC	2226	MET231	NA	Post	28	NA	0	FALSE	1	Colonoscopy	21	1	0	0	20	0
Paramsothy et al.	KAa	IBD	UC	2226	MET232	NA	Post	56	NA	0	FALSE	1	Colonoscopy	41	1	0	0	40	0
Paramsothy et al.	KAa	IBD	UC	2226	MET233	NA	Post	112	NA	0	FALSE	1	Colonoscopy	41	1	0	0	40	0
Paramsothy et al.	KAa	IBD	UC	1007	MET24	NA	Post	28	NA	0	FALSE	1	Colonoscopy	21	1	0	0	20	0
Paramsothy et al.	KAa	IBD	UC	1007	MET25	NA	Post	56	NA	0	FALSE	1	Colonoscopy	41	1	0	0	40	0
Paramsothy et al.	KAa	IBD	UC	1007	MET26	NA	Post	112	NA	0	FALSE	1	Colonoscopy	41	1	0	0	40	0
Paramsothy et al.	KAa	IBD	UC	1009	MET28	NA	Post	28	NA	0	FALSE	1	Colonoscopy	21	1	0	0	20	0
Paramsothy et al.	KAa	IBD	UC	1009	MET29	NA	Post	56	NA	0	FALSE	1	Colonoscopy	41	1	0	0	40	0
Paramsothy et al.	KAa	IBD	UC	1001	MET3	NA	Post	56	NA	0	FALSE	1	Colonoscopy	41	1	0	0	40	0
Paramsothy et al.	KAa	IBD	UC	1009	MET30	NA	Post	112	NA	0	FALSE	1	Colonoscopy	41	1	0	0	40	0
Paramsothy et al.	KAb	IBD	UC	1011	MET33	NA	Post	28	NA	0	FALSE	0	Enema	20	0	0	0	20	0
Paramsothy et al.	KAb	IBD	UC	1011	MET34	NA	Post	56	NA	0	FALSE	0	Enema	40	0	0	0	40	0
Paramsothy et al.	KAb	IBD	UC	1011	MET35	NA	Post	112	NA	0	FALSE	0	Enema	40	0	0	0	40	0
Paramsothy et al.	KAa	IBD	UC	1012	MET37	NA	Post	28	NA	0	FALSE	1	Colonoscopy	21	1	0	0	20	0
Paramsothy et al.	KAa	IBD	UC	1012	MET38	NA	Post	56	NA	0	FALSE	1	Colonoscopy	41	1	0	0	40	0
Paramsothy et al.	KAa	IBD	UC	1012	MET39	NA	Post	112	NA	0	FALSE	1	Colonoscopy	41	1	0	0	40	0
Paramsothy et al.	KAa	IBD	UC	1001	MET4	NA	Post	112	NA	0	FALSE	1	Colonoscopy	41	1	0	0	40	0
Paramsothy et al.	KAa	IBD	UC	1013	MET41	NA	Post	28	NA	0	FALSE	1	Colonoscopy	21	1	0	0	20	0
Paramsothy et al.	KAa	IBD	UC	1013	MET42	NA	Post	56	NA	0	FALSE	1	Colonoscopy	41	1	0	0	40	0
Paramsothy et al.	KAa	IBD	UC	1013	MET43	NA	Post	112	NA	0	FALSE	1	Colonoscopy	41	1	0	0	40	0
Paramsothy et al.	KAb	IBD	UC	1014	MET46	NA	Post	28	NA	0	FALSE	0	Enema	20	0	0	0	20	0
Paramsothy et al.	KAb	IBD	UC	1014	MET47	NA	Post	56	NA	0	FALSE	0	Enema	40	0	0	0	40	0
Paramsothy et al.	KAb	IBD	UC	1014	MET48	NA	Post	112	NA	0	FALSE	0	Enema	40	0	0	0	40	0
Paramsothy et al.	KAb	IBD	UC	1015	MET51	NA	Post	28	NA	0	FALSE	0	Enema	20	0	0	0	20	0
Paramsothy et al.	KAb	IBD	UC	1015	MET52	NA	Post	56	NA	0	FALSE	0	Enema	40	0	0	0	40	0
Paramsothy et al.	KAb	IBD	UC	1015	MET53	NA	Post	112	NA	0	FALSE	0	Enema	40	0	0	0	40	0
Paramsothy et al.	KAa	IBD	UC	1016	MET55	NA	Post	28	NA	0	FALSE	1	Colonoscopy	21	1	0	0	20	0
Paramsothy et al.	KAa	IBD	UC	1016	MET56	NA	Post	56	NA	0	FALSE	1	Colonoscopy	41	1	0	0	40	0
Paramsothy et al.	KAa	IBD	UC	1016	MET57	NA	Post	112	NA	0	FALSE	1	Colonoscopy	41	1	0	0	40	0
Paramsothy et al.	KAa	IBD	UC	1002	MET6	NA	Post	28	NA	0	FALSE	1	Colonoscopy	21	1	0	0	20	0
Paramsothy et al.	KAb	IBD	UC	1017	MET60	NA	Post	28	NA	0	FALSE	0	Enema	20	0	0	0	20	0
Paramsothy et al.	KAb	IBD	UC	1017	MET61	NA	Post	56	NA	0	FALSE	0	Enema	40	0	0	0	40	0
Paramsothy et al.	KAb	IBD	UC	1017	MET62	NA	Post	112	NA	0	FALSE	0	Enema	40	0	0	0	40	0
Paramsothy et al.	KAa	IBD	UC	1018	MET64	NA	Post	28	NA	0	FALSE	1	Colonoscopy	21	1	0	0	20	0
Paramsothy et al.	KAa	IBD	UC	1018	MET65	NA	Post	56	NA	0	FALSE	1	Colonoscopy	41	1	0	0	40	0
Paramsothy et al.	KAa	IBD	UC	1018	MET66	NA	Post	112	NA	0	FALSE	1	Colonoscopy	41	1	0	0	40	0
Paramsothy et al.	KAb	IBD	UC	1019	MET69	NA	Post	28	NA	0	FALSE	0	Enema	20	0	0	0	20	0
Paramsothy et al.	KAa	IBD	UC	1002	MET7	NA	Post	56	NA	0	FALSE	1	Colonoscopy	41	1	0	0	40	0
Paramsothy et al.	KAb	IBD	UC	1019	MET70	NA	Post	56	NA	0	FALSE	0	Enema	40	0	0	0	40	0
Paramsothy et al.	KAb	IBD	UC	1019	MET71	NA	Post	112	NA	0	FALSE	0	Enema	40	0	0	0	40	0
Paramsothy et al.	KAb	IBD	UC	1021	MET74	NA	Post	28	NA	0	FALSE	0	Enema	20	0	0	0	20	0
Paramsothy et al.	KAb	IBD	UC	1021	MET75	NA	Post	56	NA	0	FALSE	0	Enema	40	0	0	0	40	0
Paramsothy et al.	KAb	IBD	UC	1021	MET76	NA	Post	112	NA	0	FALSE	0	Enema	40	0	0	0	40	0
Paramsothy et al.	KAa	IBD	UC	1022	MET78	NA	Post	28	NA	0	FALSE	1	Colonoscopy	21	1	0	0	20	0
Paramsothy et al.	KAa	IBD	UC	1022	MET79	NA	Post	56	NA	0	FALSE	1	Colonoscopy	41	1	0	0	40	0
Paramsothy et al.	KAa	IBD	UC	1002	MET8	NA	Post	112	NA	0	FALSE	1	Colonoscopy	41	1	0	0	40	0
Paramsothy et al.	KAa	IBD	UC	1022	MET80	NA	Post	112	NA	0	FALSE	1	Colonoscopy	41	1	0	0	40	0
Paramsothy et al.	KAa	IBD	UC	1024	MET82	NA	Post	28	NA	0	FALSE	1	Colonoscopy	21	1	0	0	20	0
Paramsothy et al.	KAa	IBD	UC	1024	MET83	NA	Post	56	NA	0	FALSE	1	Colonoscopy	41	1	0	0	40	0
Paramsothy et al.	KAa	IBD	UC	1024	MET84	NA	Post	112	NA	0	FALSE	1	Colonoscopy	41	1	0	0	40	0
Paramsothy et al.	KAa	IBD	UC	1025	MET86	NA	Post	28	NA	0	FALSE	1	Colonoscopy	21	1	0	0	20	0
Paramsothy et al.	KAa	IBD	UC	1025	MET87	NA	Post	56	NA	0	FALSE	1	Colonoscopy	41	1	0	0	40	0
Paramsothy et al.	KAa	IBD	UC	1025	MET88	NA	Post	112	NA	0	FALSE	1	Colonoscopy	41	1	0	0	40	0
Paramsothy et al.	KAb	IBD	UC	1026	MET91	NA	Post	28	NA	0	FALSE	0	Enema	20	0	0	0	20	0
Paramsothy et al.	KAb	IBD	UC	1026	MET92	NA	Post	56	NA	0	FALSE	0	Enema	40	0	0	0	40	0
Paramsothy et al.	KAb	IBD	UC	1026	MET93	NA	Post	112	NA	0	FALSE	0	Enema	40	0	0	0	40	0
Paramsothy et al.	KAa	IBD	UC	1028	MET95	NA	Post	28	NA	0	FALSE	1	Colonoscopy	21	1	0	0	20	0
Paramsothy et al.	KAa	IBD	UC	1028	MET96	NA	Post	56	NA	0	FALSE	1	Colonoscopy	41	1	0	0	40	0
Paramsothy et al.	KAa	IBD	UC	1028	MET97	NA	Post	112	NA	0	FALSE	1	Colonoscopy	41	1	0	0	40	0
Paramsothy et al.	KAa	IBD	UC	1031	MET99	NA	Post	28	NA	0	FALSE	1	Colonoscopy	21	1	0	0	20	0
Paramsothy et al.	KAa	IBD	NA	NA	MET234	NA	Donor	NA	NA	NA	NA	0	NA	0	0	0	0	0	0
Paramsothy et al.	KAa	IBD	NA	NA	MET235	NA	Donor	NA	NA	NA	NA	0	NA	0	0	0	0	0	0
Paramsothy et al.	KAa	IBD	NA	NA	MET236	NA	Donor	NA	NA	NA	NA	0	NA	0	0	0	0	0	0
Paramsothy et al.	KAa	IBD	NA	NA	MET237	NA	Donor	NA	NA	NA	NA	0	NA	0	0	0	0	0	0
Paramsothy et al.	KAa	IBD	NA	NA	MET238	NA	Donor	NA	NA	NA	NA	0	NA	0	0	0	0	0	0
Paramsothy et al.	KAa	IBD	NA	NA	MET239	NA	Donor	NA	NA	NA	NA	0	NA	0	0	0	0	0	0
Paramsothy et al.	KAa	IBD	NA	NA	MET240	NA	Donor	NA	NA	NA	NA	0	NA	0	0	0	0	0	0
Paramsothy et al.	KAa	IBD	NA	NA	MET241	NA	Donor	NA	NA	NA	NA	0	NA	0	0	0	0	0	0
Paramsothy et al.	KAa	IBD	NA	NA	MET242	NA	Donor	NA	NA	NA	NA	0	NA	0	0	0	0	0	0
Paramsothy et al.	KAa	IBD	NA	NA	MET243	NA	Donor	NA	NA	NA	NA	0	NA	0	0	0	0	0	0
Paramsothy et al.	KAa	IBD	NA	NA	MET244	NA	Donor	NA	NA	NA	NA	0	NA	0	0	0	0	0	0
Paramsothy et al.	KAa	IBD	NA	NA	MET245	NA	Donor	NA	NA	NA	NA	0	NA	0	0	0	0	0	0
Paramsothy et al.	KAa	IBD	NA	NA	MET246	NA	Donor	NA	NA	NA	NA	0	NA	0	0	0	0	0	0
Paramsothy et al.	KAa	IBD	NA	NA	MET247	NA	Donor	NA	NA	NA	NA	0	NA	0	0	0	0	0	0
Paramsothy et al.	KAa	IBD	NA	NA	MET248	NA	Donor	NA	NA	NA	NA	0	NA	0	0	0	0	0	0
Paramsothy et al.	KAa	IBD	NA	NA	MET249	NA	Donor	NA	NA	NA	NA	0	NA	0	0	0	0	0	0
Paramsothy et al.	KAa	IBD	NA	NA	MET250	NA	Donor	NA	NA	NA	NA	0	NA	0	0	0	0	0	0
Paramsothy et al.	KAa	IBD	NA	NA	MET251	NA	Donor	NA	NA	NA	NA	0	NA	0	0	0	0	0	0
Paramsothy et al.	KAa	IBD	NA	NA	MET252	NA	Donor	NA	NA	NA	NA	0	NA	0	0	0	0	0	0
Paramsothy et al.	KAa	IBD	NA	NA	MET253	NA	Donor	NA	NA	NA	NA	0	NA	0	0	0	0	0	0
Paramsothy et al.	KAa	IBD	NA	NA	MET254	NA	Donor	NA	NA	NA	NA	0	NA	0	0	0	0	0	0
Paramsothy et al.	KAa	IBD	NA	NA	MET255	NA	Donor	NA	NA	NA	NA	0	NA	0	0	0	0	0	0
Paramsothy et al.	KAa	IBD	NA	NA	MET256	NA	Donor	NA	NA	NA	NA	0	NA	0	0	0	0	0	0
Paramsothy et al.	KAa	IBD	NA	NA	MET257	NA	Donor	NA	NA	NA	NA	0	NA	0	0	0	0	0	0
Paramsothy et al.	KAa	IBD	NA	NA	MET258	NA	Donor	NA	NA	NA	NA	0	NA	0	0	0	0	0	0
Paramsothy et al.	KAa	IBD	NA	NA	MET259	NA	Donor	NA	NA	NA	NA	0	NA	0	0	0	0	0	0
Paramsothy et al.	KAa	IBD	NA	NA	MET260	NA	Donor	NA	NA	NA	NA	0	NA	0	0	0	0	0	0
Paramsothy et al.	KAa	IBD	NA	NA	MET261	NA	Donor	NA	NA	NA	NA	0	NA	0	0	0	0	0	0
Paramsothy et al.	KAa	IBD	NA	NA	MET262	NA	Donor	NA	NA	NA	NA	0	NA	0	0	0	0	0	0
Paramsothy et al.	KAa	IBD	NA	NA	MET263	NA	Donor	NA	NA	NA	NA	0	NA	0	0	0	0	0	0
Paramsothy et al.	KAa	IBD	NA	NA	MET264	NA	Donor	NA	NA	NA	NA	0	NA	0	0	0	0	0	0
Paramsothy et al.	KAa	IBD	NA	NA	MET265	NA	Donor	NA	NA	NA	NA	0	NA	0	0	0	0	0	0
Paramsothy et al.	KAa	IBD	NA	NA	MET266	NA	Donor	NA	NA	NA	NA	0	NA	0	0	0	0	0	0
Paramsothy et al.	KAa	IBD	NA	NA	MET267	NA	Donor	NA	NA	NA	NA	0	NA	0	0	0	0	0	0
Paramsothy et al.	KAa	IBD	NA	NA	MET268	NA	Donor	NA	NA	NA	NA	0	NA	0	0	0	0	0	0
Paramsothy et al.	KAa	IBD	NA	NA	MET269	NA	Donor	NA	NA	NA	NA	0	NA	0	0	0	0	0	0
Paramsothy et al.	KAa	IBD	NA	NA	MET270	NA	Donor	NA	NA	NA	NA	0	NA	0	0	0	0	0	0
Paramsothy et al.	KAa	IBD	NA	NA	MET271	NA	Donor	NA	NA	NA	NA	0	NA	0	0	0	0	0	0
Paramsothy et al.	KAa	IBD	NA	NA	MET272	NA	Donor	NA	NA	NA	NA	0	NA	0	0	0	0	0	0
Paramsothy et al.	KAa	IBD	NA	NA	MET273	NA	Donor	NA	NA	NA	NA	0	NA	0	0	0	0	0	0
Paramsothy et al.	KAa	IBD	NA	NA	MET274	NA	Donor	NA	NA	NA	NA	0	NA	0	0	0	0	0	0
Paramsothy et al.	KAa	IBD	NA	NA	MET275	NA	Donor	NA	NA	NA	NA	0	NA	0	0	0	0	0	0
Paramsothy et al.	KAa	IBD	NA	NA	MET276	NA	Donor	NA	NA	NA	NA	0	NA	0	0	0	0	0	0
Paramsothy et al.	KAa	IBD	NA	NA	MET277	NA	Donor	NA	NA	NA	NA	0	NA	0	0	0	0	0	0
Paramsothy et al.	KAa	IBD	NA	NA	MET278	NA	Donor	NA	NA	NA	NA	0	NA	0	0	0	0	0	0
Paramsothy et al.	KAa	IBD	NA	NA	MET279	NA	Donor	NA	NA	NA	NA	0	NA	0	0	0	0	0	0
Paramsothy et al.	KAa	IBD	NA	NA	MET280	NA	Donor	NA	NA	NA	NA	0	NA	0	0	0	0	0	0
Paramsothy et al.	KAa	IBD	NA	NA	MET281	NA	Donor	NA	NA	NA	NA	0	NA	0	0	0	0	0	0
Paramsothy et al.	KAa	IBD	NA	NA	MET282	NA	Donor	NA	NA	NA	NA	0	NA	0	0	0	0	0	0
Paramsothy et al.	KAa	IBD	NA	NA	MET283	NA	Donor	NA	NA	NA	NA	0	NA	0	0	0	0	0	0
Paramsothy et al.	KAa	IBD	NA	NA	MET284	NA	Donor	NA	NA	NA	NA	0	NA	0	0	0	0	0	0
Paramsothy et al.	KAa	IBD	NA	NA	MET285	NA	Donor	NA	NA	NA	NA	0	NA	0	0	0	0	0	0

## Sheet: S1B. FMT Sample Accessions
Name	Run	Study
FMT1	ERR2198611;ERR2198636	ALM
FMT2	ERR2198612;ERR2198637	ALM
FMT4	ERR2198614;ERR2198639	ALM
FMT5	ERR2198615;ERR2198652	ALM
FMT10	ERR2198620;ERR2198659	ALM
FMT11	ERR2198621;ERR2198660	ALM
FMT12	ERR2198622;ERR2198661	ALM
FMT13	ERR2198623;ERR2198662	ALM
FMT14	ERR2198624;ERR2198663	ALM
FMT18	ERR2198628	ALM
FMT19	ERR2198629;ERR2198669	ALM
FMT20	ERR2198630;ERR2198671	ALM
FMT23	ERR2198633;ERR2198675	ALM
FMT27	ERR2198641	ALM
FMT30	ERR2198644	ALM
FMT33	ERR2198648	ALM
FMT34	ERR2198649	ALM
FMT35	ERR2198650	ALM
FMT37	ERR2198651	ALM
FMT39	ERR2198654	ALM
FMT41	ERR2198655	ALM
FMT43	ERR2198664	ALM
FMT44	ERR2198670	ALM
FMT47	ERR2198673	ALM
FMT49	ERR2198674	ALM
FMT50	ERR2198677	ALM
FMT51	ERR2198678	ALM
FMT55	ERR2198680	ALM
FMT56	ERR2198681	ALM
FMT58	ERR2198682	ALM
FMT59	ERR2198683	ALM
FMT64	ERR2198686	ALM
FMT66	ERR2198687	ALM
FMT67	ERR2198688	ALM
FMT69	ERR2198689	ALM
FMT72	ERR2198691	ALM
FMT75	ERR2198693	ALM
FMT78	ERR2198695	ALM
FMT81	ERR2198697	ALM
FMT82	ERR2198698	ALM
FMT85	ERR2198700	ALM
FMT88	ERR2198702	ALM
FMT92	ERR2198704;ERR2198705	ALM
FMT93	ERR2198706	ALM
FMT105	ERR2198708	ALM
FMT96	ERR2198709	ALM
FMT106	ERR2198712	ALM
FMT99	ERR2198714	ALM
FMT100	ERR2198715	ALM
FMT101	ERR2198716	ALM
FMT110	ERR2198718	ALM
FMT103	ERR2198719	ALM
FAT_006_22_14_0	ERR1297644;ERR1297739;ERR1297750;ERR1297791	BOR
FAT_008_22_0_0	ERR1297645;ERR1297662;ERR1297681;ERR1297682	BOR
FAT_DON_19_22_0_0	ERR1297647;ERR1297649;ERR1297788;ERR1297850	BOR
FAT_008_22_84_0	ERR1297653;ERR1297673;ERR1297731;ERR1297814	BOR
FAT_020_22_84_0	ERR1297657;ERR1297726;ERR1297770;ERR1297845	BOR
FAT_DON_11_22_0_4	ERR1297659;ERR1297777;ERR1297822	BOR
FAT_020_22_14_0	ERR1297661;ERR1297671;ERR1297699;ERR1297798	BOR
FAT_012_22_84_0	ERR1297666;ERR1297688;ERR1297722;ERR1297799	BOR
FAT_015_22_42_0	ERR1297667;ERR1297729;ERR1297754;ERR1297771	BOR
FAT_008_22_42_0	ERR1297669;ERR1297802;ERR1297827;ERR1297831	BOR
FAT_012_22_14_0	ERR1297670;ERR1297744;ERR1297805;ERR1297806	BOR
FAT_012_22_0_0	ERR1297672;ERR1297734;ERR1297772;ERR1297787	BOR
FAT_DON_11_22_0_5	ERR1297674;ERR1297686;ERR1297800;ERR1297843	BOR
FAT_DON_11_22_0_6	ERR1297676;ERR1297755;ERR1297774;ERR1297801	BOR
FAT_015_22_84_0	ERR1297677;ERR1297708;ERR1297834	BOR
FAT_DON_8_22_0_0	ERR1297678;ERR1297685;ERR1297727;ERR1297846	BOR
FAT_006_22_42_0	ERR1297680;ERR1297710;ERR1297786;ERR1297796	BOR
FAT_015_22_14_0	ERR1297683;ERR1297714;ERR1297782;ERR1297828	BOR
FAT_012_22_42_0	ERR1297689;ERR1297742;ERR1297743	BOR
FAT_015_22_0_0	ERR1297691;ERR1297725;ERR1297756;ERR1297809	BOR
FAT_020_22_42_0	ERR1297692;ERR1297706;ERR1297712;ERR1297762	BOR
FAT_020_22_0_0	ERR1297693;ERR1297694;ERR1297737;ERR1297832	BOR
FAT_008_22_14_0	ERR1297705;ERR1297768;ERR1297789;ERR1297818	BOR
FAT_006_22_84_0	ERR1297761;ERR1297764;ERR1297775;ERR1297779	BOR
FAT_006_22_0_0	ERR1297773;ERR1297781;ERR1297797;ERR1297836	BOR
BOURSI_R1.D7	SRR13068812	BOU
BOURSI_R1.D65	SRR13068813	BOU
BOURSI_R1.D31	SRR13068814	BOU
BOURSI_R10.D7	SRR13068815	BOU
BOURSI_R10.D65	SRR13068816	BOU
BOURSI_R9.D7	SRR13068817	BOU
BOURSI_R9.D65	SRR13068818	BOU
BOURSI_R10.D31	SRR13068819	BOU
BOURSI_R9.D31	SRR13068820	BOU
BOURSI_R9.D0	SRR13068821	BOU
BOURSI_R8.D7	SRR13068822	BOU
BOURSI_R8.D65	SRR13068823	BOU
BOURSI_R8.D31	SRR13068824	BOU
BOURSI_R8.D0	SRR13068825	BOU
BOURSI_R7.D7	SRR13068826	BOU
BOURSI_R7.D65	SRR13068827	BOU
BOURSI_R7.D31	SRR13068828	BOU
BOURSI_R7.D0	SRR13068829	BOU
BOURSI_R1.D0	SRR13068830	BOU
BOURSI_R6.D7	SRR13068831	BOU
BOURSI_R6.D65	SRR13068832	BOU
BOURSI_R6.D31	SRR13068833	BOU
BOURSI_R6.D0	SRR13068834	BOU
BOURSI_R5.D7	SRR13068835	BOU
BOURSI_R5.D65	SRR13068836	BOU
BOURSI_R5.D31	SRR13068837	BOU
BOURSI_R5.D0	SRR13068838	BOU
BOURSI_R4.D7	SRR13068839	BOU
BOURSI_R4.D65	SRR13068840	BOU
BOURSI_R10.D0	SRR13068841	BOU
BOURSI_R4.D31	SRR13068842	BOU
BOURSI_R4.D0	SRR13068843	BOU
BOURSI_R3.D7	SRR13068844	BOU
BOURSI_R3.D65	SRR13068845	BOU
BOURSI_R3.D31	SRR13068846	BOU
BOURSI_R3.D0	SRR13068847	BOU
BOURSI_R2.D7	SRR13068848	BOU
BOURSI_R2.D65	SRR13068849	BOU
BOURSI_R2.D31	SRR13068850	BOU
BOURSI_R2.D0	SRR13068851	BOU
BOURSI_Donor2.D0	SRR13068852	BOU
BOURSI_Donor1.D0	SRR13068853	BOU
FDM043W24	SRR14368300	CHA
FDM043W16	SRR14368301	CHA
FDM061W4	SRR14368302	CHA
FDM061W24	SRR14368303	CHA
FDM061W16	SRR14368304	CHA
FDM060W16	SRR14368308	CHA
FDM043W0	SRR14368310	CHA
FDM059W24	SRR14368312	CHA
FDM059W16	SRR14368313	CHA
FDM059W0	SRR14368314	CHA
FDM055W4	SRR14368327	CHA
FDM055W24	SRR14368328	CHA
FDM055W16	SRR14368329	CHA
FDM055W0	SRR14368330	CHA
FDM042W24	SRR14368332	CHA
FDM053W24	SRR14368337	CHA
FDM053W16	SRR14368338	CHA
FDM053W0	SRR14368339	CHA
FDM051W4	SRR14368340	CHA
FDM051W16	SRR14368342	CHA
FDM042W16	SRR14368343	CHA
FDM051W0	SRR14368344	CHA
FDM050W4	SRR14368345	CHA
FDM050W24	SRR14368346	CHA
FDM050W16	SRR14368347	CHA
FDM050W0	SRR14368348	CHA
FDM049W4	SRR14368349	CHA
FDM049W16	SRR14368351	CHA
FDM049W0	SRR14368352	CHA
FDM048W4	SRR14368353	CHA
FDM042W0	SRR14368354	CHA
FDM048W0	SRR14368357	CHA
FDM047W4	SRR14368358	CHA
FDM047W16	SRR14368360	CHA
FDM046W24	SRR14368363	CHA
FDM046W16	SRR14368364	CHA
FDM041W4	SRR14368365	CHA
FDM046W0	SRR14368366	CHA
FDM043W4	SRR14368375	CHA
FDM041W24	SRR14368376	CHA
FDM040W4	SRR14321950	CHA
FDM040W16	SRR14321952	CHA
FDM037W4	SRR14321958	CHA
FDM022W24	SRR14321959	CHA
FDM037W24	SRR14321960	CHA
FDM037W16	SRR14321961	CHA
FDM037W0	SRR14321962	CHA
FDM035W4	SRR14321967	CHA
FDM035W24	SRR14321968	CHA
FDM022W16	SRR14321970	CHA
FDM035W0	SRR14321971	CHA
FDM034W4	SRR14321972	CHA
FDM034W24	SRR14321973	CHA
FDM034W0	SRR14321975	CHA
FDM031W24	SRR14321983	CHA
FDM031W16	SRR14321984	CHA
FDM031W0	SRR14321985	CHA
FDM030W4	SRR14321986	CHA
FDM030W24	SRR14321987	CHA
FDM030W0	SRR14321989	CHA
FDM028W4	SRR14321995	CHA
FDM026W4	SRR14322000	CHA
FDM026W24	SRR14322001	CHA
FDM026W16	SRR14322002	CHA
FDM025W4	SRR14322005	CHA
FDM025W16	SRR14322007	CHA
FDM025W0	SRR14322008	CHA
FDM024W4	SRR14322009	CHA
FDM024W24	SRR14322010	CHA
FDM024W16	SRR14322011	CHA
FDM024W0	SRR14322012	CHA
FDM002W0	SRR14306865	CHA
FDM020W4	SRR14306866	CHA
FDM001W4	SRR14306867	CHA
FDM020W24	SRR14306868	CHA
FDM020W0	SRR14306870	CHA
FDM019W16	SRR14306872	CHA
FDM019W0	SRR14306873	CHA
FDM001W24	SRR14306878	CHA
FDM017W4	SRR14306879	CHA
FDM017W24	SRR14306880	CHA
FDM017W0	SRR14306882	CHA
FDM001W16	SRR14306889	CHA
FDM013W4	SRR14306895	CHA
FDM013W24	SRR14306896	CHA
FDM013W16	SRR14306897	CHA
FDM013W0	SRR14306898	CHA
FDM012W24	SRR14306899	CHA
FDM001W0	SRR14306900	CHA
FDM012W16	SRR14306901	CHA
FDM012W0	SRR14306902	CHA
FDM010W4	SRR14306907	CHA
FDM010W16	SRR14306909	CHA
D9_BhdST013	SRR14306911	CHA
FDM009W4	SRR14306912	CHA
FDM009W24	SRR14306913	CHA
FDM009W16	SRR14306914	CHA
FDM009W0	SRR14306915	CHA
FDM008W4	SRR14306916	CHA
FDM008W24	SRR14306917	CHA
FDM008W16	SRR14306918	CHA
FDM008W0	SRR14306919	CHA
D8_S528	SRR14306922	CHA
FDM006W4	SRR14306925	CHA
FDM006W24	SRR14306926	CHA
FDM004W4	SRR14306932	CHA
D4_S280	SRR14306933	CHA
FDM004W24	SRR14306934	CHA
FDM004W16	SRR14306935	CHA
FDM004W0	SRR14306936	CHA
FDM002W4	SRR14306941	CHA
FDM061W0	SRR14368305	CHA
FDM060W4	SRR14368306	CHA
FDM060W24	SRR14368307	CHA
FDM060W0	SRR14368309	CHA
FDM059W4	SRR14368311	CHA
FDM042W4	SRR14368321	CHA
FDM053W4	SRR14368336	CHA
FDM051W24	SRR14368341	CHA
FDM049W24	SRR14368350	CHA
FDM048W24	SRR14368355	CHA
FDM048W16	SRR14368356	CHA
FDM047W24	SRR14368359	CHA
FDM047W0	SRR14368361	CHA
FDM046W4	SRR14368362	CHA
FDM041W0	SRR14368377	CHA
FDM020W16	SRR14306869	CHA
FDM019W4	SRR14306871	CHA
FDM017W16	SRR14306881	CHA
FDM010W24	SRR14306908	CHA
FDM010W0	SRR14306910	CHA
FDM006W16	SRR14306927	CHA
FDM006W0	SRR14306928	CHA
FDM002W24	SRR14306942	CHA
FDM002W16	SRR14306943	CHA
D16_BhdST0634	SRR14306944	CHA
D15_BhdST464	SRR14306945	CHA
FDM040W24	SRR14321951	CHA
FDM040W0	SRR14321953	CHA
FDM035W16	SRR14321969	CHA
FDM034W16	SRR14321974	CHA
FDM032W4	SRR14321980	CHA
FDM022W0	SRR14321981	CHA
FDM031W4	SRR14321982	CHA
FDM030W16	SRR14321988	CHA
FDM028W0	SRR14321996	CHA
FDM026W0	SRR14322004	CHA
FDM025W24	SRR14322006	CHA
DB_R04_CDI_P_02_PRE	SRR13712816	ERE
DB_R03_CDI_P_08_POST	SRR13712818	ERE
DB_R03_CDI_P_07_POST	SRR13712819	ERE
DB_R03_CDI_P_06_POST	SRR13712820	ERE
DB_R03_CDI_P_05_POST	SRR13712821	ERE
DA_D_10	SRR13712822	ERE
DB_R03_CDI_P_04_POST	SRR13712823	ERE
DB_R03_CDI_P_03_POST	SRR13712824	ERE
DB_R03_CDI_P_02_PRE	SRR13712825	ERE
DB_R02_CDI_C_06_POST	SRR13712827	ERE
DB_R02_CDI_C_05_POST	SRR13712828	ERE
DB_R02_CDI_C_04_POST	SRR13712829	ERE
DB_R02_CDI_C_03_POST	SRR13712830	ERE
DB_R02_CDI_C_02_PRE	SRR13712831	ERE
DA_D_09	SRR13712833	ERE
DB_R01_CDI_C_07_POST	SRR13712834	ERE
DB_R01_CDI_C_06_POST	SRR13712835	ERE
DB_R01_CDI_C_05_POST	SRR13712836	ERE
DB_R01_CDI_C_04_POST	SRR13712837	ERE
DB_R01_CDI_C_03_POST	SRR13712838	ERE
DB_R01_CDI_C_02_PRE	SRR13712839	ERE
DB_D_14	SRR13712842	ERE
DB_D_13	SRR13712843	ERE
DA_D_08	SRR13712844	ERE
DB_D_08	SRR13712848	ERE
DB_D_11	SRR13712849	ERE
DB_D_07	SRR13712850	ERE
DA_R03_CDI_C_03_PRE	SRR13712856	ERE
DA_R02_CDI_C_07_POST	SRR13712859	ERE
DA_R02_CDI_C_06_POST	SRR13712860	ERE
DA_R02_CDI_C_05_POST	SRR13712861	ERE
DA_R02_CDI_C_04_POST	SRR13712862	ERE
DA_R02_CDI_C_03_POST	SRR13712863	ERE
DA_R02_CDI_C_02_PRE	SRR13712864	ERE
DA_R01_CDI_P_06_POST	SRR13712868	ERE
DA_R01_CDI_P_05_POST	SRR13712869	ERE
DA_R01_CDI_P_03_POST	SRR13712870	ERE
DA_R01_CDI_P_02_POST	SRR13712871	ERE
DA_R01_CDI_P_01_PRE	SRR13712872	ERE
DA_R05_UC_C_05_POST	SRR13712877	ERE
DA_R05_UC_C_04_POST	SRR13712878	ERE
DA_R05_UC_C_03_POST	SRR13712879	ERE
DA_R05_UC_C_02_POST	SRR13712880	ERE
DA_R04_UC_P_09_POST	SRR13712881	ERE
DA_R04_UC_P_07_POST	SRR13712882	ERE
DA_R04_UC_P_06_POST	SRR13712883	ERE
DA_R05_UC_C_01_PRE	SRR13712884	ERE
DA_R04_UC_P_05_POST	SRR13712886	ERE
DA_R04_UC_P_04_POST	SRR13712887	ERE
DA_R04_UC_P_03_POST	SRR13712888	ERE
DA_R04_UC_P_02_PRE	SRR13712889	ERE
DA_R03_CDI_C_08_POST	SRR13712891	ERE
DA_R03_CDI_C_07_POST	SRR13712892	ERE
DA_R03_CDI_C_06_POST	SRR13712893	ERE
DA_R03_CDI_C_05_POST	SRR13712894	ERE
DA_R03_CDI_C_04_POST	SRR13712895	ERE
DA_D_15	SRR13712904	ERE
DA_D_14	SRR13712905	ERE
DB_R05_UC_P_06_POST	SRR13712909	ERE
DB_R05_UC_P_05_POST	SRR13712910	ERE
DB_R05_UC_P_04_POST	SRR13712911	ERE
DB_R05_UC_P_03_POST	SRR13712912	ERE
DB_R05_UC_P_02_POST	SRR13712913	ERE
DB_R05_UC_P_01_PRE	SRR13712914	ERE
DB_R04_CDI_P_09_POST	SRR13712915	ERE
DB_R04_CDI_P_08_POST	SRR13712916	ERE
DB_R04_CDI_P_07_POST	SRR13712917	ERE
DB_R04_CDI_P_06_POST	SRR13712921	ERE
DB_R04_CDI_P_05_POST	SRR13712922	ERE
DB_R04_CDI_P_04_POST	SRR13712923	ERE
DB_R04_CDI_P_03_POST	SRR13712924	ERE
FRICKE_16A	ERR4290868	FRI
FRICKE_16B	ERR4290678	FRI
FRICKE_16D	ERR4290679	FRI
FRICKE_19A	ERR4290682	FRI
FRICKE_19B	ERR4290680	FRI
FRICKE_19C	ERR4290684	FRI
FRICKE_19G	ERR4291114	FRI
FRICKE_20A	ERR4290683	FRI
FRICKE_20B	ERR4290681	FRI
FRICKE_20E	ERR4290869	FRI
FRICKE_23A	ERR4291146	FRI
FRICKE_23B	ERR4291147	FRI
FRICKE_23C	ERR4291148	FRI
FRICKE_23G	ERR4291161	FRI
FRICKE_28A	ERR4291165	FRI
FRICKE_28B	ERR4291164	FRI
FRICKE_28C	ERR4291154	FRI
FRICKE_29A	ERR4291155	FRI
FRICKE_29B	ERR4291163	FRI
FRICKE_29C	ERR4291162	FRI
FRICKE_29I	ERR4291172	FRI
FRICKE_54A	ERR4291167	FRI
FRICKE_54B	ERR4291171	FRI
FRICKE_54C	ERR4291954	FRI
FRICKE_9A	ERR4291166	FRI
FRICKE_9B	ERR4291953	FRI
FRICKE_9E	ERR4291168	FRI
SGP007145	ERR6618645	GOR
SGP007146	ERR6618649	GOR
SGP007148	ERR6618643	GOR
SGP007149	ERR6618644	GOR
SGP007150	ERR6618648	GOR
SGP007151	ERR6618634	GOR
SGP007152	ERR6618633	GOR
SGP007153	ERR6618650	GOR
SGP007154	ERR6618647	GOR
SGP007155	ERR6618659	GOR
SGP007157	ERR6618654	GOR
SGP007158	ERR6618653	GOR
SGP007159	ERR6618656	GOR
SGP007160	ERR6618660	GOR
SGP007161	ERR6618658	GOR
SGP007162	ERR6618652	GOR
SGP007163	ERR6618655	GOR
SGP007165	ERR6618670	GOR
SGP007166	ERR6618666	GOR
SGP007167	ERR6618668	GOR
SGP007168	ERR6618667	GOR
SGP007169	ERR6618661	GOR
SGP007170	ERR6618669	GOR
SGP007171	ERR6618662	GOR
SGP007172	ERR6618665	GOR
SGP007173	ERR6618663	GOR
SGP007174	ERR6618664	GOR
SGP007175	ERR6618674	GOR
SGP007176	ERR6618676	GOR
SGP007177	ERR6618677	GOR
SGP007178	ERR6618675	GOR
SGP007179	ERR6618680	GOR
SGP007180	ERR6618671	GOR
SGP007181	ERR6618672	GOR
SGP007183	ERR6618678	GOR
SGP007184	ERR6618673	GOR
SGP007185	ERR6618686	GOR
SGP007186	ERR6618681	GOR
SGP007187	ERR6618690	GOR
SGP007189	ERR6618683	GOR
SGP007190	ERR6618685	GOR
SGP007191	ERR6618682	GOR
SGP007192	ERR6618684	GOR
SGP007193	ERR6618689	GOR
SGP007194	ERR6618687	GOR
SGP007195	ERR6618699	GOR
SGP007197	ERR6618692	GOR
SGP007198	ERR6618698	GOR
SGP007199	ERR6618696	GOR
SGP007201	ERR6618700	GOR
SGP007202	ERR6618691	GOR
SGP007203	ERR6618695	GOR
SGP007204	ERR6618694	GOR
SGP007205	ERR6618703	GOR
SGP007206	ERR6618705	GOR
SGP007207	ERR6618708	GOR
SGP007208	ERR6618709	GOR
SGP007210	ERR6618710	GOR
SGP007211	ERR6618704	GOR
SGP007212	ERR6618701	GOR
SGP007213	ERR6618706	GOR
SGP007214	ERR6618707	GOR
SGP007215	ERR6618713	GOR
SGP007216	ERR6618719	GOR
SGP007591	ERR6618712	GOR
SGP007592	ERR6618716	GOR
SGP007594	ERR6618718	GOR
SGP007595	ERR6618717	GOR
SGP007596	ERR6618711	GOR
SGP007597	ERR6618723	GOR
SGP007599	ERR6618801	GOR
SGP007600	ERR6618823	GOR
SGP007602	ERR6618827	GOR
SGP007603	ERR6618820	GOR
SGP007604	ERR6618818	GOR
SGP007605	ERR6618816	GOR
SGP007606	ERR6618789	GOR
SGP007607	ERR6618825	GOR
SGP007608	ERR6618842	GOR
SGP007609	ERR6619120	GOR
SGP007611	ERR6619169	GOR
SGP007612	ERR6619043	GOR
SGP007613	ERR6619028	GOR
SGP007614	ERR6619126	GOR
SGP007616	ERR6619293	GOR
SGP007617	ERR6618984	GOR
SGP007618	ERR6619097	GOR
SGP007619	ERR6619778	GOR
SGP007621	ERR6622147	GOR
SGP007622	ERR6622343	GOR
SGP007623	ERR6620476	GOR
SGP007624	ERR6621654	GOR
SGP007626	ERR6620560	GOR
SGP007627	ERR6621910	GOR
SGP007628	ERR6620629	GOR
SGP007629	ERR6629691	GOR
SGP007631	ERR6628896	GOR
SGP007632	ERR6629508	GOR
SGP007633	ERR6634842	GOR
SGP007634	ERR6634835	GOR
SGP007636	ERR6630978	GOR
SGP007637	ERR6634739	GOR
SGP007638	ERR6632060	GOR
SGP007639	ERR6634849	GOR
SGP007640	ERR6634850	GOR
SGP007641	ERR6634851	GOR
SGP007642	ERR6634846	GOR
SGP007644	ERR6634847	GOR
SGP007645	ERR6634843	GOR
SGP007646	ERR6634844	GOR
SGP007647	ERR6634852	GOR
SGP007649	ERR6634860	GOR
SGP007650	ERR6634857	GOR
SGP007651	ERR6634854	GOR
SGP007652	ERR6634856	GOR
SGP007654	ERR6634858	GOR
SGP007655	ERR6634853	GOR
SGP007656	ERR6634859	GOR
SGP007657	ERR6634862	GOR
SGP007659	ERR6634865	GOR
SGP007660	ERR6634868	GOR
SGP007661	ERR6634866	GOR
SGP007662	ERR6634864	GOR
SGP007663	ERR6634867	GOR
SGP007664	ERR6634863	GOR
SGP007665	ERR6634872	GOR
SGP007666	ERR6634871	GOR
SGP007667	ERR6634869	GOR
SGP007668	ERR6634870	GOR
SGP007669	ERR6634875	GOR
SGP007670	ERR6634881	GOR
SGP007671	ERR6634874	GOR
SGP007672	ERR6634878	GOR
SGP007673	ERR6634880	GOR
SGP007674	ERR6634876	GOR
SGP007675	ERR6634882	GOR
SGP007676	ERR6634877	GOR
SGP007677	ERR6634879	GOR
SGP007678	ERR6634873	GOR
Ge_D1	ERR4319947	HUT
Ge_D3	ERR4319948	HUT
Ge_D4	ERR4319949	HUT
Ge_D6	ERR4319950	HUT
Ge_D6	ERR4319951	HUT
Ge_D7_1	ERR4319952	HUT
Ge_D7_1	ERR4319953	HUT
Ge_D7_2	ERR4319954	HUT
Ge_D7_2	ERR4319955	HUT
Pa_D14	ERR4319956	HUT
Pa_D14	ERR4319957	HUT
Pa_D6	ERR4319958	HUT
Pa_D6	ERR4319959	HUT
Pa_D7	ERR4319960	HUT
Pa_D7	ERR4319961	HUT
Ta_D1	ERR4319962	HUT
Ta_D1	ERR4319963	HUT
Ut_D14	ERR4319964	HUT
Ut_D14	ERR4319965	HUT
Ut_D18	ERR4319966	HUT
Ut_D18	ERR4319967	HUT
Ge_R1.V0	ERR4319976	HUT
Ge_R1.V2	ERR4319977	HUT
Ge_R1.V3	ERR4319978	HUT
Ge_R1.V4	ERR4319979	HUT
Ge_R1.V5	ERR4319980	HUT
Ge_R2.V0	ERR4319981	HUT
Ge_R2.V2	ERR4319982	HUT
Ge_R2.V3	ERR4319983	HUT
Ge_R2.V4	ERR4319984	HUT
Ge_R2.V5	ERR4319985	HUT
Ge_R5.V0	ERR4319986	HUT
Ge_R5.V2	ERR4319987	HUT
Ge_R5.V3	ERR4319988	HUT
Ge_R5.V4	ERR4319989	HUT
Ge_R5.V5	ERR4319990	HUT
Ge_R6.V0	ERR4319991	HUT
Ge_R6.V2	ERR4319992	HUT
Ge_R6.V3	ERR4319993	HUT
Ge_R6.V4	ERR4319994	HUT
Ge_R6.V5	ERR4319995	HUT
Ge_R8.V0	ERR4319996	HUT
Ge_R8.V2	ERR4319997	HUT
Ge_R8.V3	ERR4319998	HUT
Ge_R8.V4	ERR4319999	HUT
Ge_R8.V5	ERR4320000	HUT
Ge_R11.V0	ERR4320001	HUT
Ge_R11.V2	ERR4320002	HUT
Ge_R11.V3	ERR4320003	HUT
Ge_R11.V4	ERR4320004	HUT
Ge_R11.V5	ERR4320005	HUT
Ge_R13.V0	ERR4320006	HUT
Ge_R13.V2	ERR4320007	HUT
Ge_R13.V3	ERR4320008	HUT
Ge_R13.V4	ERR4320009	HUT
Ge_R13.V5	ERR4320010	HUT
Ge_R14.V0	ERR4320011	HUT
Ge_R14.V2	ERR4320012	HUT
Ge_R14.V3	ERR4320013	HUT
Ge_R14.V4	ERR4320014	HUT
Ge_R14.V5	ERR4320015	HUT
Pa_R2.V0	ERR4320036	HUT
Pa_R2.V2	ERR4320037	HUT
Pa_R2.V3	ERR4320038	HUT
Pa_R2.V4	ERR4320039	HUT
Pa_R2.V5	ERR4320040	HUT
Pa_R3.V0	ERR4320041	HUT
Pa_R3.V2	ERR4320042	HUT
Pa_R3.V3	ERR4320043	HUT
Pa_R3.V4	ERR4320044	HUT
Pa_R3.V5	ERR4320045	HUT
Pa_R5.V0	ERR4320046	HUT
Pa_R5.V2	ERR4320047	HUT
Pa_R5.V3	ERR4320048	HUT
Pa_R5.V4	ERR4320049	HUT
Pa_R5.V5	ERR4320050	HUT
Pa_R14.V0	ERR4320051	HUT
Pa_R14.V2	ERR4320052	HUT
Pa_R14.V3	ERR4320053	HUT
Pa_R14.V4	ERR4320054	HUT
Ta_R1.V0	ERR4320070	HUT
Ta_R1.V2	ERR4320071	HUT
Ta_R1.V3	ERR4320072	HUT
Ta_R1.V4	ERR4320073	HUT
Ut_R2.V0	ERR4320077	HUT
Ut_R2.V2	ERR4320078	HUT
Ut_R2.V3	ERR4320079	HUT
Ut_R2.V4	ERR4320080	HUT
Ut_R2.V5	ERR4320081	HUT
Ut_R4.V0	ERR4320082	HUT
Ut_R4.V2	ERR4320083	HUT
Ut_R4.V3	ERR4320084	HUT
Ut_R4.V4	ERR4320085	HUT
Ut_R5.V0	ERR4320086	HUT
Ut_R5.V2	ERR4320087	HUT
Ut_R5.V3	ERR4320088	HUT
Ut_R5.V4	ERR4320089	HUT
MET100	ERR2589082	KAa
MET101	ERR2589083	KAa
MET107	ERR2589088	KAa
MET108	ERR2589089	KAa
MET109	ERR2589090	KAa
MET110	ERR2589092	KAa
MET116	ERR2589098	KAa
MET117	ERR2589099	KAa
MET118	ERR2589100	KAa
MET119	ERR2589101	KAa
MET120	ERR2589103	KAa
MET121	ERR2589104	KAa
MET122	ERR2589105	KAa
MET123	ERR2589106	KAa
MET129	ERR2589112	KAa
MET130	ERR2589114	KAa
MET131	ERR2589115	KAa
MET132	ERR2589116	KAa
MET138	ERR2589122	KAa
MET139	ERR2589123	KAa
MET140	ERR2589125	KAa
MET141	ERR2589126	KAa
MET162	ERR2589149	KAa
MET163	ERR2589150	KAa
MET164	ERR2589151	KAa
MET165	ERR2589152	KAa
MET171	ERR2589159	KAa
MET172	ERR2589160	KAa
MET173	ERR2589161	KAa
MET174	ERR2589162	KAa
MET175	ERR2589163	KAa
MET176	ERR2589164	KAa
MET177	ERR2589165	KAa
MET178	ERR2589166	KAa
MET179	ERR2589167	KAa
MET180	ERR2589169	KAa
MET181	ERR2589170	KAa
MET182	ERR2589171	KAa
MET183	ERR2589172	KAa
MET184	ERR2589173	KAa
MET185	ERR2589174	KAa
MET186	ERR2589175	KAa
MET187	ERR2589176	KAa
MET188	ERR2589177	KAa
MET189	ERR2589178	KAa
MET190	ERR2589180	KAa
MET191	ERR2589181	KAa
MET192	ERR2589182	KAa
MET193	ERR2589183	KAa
MET194	ERR2589184	KAa
MET195	ERR2589185	KAa
MET196	ERR2589186	KAa
MET197	ERR2589187	KAa
MET198	ERR2589188	KAa
MET199	ERR2589189	KAa
MET19	ERR2589190	KAa
MET1	ERR2589191	KAa
MET200	ERR2589192	KAa
MET201	ERR2589193	KAa
MET202	ERR2589194	KAa
MET208	ERR2589200	KAa
MET209	ERR2589201	KAa
MET20	ERR2589202	KAa
MET210	ERR2589203	KAa
MET211	ERR2589204	KAa
MET212	ERR2589205	KAa
MET213	ERR2589206	KAa
MET214	ERR2589207	KAa
MET215	ERR2589208	KAa
MET21	ERR2589213	KAa
MET226	ERR2589220	KAa
MET227	ERR2589221	KAa
MET228	ERR2589222	KAa
MET22	ERR2589224	KAa
MET230	ERR2589225	KAa
MET231	ERR2589226	KAa
MET232	ERR2589227	KAa
MET233	ERR2589228	KAa
MET234	ERR2589229	KAa
MET235	ERR2589230	KAa
MET236	ERR2589231	KAa
MET237	ERR2589232	KAa
MET238	ERR2589233	KAa
MET239	ERR2589234	KAa
MET23	ERR2589235	KAa
MET240	ERR2589236	KAa
MET241	ERR2589237	KAa
MET242	ERR2589238	KAa
MET243	ERR2589239	KAa
MET244	ERR2589240	KAa
MET245	ERR2589241	KAa
MET246	ERR2589242	KAa
MET247	ERR2589243	KAa
MET248	ERR2589244	KAa
MET249	ERR2589245	KAa
MET24	ERR2589246	KAa
MET250	ERR2589247	KAa
MET251	ERR2589248	KAa
MET252	ERR2589249	KAa
MET253	ERR2589250	KAa
MET254	ERR2589251	KAa
MET255	ERR2589252	KAa
MET256	ERR2589253	KAa
MET257	ERR2589254	KAa
MET258	ERR2589255	KAa
MET259	ERR2589256	KAa
MET25	ERR2589257	KAa
MET260	ERR2589258	KAa
MET261	ERR2589259	KAa
MET262	ERR2589260	KAa
MET263	ERR2589261	KAa
MET264	ERR2589262	KAa
MET265	ERR2589263	KAa
MET266	ERR2589264	KAa
MET267	ERR2589265	KAa
MET268	ERR2589266	KAa
MET269	ERR2589267	KAa
MET26	ERR2589268	KAa
MET270	ERR2589269	KAa
MET271	ERR2589270	KAa
MET272	ERR2589271	KAa
MET273	ERR2589272	KAa
MET274	ERR2589273	KAa
MET275	ERR2589274	KAa
MET276	ERR2589275	KAa
MET277	ERR2589276	KAa
MET278	ERR2589277	KAa
MET279	ERR2589278	KAa
MET27	ERR2589279	KAa
MET280	ERR2589280	KAa
MET281	ERR2589281	KAa
MET282	ERR2589282	KAa
MET283	ERR2589283	KAa
MET284	ERR2589284	KAa
MET285	ERR2589285	KAa
MET28	ERR2589286	KAa
MET29	ERR2589287	KAa
MET2	ERR2589288	KAa
MET30	ERR2589289	KAa
MET36	ERR2589295	KAa
MET37	ERR2589296	KAa
MET38	ERR2589297	KAa
MET39	ERR2589298	KAa
MET3	ERR2589299	KAa
MET40	ERR2589300	KAa
MET41	ERR2589301	KAa
MET42	ERR2589302	KAa
MET43	ERR2589303	KAa
MET4	ERR2589310	KAa
MET54	ERR2589315	KAa
MET55	ERR2589316	KAa
MET56	ERR2589317	KAa
MET57	ERR2589318	KAa
MET5	ERR2589321	KAa
MET63	ERR2589325	KAa
MET64	ERR2589326	KAa
MET65	ERR2589327	KAa
MET66	ERR2589328	KAa
MET6	ERR2589332	KAa
MET77	ERR2589340	KAa
MET78	ERR2589341	KAa
MET79	ERR2589342	KAa
MET7	ERR2589343	KAa
MET80	ERR2589344	KAa
MET81	ERR2589345	KAa
MET82	ERR2589346	KAa
MET83	ERR2589347	KAa
MET84	ERR2589348	KAa
MET85	ERR2589349	KAa
MET86	ERR2589350	KAa
MET87	ERR2589351	KAa
MET88	ERR2589352	KAa
MET8	ERR2589354	KAa
MET94	ERR2589359	KAa
MET95	ERR2589360	KAa
MET96	ERR2589361	KAa
MET97	ERR2589362	KAa
MET98	ERR2589363	KAa
MET99	ERR2589364	KAa
MET103	ERR2589084	KAb
MET104	ERR2589085	KAb
MET105	ERR2589086	KAb
MET106	ERR2589087	KAb
MET111	ERR2589093	KAb
MET113	ERR2589095	KAb
MET114	ERR2589096	KAb
MET115	ERR2589097	KAb
MET11	ERR2589102	KAb
MET124	ERR2589107	KAb
MET126	ERR2589109	KAb
MET127	ERR2589110	KAb
MET128	ERR2589111	KAb
MET12	ERR2589113	KAb
MET133	ERR2589117	KAb
MET135	ERR2589119	KAb
MET136	ERR2589120	KAb
MET137	ERR2589121	KAb
MET13	ERR2589124	KAb
MET142	ERR2589127	KAb
MET144	ERR2589129	KAb
MET145	ERR2589130	KAb
MET146	ERR2589131	KAb
MET147	ERR2589132	KAb
MET149	ERR2589134	KAb
MET14	ERR2589135	KAb
MET150	ERR2589136	KAb
MET151	ERR2589137	KAb
MET152	ERR2589138	KAb
MET154	ERR2589140	KAb
MET155	ERR2589141	KAb
MET156	ERR2589142	KAb
MET157	ERR2589143	KAb
MET159	ERR2589145	KAb
MET160	ERR2589147	KAb
MET161	ERR2589148	KAb
MET166	ERR2589153	KAb
MET168	ERR2589155	KAb
MET169	ERR2589156	KAb
MET16	ERR2589157	KAb
MET170	ERR2589158	KAb
MET17	ERR2589168	KAb
MET18	ERR2589179	KAb
MET203	ERR2589195	KAb
MET205	ERR2589197	KAb
MET206	ERR2589198	KAb
MET207	ERR2589199	KAb
MET216	ERR2589209	KAb
MET218	ERR2589211	KAb
MET219	ERR2589212	KAb
MET220	ERR2589214	KAb
MET221	ERR2589215	KAb
MET223	ERR2589217	KAb
MET224	ERR2589218	KAb
MET225	ERR2589219	KAb
MET31	ERR2589290	KAb
MET33	ERR2589292	KAb
MET34	ERR2589293	KAb
MET35	ERR2589294	KAb
MET44	ERR2589304	KAb
MET46	ERR2589306	KAb
MET47	ERR2589307	KAb
MET48	ERR2589308	KAb
MET49	ERR2589309	KAb
MET51	ERR2589312	KAb
MET52	ERR2589313	KAb
MET53	ERR2589314	KAb
MET58	ERR2589319	KAb
MET60	ERR2589322	KAb
MET61	ERR2589323	KAb
MET62	ERR2589324	KAb
MET67	ERR2589329	KAb
MET69	ERR2589331	KAb
MET70	ERR2589333	KAb
MET71	ERR2589334	KAb
MET72	ERR2589335	KAb
MET74	ERR2589337	KAb
MET75	ERR2589338	KAb
MET76	ERR2589339	KAb
MET89	ERR2589353	KAb
MET91	ERR2589356	KAb
MET92	ERR2589357	KAb
MET93	ERR2589358	KAb
MET9	ERR2589365	KAb
TM21_12wk	SRR11941318	OSU
TM18_BL	SRR11941325	OSU
TM17_6WK	SRR11941330	OSU
TM04_12wk	SRR11941385	OSU
DM03_D4	SRR11941525	OSU
TF36_6wk	SRR11941566	OSU
TF19_BL	SRR11941637	OSU
TF13_26wk	SRR11941663	OSU
TF38_12wk	SRR11941559	OSU
DF16_D6	SRR11941565	OSU
TF34_BL	SRR11941573	OSU
TF29_26wk	SRR11941595	OSU
TF21_BL	SRR11941628	OSU
TF20_6WK	SRR11941634	OSU
TM28_6wk	SRR11941671	OSU
TM11_BL	SRR11941354	OSU
DF17_D7	SRR11941355	OSU
TM10_12wk	SRR11941359	OSU
TM05_12wk	SRR11941381	OSU
TM01_BL	SRR11941395	OSU
TF08_6wk	SRR11941443	OSU
DM08_D3	SRR11941481	OSU
TM21_26wk	SRR11941317	OSU
TM17_BL	SRR11941329	OSU
TM14_6wk	SRR11941341	OSU
DF12_D5	SRR11941344	OSU
TM14_12wk	SRR11941345	OSU
DF17_D5	SRR11941377	OSU
TM04_6wk	SRR11941383	OSU
TM02_12wk	SRR11941394	OSU
TM01_26wk	SRR11941397	OSU
TF11_26wk	SRR11941433	OSU
TF04_BL	SRR11941457	OSU
TF03_BL	SRR11941459	OSU
TF03_6wk	SRR11941460	OSU
TF01_BL	SRR11941467	OSU
DF12_D8	SRR11941469	OSU
DM08_D4	SRR11941479	OSU
DM08_D2	SRR11941482	OSU
TF43_26wk	SRR11941495	OSU
TF42_26wk	SRR11941499	OSU
DM07_D2	SRR11941508	OSU
DM03_D5	SRR11941514	OSU
TM34_26wk	SRR11941528	OSU
DM03_D3	SRR11941536	OSU
TM30_26wk	SRR11941541	OSU
TM29_BL	SRR11941543	OSU
DF16_D7	SRR11941553	OSU
TF36_26wk	SRR11941567	OSU
TF35_6wk	SRR11941570	OSU
TF35_26wk	SRR11941571	OSU
TF29_12wk	SRR11941596	OSU
TF28_BL	SRR11941597	OSU
DF14_D9	SRR11941609	OSU
TF23_BL	SRR11941619	OSU
TF23_26wk	SRR11941622	OSU
TF20_BL	SRR11941633	OSU
TF19_6WK	SRR11941638	OSU
DF14_D6	SRR11941642	OSU
TF16_BL	SRR11941650	OSU
TF16_6wk	SRR11941651	OSU
TF13_6wk	SRR11941662	OSU
DF12_D2	SRR11941666	OSU
TM29_12wk	SRR11941668	OSU
DM03_D2	SRR11941669	OSU
TM28_26wk	SRR11941672	OSU
TM17_26wk	SRR11941331	OSU
TM17_12wk	SRR11941333	OSU
TM14_BL	SRR11941340	OSU
TM14_26wk	SRR11941342	OSU
TM10_BL	SRR11941356	OSU
TM05_BL	SRR11941378	OSU
TM04_26wk	SRR11941384	OSU
TF46_BL	SRR11941422	OSU
TF11_6wk	SRR11941432	OSU
TF08_BL	SRR11941442	OSU
DF12_D9	SRR11941458	OSU
TF01_6wk	SRR11941468	OSU
DM12_D6	SRR11941472	OSU
DM08_D5	SRR11941478	OSU
TF42_BL	SRR11941497	OSU
TF42_12wk	SRR11941500	OSU
DF16_D8	SRR11941502	OSU
DM05_D1	SRR11941510	OSU
DM03_D6	SRR11941512	OSU
TM34_6wk	SRR11941527	OSU
TM30_12wk	SRR11941542	OSU
TF39_6wk	SRR11941551	OSU
TF38_BL	SRR11941556	OSU
DF16_D3	SRR11941587	OSU
TF30_12wk	SRR11941592	OSU
DF16_D2	SRR11941598	OSU
TF21_26wk	SRR11941630	OSU
DF14_D7	SRR11941631	OSU
DF14_D5	SRR11941653	OSU
TM29_26wk	SRR11941667	OSU
TM28_BL	SRR11941670	OSU
TM19_BL	SRR11941324	OSU
TM10_26wk	SRR11941358	OSU
TM08_6wk	SRR11941365	OSU
TM08_26wk	SRR11941367	OSU
TM02_BL	SRR11941391	OSU
TM02_6WK	SRR11941392	OSU
TF49_6wk	SRR11941409	OSU
DF16b_D4	SRR11941410	OSU
TF49_12wk	SRR11941412	OSU
TF46_12wk	SRR11941424	OSU
DF14_D3	SRR11941436	OSU
TF10_12wk	SRR11941439	OSU
TF43_6wk	SRR11941494	OSU
DM07_D1	SRR11941509	OSU
DF12_D6	SRR11941511	OSU
TM29_6wk	SRR11941544	OSU
TF38_26wk	SRR11941558	OSU
TF35_12wk	SRR11941572	OSU
TF34_26wk	SRR11941575	OSU
TF30_26wk	SRR11941591	OSU
TF29_BL	SRR11941593	OSU
TF28_6wk	SRR11941599	OSU
TF28_26wk	SRR11941600	OSU
TF21_12wk	SRR11941632	OSU
TM08_BL	SRR11941364	OSU
TM05_26wk	SRR11941380	OSU
TM02_26wk	SRR11941393	OSU
TF10_26wk	SRR11941438	OSU
DM12_D5	SRR11941473	OSU
DM07_D5	SRR11941505	OSU
DM07_D3	SRR11941507	OSU
TM35_BL	SRR11941523	OSU
TM35_6wk	SRR11941524	OSU
TF39_BL	SRR11941550	OSU
TF34_12wk	SRR11941577	OSU
DM12_D4	SRR11941305	OSU
TM18_6wk	SRR11941326	OSU
TM18_12wk	SRR11941328	OSU
DF17_D8	SRR11941343	OSU
DF17_D6	SRR11941366	OSU
TM05_6wk	SRR11941379	OSU
TM04_BL	SRR11941382	OSU
TF49_26wk	SRR11941411	OSU
TF03_26wk	SRR11941461	OSU
TF01_12wk	SRR11941471	OSU
DF12_D7	SRR11941480	OSU
TM30_BL	SRR11941539	OSU
TF30_6wk	SRR11941590	OSU
TF23_6wk	SRR11941621	OSU
TF22_26wk	SRR11941626	OSU
TF19_12wk	SRR11941640	OSU
TF16_12wk	SRR11941654	OSU
DF12_D3	SRR11941665	OSU
DF17a_D2	SRR11941321	OSU
TM10_6wk	SRR11941357	OSU
TF46_6wk	SRR11941423	OSU
DM07_D6	SRR11941484	OSU
DF16_D9	SRR11941491	OSU
TF43_BL	SRR11941493	OSU
DF12_D4	SRR11941554	OSU
DF14_D8	SRR11941620	OSU
TF22_12wk	SRR11941627	OSU
TF20_12wk	SRR11941636	OSU
TM08_12wk	SRR11941368	OSU
TM01_6WK	SRR11941396	OSU
DM08_D1	SRR11941483	OSU
TM30_6wk	SRR11941540	OSU
TF29_6WK	SRR11941594	OSU
TF13_12wk	SRR11941425	OSU
DF17b_D2	SRR11941310	OSU
TM21_BL	SRR11941315	OSU
TM21_6wk	SRR11941316	OSU
TM18_26wk	SRR11941327	OSU
DF17_D9	SRR11941332	OSU
DF17_D4	SRR11941388	OSU
DF17_D3	SRR11941399	OSU
TF49_BL	SRR11941408	OSU
TF11_12wk	SRR11941434	OSU
TF10_BL	SRR11941435	OSU
TF10_6wk	SRR11941437	OSU
TF03_12wk	SRR11941462	OSU
TF01_26wk	SRR11941470	OSU
DM12_D3	SRR11941475	OSU
DM12_D2	SRR11941476	OSU
DM08_D6	SRR11941477	OSU
TF42_6wk	SRR11941498	OSU
TM34_12wk	SRR11941529	OSU
TF39_26wk	SRR11941552	OSU
TF39_12wk	SRR11941555	OSU
TF38_6wk	SRR11941557	OSU
TF36_BL	SRR11941564	OSU
TF36_12wk	SRR11941568	OSU
TF35_BL	SRR11941569	OSU
TF34_6wk	SRR11941574	OSU
DF16_D5	SRR11941576	OSU
TF23_12wk	SRR11941623	OSU
TF22_BL	SRR11941624	OSU
TF22_6wk	SRR11941625	OSU
TF21_6WK	SRR11941629	OSU
TF19_26wk	SRR11941639	OSU
TF16_26wk	SRR11941652	OSU
TF13_BL	SRR11941661	OSU
DF14_D4	SRR11941664	OSU
TM28_12wk	SRR11941673	OSU
DM03_D1	SRR11941680	OSU
TF11_BL	SRR11941431	OSU
DF16a_D4	SRR11941421	OSU
DF14_D2	SRR11941447	OSU
DM07_D4	SRR11941506	OSU
TM34_BL	SRR11941526	OSU
TF30_BL	SRR11941589	OSU
TF28_12wk	SRR11941601	OSU
TF20_26wk	SRR11941635	OSU
TM01_12wk	SRR11941398	OSU
TF43_12wk	SRR11941496	OSU
PAUL.case5_before	SRR11615757	PAU
PAUL.case5_after	SRR11615758	PAU
PAUL.case4_before	SRR11615759	PAU
PAUL.case4_after	SRR11615760	PAU
PAUL.case3_before	SRR11615761	PAU
PAUL.case3_after	SRR11615762	PAU
PAUL.donor_6	SRR11615763	PAU
PAUL.donor_5	SRR11615764	PAU
PAUL.donor_4	SRR11615765	PAU
PAUL.case2_before	SRR11615766	PAU
PAUL.donor_3	SRR11615767	PAU
PAUL.donor_2	SRR11615768	PAU
PAUL.donor_1	SRR11615769	PAU
PAUL.case15_before	SRR11615770	PAU
PAUL.case15_after	SRR11615771	PAU
PAUL.case14_before	SRR11615772	PAU
PAUL.case14_after	SRR11615773	PAU
PAUL.case13_before	SRR11615774	PAU
PAUL.case13_after	SRR11615775	PAU
PAUL.case12_before	SRR11615776	PAU
PAUL.case2_after	SRR11615777	PAU
PAUL.case12_after	SRR11615778	PAU
PAUL.case11_before	SRR11615779	PAU
PAUL.case11_after	SRR11615780	PAU
PAUL.case8_before	SRR11615782	PAU
PAUL.case8_after	SRR11615783	PAU
PAUL.case7_before	SRR11615784	PAU
PAUL.case7_after	SRR11615785	PAU
PAUL.case6_before	SRR11615786	PAU
PAUL.case6_after	SRR11615787	PAU
PAUL.case1_before	SRR11615788	PAU
PAUL.case1_after	SRR11615789	PAU
1_9_W18	SRR11599064	XAV
1_9_W14	SRR11599065	XAV
1_9_W10	SRR11599066	XAV
1_9_W6	SRR11599067	XAV
1_9_W2	SRR11599068	XAV
1_9_D0	SRR11599069	XAV
1_4_W10	SRR11599093	XAV
1_4_W6	SRR11599094	XAV
1_4_W2	SRR11599095	XAV
1_1_W24	SRR11599096	XAV
1_4_D0	SRR11599097	XAV
1_22_W24	SRR11599099	XAV
1_22_W18	SRR11599100	XAV
1_22_W10	SRR11599101	XAV
1_22_W6	SRR11599102	XAV
1_22_W2	SRR11599103	XAV
1_22_D0	SRR11599104	XAV
1_1_W18	SRR11599107	XAV
1_1_W14	SRR11599118	XAV
1_19_W24	SRR11599124	XAV
1_19_W18	SRR11599125	XAV
1_19_W14	SRR11599126	XAV
1_19_W6	SRR11599127	XAV
1_19_D0	SRR11599128	XAV
1_1_W10	SRR11599129	XAV
1_17_W10	SRR11599139	XAV
1_1_W6	SRR11599140	XAV
1_17_W6	SRR11599141	XAV
1_17_W2	SRR11599142	XAV
1_17_D0	SRR11599143	XAV
1_15_W24	SRR11599145	XAV
1_15_W18	SRR11599146	XAV
1_15_W10	SRR11599147	XAV
1_15_W6	SRR11599148	XAV
1_15_W2	SRR11599149	XAV
1_15_D0	SRR11599150	XAV
1_1_W2	SRR11599151	XAV
1_21_W2	SRR11599160	XAV
1_21_D0	SRR11599161	XAV
7_34	SRR11599163	XAV
7_2_D2	SRR11599164	XAV
7_59	SRR11599166	XAV
7_2_D7	SRR11599167	XAV
7_55	SRR11599168	XAV
7_47	SRR11599169	XAV
7_2_D1	SRR11599170	XAV
1_9_W24	SRR11599175	XAV
1_1_D0	SRR11599177	XAV
PT_19_0024D62	SRR13022250	ZAR
PT_19_0024D56	SRR13022251	ZAR
PT_19_0024D48	SRR13022252	ZAR
PT_19_0024D41	SRR13022254	ZAR
PT_19_0024D34	SRR13022255	ZAR
PT_19_0024D28	SRR13022256	ZAR
PT_19_0024D20	SRR13022257	ZAR
PT_19_0024D13	SRR13022258	ZAR
PT_19_0024D7	SRR13022259	ZAR
PT_19_0002D148	SRR13022260	ZAR
PT_19_0024D_9	SRR13022261	ZAR
PT_19_0023D35	SRR13022262	ZAR
PT_19_0023D29	SRR13022263	ZAR
PT_19_0023D13	SRR13022264	ZAR
PT_19_0023D7	SRR13022266	ZAR
PT_19_0023D_22	SRR13022267	ZAR
PT_19_0013D103	SRR13022268	ZAR
PT_19_0013D90	SRR13022269	ZAR
PT_19_0002D106	SRR13022270	ZAR
PT_19_0007D21	SRR13022271	ZAR
PT_19_0007D14	SRR13022272	ZAR
PT_19_0007D_28	SRR13022273	ZAR
PT_19_0006D63	SRR13022274	ZAR
PT_19_0006D55	SRR13022275	ZAR
PT_19_0006D47	SRR13022276	ZAR
PT_19_0006D32	SRR13022277	ZAR
PT_19_0006D19	SRR13022278	ZAR
PT_18_0033D14	SRR13022279	ZAR
PT_18_0007D53	SRR13022280	ZAR
PT_18_0007D41	SRR13022281	ZAR
PT_18_0007D21	SRR13022282	ZAR
PT_18_0007D20	SRR13022283	ZAR
PT_18_0007D7	SRR13022284	ZAR
PT_18_0007D_7	SRR13022286	ZAR
PT_19_0010D_24	SRR13022288	ZAR
PT_19_0002D_7	SRR13022289	ZAR
PT_18_0018D535	SRR13022290	ZAR
PT_18_0018D528	SRR13022291	ZAR
PT_18_0018D514	SRR13022292	ZAR
PT_18_0018D503	SRR13022293	ZAR
PT_18_0018D496	SRR13022294	ZAR
PT_18_0018D490	SRR13022295	ZAR
PT_19_0006D14	SRR13022296	ZAR
PT_19_0002D99	SRR13022297	ZAR
PT_19_0026D_22	SRR13022298	ZAR
PT_19_0001D65	SRR13022299	ZAR
PT_19_0001D56	SRR13022300	ZAR
PT_19_0001D30	SRR13022301	ZAR
PT_19_0002D211	SRR13022302	ZAR
PT_19_0001D21	SRR13022303	ZAR
PT_19_0001D13	SRR13022304	ZAR
PT_19_0001D_29	SRR13022305	ZAR
PT_18_0034D146	SRR13022306	ZAR
PT_18_0034D125	SRR13022307	ZAR
PT_18_0034D40	SRR13022309	ZAR
PT_18_0034D33	SRR13022310	ZAR
PT_18_0034D27	SRR13022311	ZAR
PT_18_0034D20	SRR13022312	ZAR
PT_19_0002D190	SRR13022313	ZAR
PT_18_0034D48	SRR13022314	ZAR
PT_18_0034D_22	SRR13022315	ZAR
PT_18_0033D77	SRR13022316	ZAR
PT_18_0033D68	SRR13022317	ZAR
PT_18_0033D25	SRR13022318	ZAR
PT_19_0024D118	SRR13022320	ZAR
PT_18_0033D_23	SRR13022321	ZAR
PT_18_0032D22	SRR13022322	ZAR
PT_18_0032D14	SRR13022323	ZAR
PT_19_0002D183	SRR13022324	ZAR
PT_18_0032D7	SRR13022325	ZAR
PT_19_0013D83	SRR13022326	ZAR
PT_19_0002D141	SRR13022327	ZAR
PT_19_0013D75	SRR13022328	ZAR
PT_19_0013D68	SRR13022329	ZAR
PT_19_0013D61	SRR13022330	ZAR
PT_19_0013D55	SRR13022331	ZAR
PT_19_0013D47	SRR13022332	ZAR
PT_19_0013D40	SRR13022334	ZAR
PT_19_0013D33	SRR13022335	ZAR
PT_19_0013D27	SRR13022336	ZAR
PT_19_0013D19	SRR13022337	ZAR
PT_19_0002D134	SRR13022338	ZAR
PT_19_0013D12	SRR13022339	ZAR
PT_19_0013D_21	SRR13022340	ZAR
PT_19_0010D187	SRR13022341	ZAR
PT_19_0010D172	SRR13022342	ZAR
PT_19_0010D146	SRR13022343	ZAR
PT_19_0010D139	SRR13022344	ZAR
FMT_19_0008	SRR13022345	ZAR
PT_19_0010D132	SRR13022346	ZAR
PT_19_0010D124	SRR13022347	ZAR
PT_19_0010D123	SRR13022348	ZAR
PT_19_0002D127	SRR13022349	ZAR
PT_19_0010D111	SRR13022350	ZAR
PT_19_0010D104	SRR13022351	ZAR
PT_19_0010D97	SRR13022352	ZAR
PT_19_0010D89	SRR13022353	ZAR
PT_18_0018D482	SRR13022354	ZAR
PT_18_0018D473	SRR13022355	ZAR
PT_18_0018D466	SRR13022356	ZAR
PT_18_0018D461	SRR13022357	ZAR
PT_18_0018D452	SRR13022358	ZAR
PT_18_0018D447	SRR13022359	ZAR
PT_18_0018D440	SRR13022360	ZAR
PT_18_0018D432	SRR13022361	ZAR
PT_18_0018D424	SRR13022362	ZAR
PT_18_0018D419	SRR13022363	ZAR
PT_19_0006D7	SRR13022364	ZAR
PT_18_0018D411	SRR13022365	ZAR
PT_18_0018D390	SRR13022366	ZAR
PT_18_0018D383	SRR13022367	ZAR
PT_18_0018D342	SRR13022368	ZAR
PT_19_0002D78	SRR13022370	ZAR
PT_19_0002D71	SRR13022371	ZAR
PT_19_0002D64	SRR13022372	ZAR
PT_19_0002D57	SRR13022373	ZAR
PT_19_0002D50	SRR13022374	ZAR
PT_19_0006D_22	SRR13022375	ZAR
PT_19_0002D42	SRR13022376	ZAR
PT_19_0002D29	SRR13022377	ZAR
PT_19_0002D21	SRR13022378	ZAR
PT_19_0002D16	SRR13022379	ZAR
PT_19_0002D8	SRR13022380	ZAR
PT_18_0032D_22	SRR13022382	ZAR
PT_18_0018D133	SRR13022383	ZAR
PT_18_0018D112	SRR13022384	ZAR
PT_18_0018D96	SRR13022385	ZAR
PT_18_0018D90	SRR13022386	ZAR
FMT_18_0007	SRR13022387	ZAR
PT_18_0018D75	SRR13022389	ZAR
PT_18_0018D69	SRR13022390	ZAR
PT_19_0002D176	SRR13022391	ZAR
PT_18_0018D63	SRR13022392	ZAR
PT_18_0018D56	SRR13022393	ZAR
PT_18_0018D47	SRR13022394	ZAR
PT_18_0018D42	SRR13022395	ZAR
PT_18_0018D36	SRR13022396	ZAR
PT_18_0018D29	SRR13022397	ZAR
PT_18_0018D21	SRR13022398	ZAR
PT_18_0018D_23	SRR13022400	ZAR
PT_18_0007D514	SRR13022401	ZAR
PT_19_0002D169	SRR13022402	ZAR
PT_18_0007D471	SRR13022403	ZAR
PT_18_0007D357	SRR13022404	ZAR
PT_18_0007D267	SRR13022405	ZAR
PT_18_0007D174	SRR13022406	ZAR
PT_18_0007D101	SRR13022407	ZAR
PT_18_0007D85	SRR13022408	ZAR
PT_18_0007D73	SRR13022409	ZAR
PT_19_0010D78	SRR13022410	ZAR
PT_19_0010D68	SRR13022411	ZAR
PT_19_0010D62	SRR13022412	ZAR
FMT_18_0024	SRR13022413	ZAR
PT_19_0010D55	SRR13022414	ZAR
PT_19_0010D47	SRR13022415	ZAR
PT_19_0002D120	SRR13022416	ZAR
PT_19_0010D41	SRR13022417	ZAR
PT_19_0010D19	SRR13022419	ZAR
PT_19_0010D14	SRR13022420	ZAR
PT_19_0010D12	SRR13022421	ZAR
PT_19_0010D7	SRR13022422	ZAR
PT_19_0026D7	SRR13022423	ZAR
PT_19_0009D39	SRR13022425	ZAR
PT_19_0009D32	SRR13022426	ZAR
PT_19_0002D114	SRR13022427	ZAR
PT_19_0009D25	SRR13022428	ZAR
PT_19_0009D18	SRR13022429	ZAR
PT_19_0009D11	SRR13022430	ZAR
PT_19_0009D_24	SRR13022431	ZAR
PT_19_0007D67	SRR13022432	ZAR
PT_19_0007D57	SRR13022433	ZAR
PT_19_0007D45	SRR13022434	ZAR
FMT_18_0030	SRR13022435	ZAR
PT_19_0007D35	SRR13022436	ZAR
PT_19_0007D29	SRR13022437	ZAR
FMT_19_0005	SRR13022438	ZAR
PT_19_0024D113	SRR13022439	ZAR
PT_19_0024D92	SRR13022440	ZAR
PT_19_0002D162	SRR13022441	ZAR
PT_19_0024D83	SRR13022442	ZAR
PT_19_0024D77	SRR13022443	ZAR
PT_19_0024D69	SRR13022444	ZAR
FMT_19_0009	SRR13022445	ZAR
FMT_19_0006	SRR13022448	ZAR
PT_19_0002D156	SRR13022452	ZAR
FMT_19_0012	SRR13022460	ZAR
FMT_18_0017	SRR13022461	ZAR
FMT_18_0028	SRR13022462	ZAR
FMT_19_0002	SRR13022463	ZAR
PT_19_0002D92	SRR13022464	ZAR
PT_19_0002D85	SRR13022465	ZAR

## Sheet: S1C. Control Sample Accessions
Study	Name	NCBI_accession
FENGQ	SID31009	ERR688506;ERR688359
FENGQ	SID31021	ERR688507;ERR688360
FENGQ	SID31071	ERR688509;ERR688362
FENGQ	SID31112	ERR688510;ERR688363
FENGQ	SID31129	ERR688511;ERR688364
FENGQ	SID31160	ERR688514;ERR688367
FENGQ	SID31219	ERR688516;ERR688369
FENGQ	SID31236	ERR688520;ERR688373
FENGQ	SID31267	ERR688523;ERR688376
FENGQ	SID31300	ERR688528;ERR688381
FENGQ	SID31328	ERR688529;ERR688382
FENGQ	SID31333	ERR688530;ERR688383
FENGQ	SID31343	ERR688532;ERR688385
FENGQ	SID31360	ERR688533;ERR688386
FENGQ	SID31379	ERR688535;ERR688388
FENGQ	SID31416	ERR688537;ERR688390
FENGQ	SID31428	ERR688539;ERR688392
FENGQ	SID31450	ERR688543;ERR688396
FENGQ	SID31452	ERR688544;ERR688397
FENGQ	SID31512	ERR688550;ERR688403
FENGQ	SID31519	ERR688551;ERR688404
FENGQ	SID31537	ERR688552;ERR688405
FENGQ	SID31557	ERR688554;ERR688407
FENGQ	SID31637	ERR688557;ERR688410
FENGQ	SID31700	ERR688559;ERR688412
FENGQ	SID31711	ERR688561;ERR688414
FENGQ	SID31714	ERR688562;ERR688415
FENGQ	SID31723	ERR688563;ERR688416
FENGQ	SID31749	ERR688564;ERR688417
FENGQ	SID31750	ERR688565;ERR688418
FENGQ	SID31766	ERR688566;ERR688419
FENGQ	SID530050	ERR688590;ERR688443
FENGQ	SID530052	ERR688591;ERR688444
FENGQ	SID530055	ERR688593;ERR688446
FENGQ	SID530074	ERR688594;ERR688447
FENGQ	SID530075	ERR688595;ERR688448
FENGQ	SID530119	ERR688596;ERR688449
FENGQ	SID530154	ERR688598;ERR688451
FENGQ	SID530163	ERR688599;ERR688452
FENGQ	SID530167	ERR688600;ERR688453
FENGQ	SID530177	ERR688603;ERR688456
FENGQ	SID530215	ERR688605;ERR688458
FENGQ	SID530227	ERR688606;ERR688459
FENGQ	SID530251	ERR688607;ERR688460
FENGQ	SID530258	ERR688608;ERR688461
FENGQ	SID530295	ERR688610;ERR688463
FENGQ	SID530315	ERR688612;ERR688465
FENGQ	SID530331	ERR688614;ERR688467
FENGQ	SID530364	ERR688616;ERR688469
FENGQ	SID530368	ERR688617;ERR688470
FENGQ	SID530394	ERR688619;ERR688472
FENGQ	SID530444	ERR688622;ERR688475
FENGQ	SID530451	ERR688624;ERR688477
FENGQ	SID531414	ERR688646;ERR688499
FENGQ	SID531424	ERR688648;ERR688501
FENGQ	SID532749	ERR710426;ERR710417
FENGQ	SID532779	ERR710427;ERR710418
FENGQ	SID532796	ERR710428;ERR710419
FENGQ	SID532802	ERR710429;ERR710420
FENGQ	SID532826	ERR710430;ERR710421
FENGQ	SID532915	ERR710432;ERR710423
HMP	700013715	SRR059412
HMP	700014837	SRR060442
HMP	700015250	SRR061168
HMP	700015415	SRR060410
HMP	700015857	SRR059896
HMP	700015922	SRR059366
HMP	700015981	SRR061164
HMP	700016456	SRR059504
HMP	700016542	SRR059812
HMP	700016765	SRR060374
HMP	700016960	SRR059338
HMP	700021306	SRR061137
HMP	700021824	SRR061557
HMP	700021876	SRR062386
HMP	700021902	SRR063468
HMP	700023113	SRR061138
HMP	700023267	SRR061226
HMP	700023337	SRR061044
HMP	700023578	SRR061326
HMP	700023634	SRR061149
HMP	700023720	SRR061136
HMP	700023788	SRR061182
HMP	700023845	SRR061143
HMP	700023872	SRR061331
HMP	700023919	SRR063480
HMP	700024024	SRR061235
HMP	700024318	SRR061205
HMP	700024437	SRR061183
HMP	700024615	SRR061255
HMP	700024673	SRR061191
HMP	700024930	SRR061494
HMP	700024998	SRR061157
HMP	700032222	SRR060025
HMP	700032244	SRR061933
HMP	700033435	SRR061919
HMP	700033502	SRR059372
HMP	700033665	SRR060364
HMP	700033797	SRR060359
HMP	700033922	SRR059828
HMP	700035533	SRR061973
HMP	700037042	SRR061568
HMP	700037501	SRR061140
HMP	700037632	SRR061139
HMP	700038158	SRR061499
HMP	700038263	SRR061503
HMP	700097837	SRR059454
HMP	700097906	SRR059952
HMP	700098561	SRR060352
HMP	700099512	SRR060006
HMP	700099803	SRR059416
HMP	700100312	SRR060362
HMP	700100432	SRR059910
HMP	700100471	SRR059460
HMP	700100540	SRR061689
HMP	700100600	SRR059506
HMP	700101243	SRR060368
HMP	700101366	SRR059890
HMP	700101581	SRR059343
HMP	700101840	SRR059388
HMP	700101916	SRR061929
HMP	700102299	SRR060152
HMP	700102356	SRR059330
HMP	700102432	SRR060356
HMP	700102585	SRR059984
HMP	700103446	SRR061442
HMP	700103621	SRR063503
HMP	700103710	SRR346689
HMP	700105210	SRR063470
HMP	700105306	SRR061236
HMP	700105372	SRR061218
HMP	700105580	SRR063483
HMP	700105612	SRR346710
HMP	700105771	SRR061184
HMP	700106615	SRR062406
HMP	700106663	SRR061432
HMP	700106809	SRR062348
HMP	700107059	SRR059914
HMP	700107189	SRR066421
HMP	700107375	SRR059990
HMP	700109230	SRR059992
HMP	700110155	SRR059818
HMP	700110419	SRR060044
HMP	700111026	SRR066418
HMP	700113616	SRR062395
HMP	700114082	SRR061152
HMP	700114125	SRR061181
HMP	700114480	SRR062417
HMP	700114653	SRR062466
HMP	700119496	SRR060000
RAYMONDF	P23C0	ERR719867;ERR719866;ERR719865;ERR719864;ERR719863;ERR719861;ERR719859;ERR719858;ERR719857;ERR719854;ERR719852;ERR719849;ERR719862;ERR719860;ERR719856;ERR719855;ERR719853;ERR719851;ERR719850;ERR719848
RAYMONDF	P23C7	ERR719881;ERR719880;ERR719879;ERR719878;ERR719877;ERR719875;ERR719872;ERR719871;ERR719870;ERR719869;ERR719868;ERR719876;ERR719874;ERR719873
RAYMONDF	P23C90	ERR719899;ERR719898;ERR719896;ERR719894;ERR719892;ERR719889;ERR719888;ERR719887;ERR719882;ERR719901;ERR719900;ERR719895;ERR719893;ERR719891;ERR719890;ERR719886;ERR719885;ERR719884;ERR719897;ERR719883
RAYMONDF	P25C0	ERR719911;ERR719909;ERR719907;ERR719906;ERR719902;ERR719912;ERR719910;ERR719908;ERR719905;ERR719904;ERR719903
RAYMONDF	P25C7	ERR719927;ERR719926;ERR719925;ERR719924;ERR719923;ERR719922;ERR719921;ERR719917;ERR719916;ERR719915;ERR719914;ERR719913;ERR719928;ERR719920;ERR719919;ERR719918
RAYMONDF	P25C90	ERR719934;ERR719933;ERR719932;ERR719931;ERR719940;ERR719937;ERR719936;ERR719935;ERR719939;ERR719938;ERR719943;ERR719942;ERR719941;ERR719930;ERR719929
RAYMONDF	P38C0	ERR720004;ERR720003;ERR720002;ERR720000;ERR719996;ERR719995;ERR719992;ERR719991;ERR719990;ERR719989;ERR719987;ERR719986;ERR719985;ERR720001;ERR719999;ERR719998;ERR719997;ERR719993;ERR719988;ERR719983;ERR719982;ERR719994;ERR719984
RAYMONDF	P38C7	ERR720013;ERR720011;ERR720010;ERR720007;ERR720005;ERR720023;ERR720022;ERR720020;ERR720019;ERR720018;ERR720017;ERR720014;ERR720021;ERR720016;ERR720015;ERR720012;ERR720009;ERR720008;ERR720006
RAYMONDF	P38C90	ERR720043;ERR720041;ERR720040;ERR720039;ERR720035;ERR720034;ERR720032;ERR720031;ERR720029;ERR720028;ERR720026;ERR720025;ERR720024;ERR720042;ERR720038;ERR720037;ERR720036;ERR720033;ERR720027;ERR720030
RAYMONDF	P6C0	ERR720162;ERR720161;ERR720160;ERR720157;ERR720156;ERR720155;ERR720154;ERR720153;ERR720152;ERR720151;ERR720150;ERR720149;ERR720148;ERR720159;ERR720158
RAYMONDF	P6C7	ERR720176;ERR720168;ERR720178;ERR720177;ERR720172;ERR720171;ERR720170;ERR720169;ERR720167;ERR720166;ERR720165;ERR720164;ERR720163;ERR720179;ERR720175;ERR720174;ERR720173
RAYMONDF	P6C90	ERR719113;ERR719110;ERR719109;ERR719108;ERR719105;ERR719104;ERR719102;ERR719101;ERR719100;ERR719099;ERR719122;ERR719121;ERR719120;ERR719119;ERR719118;ERR719112;ERR719111;ERR719107;ERR719106;ERR719123;ERR719117;ERR719116;ERR719115;ERR719114;ERR719103;ERR719098;ERR719097;ERR719096
RAYMONDF	P7C0	ERR720190;ERR720189;ERR720188;ERR720187;ERR720186;ERR720185;ERR720184;ERR720183;ERR720182;ERR720181;ERR720180
RAYMONDF	P7C7	ERR720201;ERR720200;ERR720199;ERR720198;ERR720197;ERR720196;ERR720191;ERR720192;ERR720195;ERR720194;ERR720193
RAYMONDF	P7C90	ERR719137;ERR719136;ERR719135;ERR719134;ERR719133;ERR719132;ERR719129;ERR719127;ERR719126;ERR719145;ERR719130;ERR719144;ERR719143;ERR719142;ERR719141;ERR719140;ERR719139;ERR719138;ERR719131;ERR719128;ERR719125;ERR719124
RAYMONDF	P8C0	ERR719168;ERR719167;ERR719166;ERR719165;ERR719162;ERR719161;ERR719159;ERR719158;ERR719155;ERR719154;ERR719153;ERR719146;ERR719171;ERR719170;ERR719169;ERR719164;ERR719163;ERR719160;ERR719157;ERR719156;ERR719152;ERR719151;ERR719150;ERR719149;ERR719148;ERR719147
RAYMONDF	P8C7	ERR719200;ERR719198;ERR719197;ERR719196;ERR719194;ERR719193;ERR719192;ERR719191;ERR719190;ERR719187;ERR719186;ERR719185;ERR719184;ERR719183;ERR719182;ERR719181;ERR719180;ERR719179;ERR719176;ERR719175;ERR719174;ERR719173;ERR719202;ERR719201;ERR719199;ERR719195;ERR719189;ERR719188;ERR719178;ERR719177;ERR719172
RAYMONDF	P8C90	ERR719227;ERR719223;ERR719220;ERR719218;ERR719212;ERR719211;ERR719209;ERR719204;ERR719231;ERR719230;ERR719229;ERR719228;ERR719226;ERR719225;ERR719224;ERR719222;ERR719221;ERR719219;ERR719217;ERR719216;ERR719215;ERR719214;ERR719213;ERR719210;ERR719208;ERR719207;ERR719206;ERR719205;ERR719203
THOMASAM	AHCNMFADXX.N712-S507_GTAGAGGA-AAGGAGTA	NA
THOMASAM	BHCNG3ADXX.N705-S502_GGACTCCT-CTCTCTAT	NA
THOMASAM	BHCNJJADXX.N708-S503_CAGAGAGG-TATCCTCT	NA
THOMASAM	BHCNK3ADXX.N706-S507_TAGGCATG-AAGGAGTA	NA
THOMASAM	BHCNK3ADXX.N711-S506_AAGAGGCA-ACTGCATA	NA
THOMASAM	BHCNM7ADXX.N701-S511_TAAGGCGA-TCTCTCCG	NA
THOMASAM	BHCNM7ADXX.N712-S508_GTAGAGGA-CTAAGCCT	NA
THOMASAM	BHCTGKADXX.N707-S505_CTCTCTAC-GTAAGGAG	NA
THOMASAM	CRC_MR_SBJ03H_17	NA
THOMASAM	CRC_MR_SBJ16H_17	NA
THOMASAM	CRC_MR_SBJ17H_17	NA
THOMASAM	CRC_MR_SBJ18H_17	NA
THOMASAM	CRC_MR_SBJ21H_17	NA
THOMASAM	CRC_MR_SBJ24H_17	NA
THOMASAM	CRC_MR_SBJ34H_17	NA
THOMASAM	CRC_MR_SBJ37H_17	NA
THOMASAM	CRC_MR_SBJ45H_17	NA
THOMASAM	CRC_MR_SBJ46H_17	NA
THOMASAM	CRC_MR_SBJ57H_17	NA
THOMASAM	CRC_MR_SBJ60H_17	NA
THOMASAM	CRC_MR_SBJ63H_17	NA
THOMASAM	CRC_MR_SBJ65H_17	NA
THOMASAM	CRC_MR_SBJ67H_17	NA
THOMASAM	CRC_MR_SBJ68H_17	NA
THOMASAM	CRC_MR_SBJ69H_17	NA
THOMASAM	CRC_MR_SBJ73H_17	NA
THOMASAM	CRC_MR_SBJ74H_17	NA
THOMASAM	CRC_MR_SBJ75H_17	NA
THOMASAM	CRC_MR_SBJ77H_17	NA
THOMASAM	CRC_MR_SBJ78H_17	NA
THOMASAM	CRC_MR_SBJ79H_17	NA
THOMASAM	CRC_MR_SBJ80H_17	NA
THOMASAM	CRC_MR_SBJ81H_17	NA
THOMASAM	CRC_MR_SBJ82H_17	NA
THOMASAM	CRC_MR_SBJ83H_17	NA
THOMASAM	CRC_MR_SBJ84H_17	NA
THOMASAM	HGKFCADXX_PG0662_168A0902_H3_L001	NA
THOMASAM	HGKMWADXX_PG0662_95A0604_H3_L002	NA
THOMASAM	HGKT5ADXX_PG0662_09A0202_H2	NA
THOMASAM	HGKY7ADXX_PG0662_178A0104_H1_L002	NA
THOMASAM	HGKY7ADXX_PG0662_179A0105_H1_L002	NA
THOMASAM	HGKYVADXX_PG0662_104A0704_H3_L001	NA
THOMASAM	HGKYVADXX_PG0662_320A0604_H1_L002	NA
THOMASAM	HGKYVADXX_PG0662_98A0607_H3_L001	NA
THOMASAM	HGKYWADXX_PG0662_249A0402_H1_L002	NA
THOMASAM	HJK7MADXX_PG0783_24A0403_H1_L001	NA
THOMASAM	HJK7NADXX_PG0783_110A0106_H1_L002	NA
THOMASAM	HJK7VADXX_PG0783_31A0502_H1_L002	NA
THOMASAM	HJKHTADXX_PG0783_55A0104_H1_L001	NA
THOMASAM	HJKJ2ADXX_PG0783_19A0305_H1_L001	NA
THOMASAM	HJKJJADXX_PG0783_14A0207_H1_L001	NA
THOMASAM	HJKNLADXX_PG0783_67A0207_H1_L002	NA
THOMASAM	HJKNLADXX_PG0783_82A0407_H1_L002	NA
THOMASAM	HJKTNADXX_PG0783_113A0203_H1_L001	NA
THOMASAM	HJKTNADXX_PG0783_147A0704_H1_L002	NA
THOMASAM	LILT_VF00TL_16	NA
THOMASAM	LILT_VF06_16	NA
THOMASAM	LILT_VF10_T016	NA
THOMASAM	LILT_VF140_T016	NA
THOMASAM	LILT_VF170_T016	NA
THOMASAM	LILT_VF171_T016	NA
THOMASAM	LILT_VF18_T016	NA
THOMASAM	LILT_VF189_T016	NA
THOMASAM	LILT_VF206_T016	NA
THOMASAM	LILT_VF212_T016	NA
THOMASAM	LILT_VF255_T016	NA
THOMASAM	LILT_VF259_T016	NA
THOMASAM	LILT_VF261_T016	NA
THOMASAM	LILT_VF262_T016	NA
THOMASAM	LILT_VF263_T016	NA
THOMASAM	LILT_VF265_T016	NA
THOMASAM	LILT_VF279_T016	NA
THOMASAM	LILT_VF31_16	NA
THOMASAM	LILT_VF40_16	NA
THOMASAM	LILT_VF43_16	NA
THOMASAM	LILT_VF84_16	NA
THOMASAM	mix1_N702-N505_CGTACTAG-GTAAGGAG	NA
THOMASAM	mix2_N707-N503_CTCTCTAC-TATCCTCT	NA
THOMASAM	mix2_N708-N504_CAGAGAGG-AGAGTAGA	NA
THOMASAM	mix20-N702-S501_CGTACTAG-TAGATCGC	NA
THOMASAM	mix21_mix22-N705-S502_GGACTCCT-CTCTCTAT	NA
THOMASAM	mix23_mix24-N703-S503_AGGCAGAA-TATCCTCT	NA
THOMASAM	mix29_mix30-N710_CGAGGCTG	NA
THOMASAM	mix3_N706-N506_TAGGCATG-ACTGCATA	NA
THOMASAM	mix3_N707-N505_CTCTCTAC-GTAAGGAG	NA
THOMASAM	mix31_mix32-N702-S506_CGTACTAG-ACTGCATA	NA
THOMASAM	mix31_mix32-N705-S506_GGACTCCT-ACTGCATA	NA
THOMASAM	mix33_mix34-N711-S506_AAGAGGCA-ACTGCATA	NA
THOMASAM	mix33_mix34-N712-S506_GTAGAGGA-ACTGCATA	NA
VOGTMANNE	MMRS11288076ST-27-0-0	ERR1293500;ERR1293499;ERR1293498;ERR1293497;ERR1293059;ERR1293058;ERR1293057;ERR1293056
VOGTMANNE	MMRS11932626ST-27-0-0	ERR1293881;ERR1293880;ERR1293879;ERR1293878;ERR1293440;ERR1293439;ERR1293438;ERR1293437
VOGTMANNE	MMRS17603756ST-27-0-0	ERR1293817;ERR1293816;ERR1293815;ERR1293814;ERR1293376;ERR1293375;ERR1293374;ERR1293373
VOGTMANNE	MMRS17963147ST-27-0-0	ERR1293621;ERR1293620;ERR1293619;ERR1293618;ERR1293180;ERR1293179;ERR1293178;ERR1293177
VOGTMANNE	MMRS20257302ST-27-0-0	ERR1293761;ERR1293760;ERR1293759;ERR1293758;ERR1293320;ERR1293319;ERR1293318;ERR1293317
VOGTMANNE	MMRS21365932ST-27-0-0	ERR1293653;ERR1293652;ERR1293651;ERR1293650;ERR1293212;ERR1293211;ERR1293210;ERR1293209
VOGTMANNE	MMRS25211151ST-27-0-0	ERR1293705;ERR1293704;ERR1293703;ERR1293702;ERR1293264;ERR1293263;ERR1293262;ERR1293261
VOGTMANNE	MMRS29805707ST-27-0-0	ERR1293713;ERR1293712;ERR1293711;ERR1293710;ERR1293272;ERR1293271;ERR1293270;ERR1293269
VOGTMANNE	MMRS32573774ST-27-0-0	ERR1293673;ERR1293672;ERR1293671;ERR1293670;ERR1293232;ERR1293231;ERR1293230;ERR1293229
VOGTMANNE	MMRS33294861ST-27-0-0	ERR1293669;ERR1293668;ERR1293667;ERR1293666;ERR1293228;ERR1293227;ERR1293226;ERR1293225
VOGTMANNE	MMRS34569532ST-27-0-0	ERR1293865;ERR1293864;ERR1293863;ERR1293862;ERR1293424;ERR1293423;ERR1293422;ERR1293421
VOGTMANNE	MMRS35808664ST-27-0-0	ERR1293821;ERR1293820;ERR1293819;ERR1293818;ERR1293380;ERR1293379;ERR1293378;ERR1293377
VOGTMANNE	MMRS36405092ST-27-0-0	ERR1293512;ERR1293511;ERR1293510;ERR1293509;ERR1293071;ERR1293070;ERR1293069;ERR1293068
VOGTMANNE	MMRS38861560ST-27-0-0	ERR1293849;ERR1293848;ERR1293847;ERR1293846;ERR1293408;ERR1293407;ERR1293406;ERR1293405
VOGTMANNE	MMRS38954404ST-27-0-0	ERR1293797;ERR1293796;ERR1293795;ERR1293794;ERR1293356;ERR1293355;ERR1293354;ERR1293353
VOGTMANNE	MMRS39415781ST-27-0-0	ERR1293893;ERR1293892;ERR1293891;ERR1293890;ERR1293452;ERR1293451;ERR1293450;ERR1293449
VOGTMANNE	MMRS39582183ST-27-0-0	ERR1293665;ERR1293664;ERR1293663;ERR1293662;ERR1293224;ERR1293223;ERR1293222;ERR1293221
VOGTMANNE	MMRS40913371ST-27-0-0	ERR1293873;ERR1293872;ERR1293871;ERR1293870;ERR1293432;ERR1293431;ERR1293430;ERR1293429
VOGTMANNE	MMRS51307502ST-27-0-0	ERR1293929;ERR1293928;ERR1293927;ERR1293926;ERR1293488;ERR1293487;ERR1293486;ERR1293485
VOGTMANNE	MMRS51737257ST-27-0-0	ERR1293612;ERR1293611;ERR1293610;ERR1293609;ERR1293171;ERR1293170;ERR1293169;ERR1293168
VOGTMANNE	MMRS54246132ST-27-0-0	ERR1293697;ERR1293696;ERR1293695;ERR1293694;ERR1293256;ERR1293255;ERR1293254;ERR1293253
VOGTMANNE	MMRS56137463ST-27-0-0	ERR1293757;ERR1293756;ERR1293755;ERR1293754;ERR1293316;ERR1293315;ERR1293314;ERR1293313
VOGTMANNE	MMRS57276462ST-27-0-0	ERR1293596;ERR1293595;ERR1293594;ERR1293593;ERR1293155;ERR1293154;ERR1293153;ERR1293152
VOGTMANNE	MMRS57569834ST-27-0-0	ERR1293600;ERR1293599;ERR1293598;ERR1293597;ERR1293159;ERR1293158;ERR1293157;ERR1293156
VOGTMANNE	MMRS61683006ST-27-0-0	ERR1293933;ERR1293932;ERR1293931;ERR1293930;ERR1293492;ERR1293491;ERR1293490;ERR1293489
VOGTMANNE	MMRS62192467ST-27-0-0	ERR1293857;ERR1293856;ERR1293855;ERR1293854;ERR1293416;ERR1293415;ERR1293414;ERR1293413
VOGTMANNE	MMRS62666492ST-27-0-0	ERR1293552;ERR1293551;ERR1293550;ERR1293549;ERR1293111;ERR1293110;ERR1293109;ERR1293108
VOGTMANNE	MMRS64281551ST-27-0-0	ERR1293528;ERR1293527;ERR1293526;ERR1293525;ERR1293087;ERR1293086;ERR1293085;ERR1293084
VOGTMANNE	MMRS65742083ST-27-0-0	ERR1293701;ERR1293700;ERR1293699;ERR1293698;ERR1293260;ERR1293259;ERR1293258;ERR1293257
VOGTMANNE	MMRS65862658ST-27-0-0	ERR1293913;ERR1293912;ERR1293911;ERR1293910;ERR1293472;ERR1293471;ERR1293470;ERR1293469
VOGTMANNE	MMRS66868025ST-27-0-0	ERR1293508;ERR1293507;ERR1293506;ERR1293505;ERR1293067;ERR1293066;ERR1293065;ERR1293064
VOGTMANNE	MMRS67096717ST-27-0-0	ERR1293556;ERR1293555;ERR1293554;ERR1293553;ERR1293115;ERR1293114;ERR1293113;ERR1293112
VOGTMANNE	MMRS68630931ST-27-0-0	ERR1293629;ERR1293628;ERR1293627;ERR1293626;ERR1293188;ERR1293187;ERR1293186;ERR1293185
VOGTMANNE	MMRS73787048ST-27-0-0	ERR1293773;ERR1293772;ERR1293771;ERR1293770;ERR1293332;ERR1293331;ERR1293330;ERR1293329
VOGTMANNE	MMRS79893829ST-27-0-0	ERR1293717;ERR1293716;ERR1293715;ERR1293714;ERR1293276;ERR1293275;ERR1293274;ERR1293273
VOGTMANNE	MMRS81130264ST-27-0-0	ERR1293925;ERR1293924;ERR1293923;ERR1293922;ERR1293484;ERR1293483;ERR1293482;ERR1293481
VOGTMANNE	MMRS81135225ST-27-0-0	ERR1293516;ERR1293515;ERR1293514;ERR1293513;ERR1293075;ERR1293074;ERR1293073;ERR1293072
VOGTMANNE	MMRS84085284ST-27-0-0	ERR1293536;ERR1293535;ERR1293534;ERR1293533;ERR1293095;ERR1293094;ERR1293093;ERR1293092
VOGTMANNE	MMRS84159866ST-27-0-0	ERR1293689;ERR1293688;ERR1293687;ERR1293686;ERR1293248;ERR1293247;ERR1293246;ERR1293245
VOGTMANNE	MMRS85438660ST-27-0-0	ERR1293781;ERR1293780;ERR1293779;ERR1293778;ERR1293340;ERR1293339;ERR1293338;ERR1293337
VOGTMANNE	MMRS85548821ST-27-0-0	ERR1293709;ERR1293708;ERR1293707;ERR1293706;ERR1293268;ERR1293267;ERR1293266;ERR1293265
VOGTMANNE	MMRS86168210ST-27-0-0	ERR1293685;ERR1293684;ERR1293683;ERR1293682;ERR1293244;ERR1293243;ERR1293242;ERR1293241
VOGTMANNE	MMRS87723283ST-27-0-0	ERR1293869;ERR1293868;ERR1293867;ERR1293866;ERR1293428;ERR1293427;ERR1293426;ERR1293425
VOGTMANNE	MMRS88581325ST-27-0-0	ERR1293785;ERR1293784;ERR1293783;ERR1293782;ERR1293344;ERR1293343;ERR1293342;ERR1293341
VOGTMANNE	MMRS91297590ST-27-0-0	ERR1293588;ERR1293587;ERR1293586;ERR1293585;ERR1293147;ERR1293146;ERR1293145;ERR1293144
VOGTMANNE	MMRS92546335ST-27-0-0	ERR1293592;ERR1293591;ERR1293590;ERR1293589;ERR1293151;ERR1293150;ERR1293149;ERR1293148
VOGTMANNE	MMRS93621581ST-27-0-0	ERR1293809;ERR1293808;ERR1293807;ERR1293806;ERR1293368;ERR1293367;ERR1293366;ERR1293365
VOGTMANNE	MMRS94549160ST-27-0-0	ERR1293745;ERR1293744;ERR1293743;ERR1293742;ERR1293304;ERR1293303;ERR1293302;ERR1293301
VOGTMANNE	MMRS95277876ST-27-0-0	ERR1293901;ERR1293900;ERR1293899;ERR1293898;ERR1293460;ERR1293459;ERR1293458;ERR1293457
VOGTMANNE	MMRS95479054ST-27-0-0	ERR1293805;ERR1293804;ERR1293803;ERR1293802;ERR1293364;ERR1293363;ERR1293362;ERR1293361
VOGTMANNE	MMRS95674036ST-27-0-0	ERR1293604;ERR1293603;ERR1293602;ERR1293601;ERR1293163;ERR1293162;ERR1293161;ERR1293160
VOGTMANNE	MMRS97307143ST-27-0-0	ERR1293853;ERR1293852;ERR1293851;ERR1293850;ERR1293412;ERR1293411;ERR1293410;ERR1293409
WIRBELJ	CCMD10032470ST-11-0	NA
WIRBELJ	CCMD10191450ST-11-0	NA
WIRBELJ	CCMD15562448ST-11-0	NA
WIRBELJ	CCMD17410933ST-11-0	NA
WIRBELJ	CCMD18579000ST-11-0	NA
WIRBELJ	CCMD18829815ST-11-0	NA
WIRBELJ	CCMD22852639ST-11-0	NA
WIRBELJ	CCMD23541216ST-11-0	NA
WIRBELJ	CCMD25475945ST-11-0	NA
WIRBELJ	CCMD26625622ST-11-0	NA
WIRBELJ	CCMD27867141ST-11-0	NA
WIRBELJ	CCMD28738636ST-11-0	NA
WIRBELJ	CCMD29706695ST-11-0	NA
WIRBELJ	CCMD30626189ST-11-0	NA
WIRBELJ	CCMD30627121ST-11-0	NA
WIRBELJ	CCMD31009081ST-11-0	NA
WIRBELJ	CCMD31134579ST-11-0	NA
WIRBELJ	CCMD32288175ST-11-0	NA
WIRBELJ	CCMD32965613ST-11-0	NA
WIRBELJ	CCMD35081859ST-11-0	NA
WIRBELJ	CCMD35801800ST-11-0	NA
WIRBELJ	CCMD37575804ST-11-0	NA
WIRBELJ	CCMD38158721ST-11-0	NA
WIRBELJ	CCMD39157124ST-11-0	NA
WIRBELJ	CCMD39882286ST-11-0	NA
WIRBELJ	CCMD41202658ST-11-0	NA
WIRBELJ	CCMD41521570ST-11-0	NA
WIRBELJ	CCMD45004878ST-11-0	NA
WIRBELJ	CCMD45812507ST-11-0	NA
WIRBELJ	CCMD46727384ST-11-0	NA
WIRBELJ	CCMD49025643ST-11-0	NA
WIRBELJ	CCMD49942357ST-11-0	NA
WIRBELJ	CCMD50300306ST-11-0	NA
WIRBELJ	CCMD50529145ST-11-0	NA
WIRBELJ	CCMD50538120ST-11-0	NA
WIRBELJ	CCMD51154251ST-11-0	NA
WIRBELJ	CCMD51228890ST-11-0	NA
WIRBELJ	CCMD53508245ST-11-0	NA
WIRBELJ	CCMD53522274ST-11-0	NA
WIRBELJ	CCMD54057834ST-11-0	NA
WIRBELJ	CCMD56948710ST-11-0	NA
WIRBELJ	CCMD59540613ST-11-0	NA
WIRBELJ	CCMD66848156ST-11-0	NA
WIRBELJ	CCMD67373733ST-11-0	NA
WIRBELJ	CCMD68973846ST-11-0	NA
WIRBELJ	CCMD72666896ST-11-0	NA
WIRBELJ	CCMD73128545ST-11-0	NA
WIRBELJ	CCMD74592084ST-11-0	NA
WIRBELJ	CCMD75147712ST-11-0	NA
WIRBELJ	CCMD76409700ST-11-0	NA
WIRBELJ	CCMD85481373ST-11-0	NA
WIRBELJ	CCMD85661207ST-11-0	NA
WIRBELJ	CCMD89107682ST-11-0	NA
WIRBELJ	CCMD89643949ST-11-0	NA
WIRBELJ	CCMD89967135ST-11-0	NA
WIRBELJ	CCMD93755960ST-11-0	NA
WIRBELJ	CCMD98198513ST-11-0	NA
WIRBELJ	CCMD98702133ST-11-0	NA
WIRBELJ	CCMD99440714ST-11-0	NA
WIRBELJ	CCMD99929634ST-11-0	NA
WIRBELJ	MMPU29365221ST	NA
WIRBELJ	MMPU68403337ST	NA
WIRBELJ	MMPU72854103ST	NA
WIRBELJ	MMPU84450604ST	NA
WIRBELJ	MMPU99077057ST	NA
YACHIDAS	SAMD00114718	NA
YACHIDAS	SAMD00114719	NA
YACHIDAS	SAMD00114720	NA
YACHIDAS	SAMD00114721	NA
YACHIDAS	SAMD00114730	NA
YACHIDAS	SAMD00114734	NA
YACHIDAS	SAMD00114736	NA
YACHIDAS	SAMD00114741	NA
YACHIDAS	SAMD00114745	NA
YACHIDAS	SAMD00114747	NA
YACHIDAS	SAMD00114757	NA
YACHIDAS	SAMD00114769	NA
YACHIDAS	SAMD00114770	NA
YACHIDAS	SAMD00114771	NA
YACHIDAS	SAMD00114773	NA
YACHIDAS	SAMD00114778	NA
YACHIDAS	SAMD00114779	NA
YACHIDAS	SAMD00114780	NA
YACHIDAS	SAMD00114781	NA
YACHIDAS	SAMD00114783	NA
YACHIDAS	SAMD00114784	NA
YACHIDAS	SAMD00114785	NA
YACHIDAS	SAMD00114789	NA
YACHIDAS	SAMD00114791	NA
YACHIDAS	SAMD00114792	NA
YACHIDAS	SAMD00114795	NA
YACHIDAS	SAMD00114796	NA
YACHIDAS	SAMD00114798	NA
YACHIDAS	SAMD00114800	NA
YACHIDAS	SAMD00114807	NA
YACHIDAS	SAMD00114809	NA
YACHIDAS	SAMD00114812	NA
YACHIDAS	SAMD00114815	NA
YACHIDAS	SAMD00114818	NA
YACHIDAS	SAMD00114819	NA
YACHIDAS	SAMD00114824	NA
YACHIDAS	SAMD00114829	NA
YACHIDAS	SAMD00114830	NA
YACHIDAS	SAMD00114832	NA
YACHIDAS	SAMD00114833	NA
YACHIDAS	SAMD00114834	NA
YACHIDAS	SAMD00114837	NA
YACHIDAS	SAMD00114838	NA
YACHIDAS	SAMD00114842	NA
YACHIDAS	SAMD00114843	NA
YACHIDAS	SAMD00114845	NA
YACHIDAS	SAMD00114850	NA
YACHIDAS	SAMD00114854	NA
YACHIDAS	SAMD00114858	NA
YACHIDAS	SAMD00114859	NA
YACHIDAS	SAMD00114860	NA
YACHIDAS	SAMD00114862	NA
YACHIDAS	SAMD00114865	NA
YACHIDAS	SAMD00114867	NA
YACHIDAS	SAMD00114869	NA
YACHIDAS	SAMD00114872	NA
YACHIDAS	SAMD00114873	NA
YACHIDAS	SAMD00114874	NA
YACHIDAS	SAMD00114876	NA
YACHIDAS	SAMD00114880	NA
YACHIDAS	SAMD00114881	NA
YACHIDAS	SAMD00114882	NA
YACHIDAS	SAMD00114885	NA
YACHIDAS	SAMD00114888	NA
YACHIDAS	SAMD00114889	NA
YACHIDAS	SAMD00114895	NA
YACHIDAS	SAMD00114898	NA
YACHIDAS	SAMD00114899	NA
YACHIDAS	SAMD00114900	NA
YACHIDAS	SAMD00114901	NA
YACHIDAS	SAMD00114906	NA
YACHIDAS	SAMD00114908	NA
YACHIDAS	SAMD00114913	NA
YACHIDAS	SAMD00114918	NA
YACHIDAS	SAMD00114926	NA
YACHIDAS	SAMD00114929	NA
YACHIDAS	SAMD00114932	NA
YACHIDAS	SAMD00114938	NA
YACHIDAS	SAMD00114940	NA
YACHIDAS	SAMD00114942	NA
YACHIDAS	SAMD00114945	NA
YACHIDAS	SAMD00114950	NA
YACHIDAS	SAMD00114953	NA
YACHIDAS	SAMD00114959	NA
YACHIDAS	SAMD00114963	NA
YACHIDAS	SAMD00114967	NA
YACHIDAS	SAMD00114968	NA
YACHIDAS	SAMD00114970	NA
YACHIDAS	SAMD00114971	NA
YACHIDAS	SAMD00114973	NA
YACHIDAS	SAMD00114974	NA
YACHIDAS	SAMD00114975	NA
YACHIDAS	SAMD00114976	NA
YACHIDAS	SAMD00114977	NA
YACHIDAS	SAMD00114979	NA
YACHIDAS	SAMD00114982	NA
YACHIDAS	SAMD00114984	NA
YACHIDAS	SAMD00114986	NA
YACHIDAS	SAMD00114987	NA
YACHIDAS	SAMD00114989	NA
YACHIDAS	SAMD00114990	NA
YACHIDAS	SAMD00114991	NA
YACHIDAS	SAMD00114992	NA
YACHIDAS	SAMD00114994	NA
YACHIDAS	SAMD00114995	NA
YACHIDAS	SAMD00114996	NA
YACHIDAS	SAMD00114997	NA
YACHIDAS	SAMD00114998	NA
YACHIDAS	SAMD00115001	NA
YACHIDAS	SAMD00115002	NA
YACHIDAS	SAMD00115003	NA
YACHIDAS	SAMD00115004	NA
YACHIDAS	SAMD00115005	NA
YACHIDAS	SAMD00115008	NA
YACHIDAS	SAMD00115009	NA
YACHIDAS	SAMD00115012	NA
YACHIDAS	SAMD00115015	NA
YACHIDAS	SAMD00115016	NA
YACHIDAS	SAMD00115017	NA
YACHIDAS	SAMD00115018	NA
YACHIDAS	SAMD00115019	NA
YACHIDAS	SAMD00115022	NA
YACHIDAS	SAMD00115023	NA
YACHIDAS	SAMD00115025	NA
YACHIDAS	SAMD00115027	NA
YACHIDAS	SAMD00115032	NA
YACHIDAS	SAMD00115033	NA
YACHIDAS	SAMD00136648	NA
YACHIDAS	SAMD00136653	NA
YACHIDAS	SAMD00154991	NA
YACHIDAS	SAMD00154992	NA
YACHIDAS	SAMD00164727	NA
YACHIDAS	SAMD00164729	NA
YACHIDAS	SAMD00164748	NA
YACHIDAS	SAMD00164756	NA
YACHIDAS	SAMD00164758	NA
YACHIDAS	SAMD00164773	NA
YACHIDAS	SAMD00164774	NA
YACHIDAS	SAMD00164803	NA
YACHIDAS	SAMD00164805	NA
YACHIDAS	SAMD00164806	NA
YACHIDAS	SAMD00164809	NA
YACHIDAS	SAMD00164814	NA
YACHIDAS	SAMD00164819	NA
YACHIDAS	SAMD00164823	NA
YACHIDAS	SAMD00164824	NA
YACHIDAS	SAMD00164825	NA
YACHIDAS	SAMD00164827	NA
YACHIDAS	SAMD00164828	NA
YACHIDAS	SAMD00164833	NA
YACHIDAS	SAMD00164835	NA
YACHIDAS	SAMD00164837	NA
YACHIDAS	SAMD00164840	NA
YACHIDAS	SAMD00164848	NA
YACHIDAS	SAMD00164849	NA
YACHIDAS	SAMD00164853	NA
YACHIDAS	SAMD00164855	NA
YACHIDAS	SAMD00164856	NA
YACHIDAS	SAMD00164862	NA
YACHIDAS	SAMD00164865	NA
YACHIDAS	SAMD00164870	NA
YACHIDAS	SAMD00164872	NA
YACHIDAS	SAMD00164873	NA
YACHIDAS	SAMD00164874	NA
YACHIDAS	SAMD00164875	NA
YACHIDAS	SAMD00164876	NA
YACHIDAS	SAMD00164877	NA
YACHIDAS	SAMD00164878	NA
YACHIDAS	SAMD00164879	NA
YACHIDAS	SAMD00164881	NA
YACHIDAS	SAMD00164882	NA
YACHIDAS	SAMD00164886	NA
YACHIDAS	SAMD00164888	NA
YACHIDAS	SAMD00164890	NA
YACHIDAS	SAMD00164891	NA
YACHIDAS	SAMD00164892	NA
YACHIDAS	SAMD00164895	NA
YACHIDAS	SAMD00164896	NA
YACHIDAS	SAMD00164897	NA
YACHIDAS	SAMD00164898	NA
YACHIDAS	SAMD00164899	NA
YACHIDAS	SAMD00164901	NA
YACHIDAS	SAMD00164902	NA
YACHIDAS	SAMD00164904	NA
YACHIDAS	SAMD00164908	NA
YACHIDAS	SAMD00164909	NA
YACHIDAS	SAMD00164911	NA
YACHIDAS	SAMD00164914	NA
YACHIDAS	SAMD00164915	NA
YACHIDAS	SAMD00164916	NA
YACHIDAS	SAMD00164917	NA
YACHIDAS	SAMD00164918	NA
YACHIDAS	SAMD00164920	NA
YACHIDAS	SAMD00164923	NA
YACHIDAS	SAMD00164926	NA
YACHIDAS	SAMD00164927	NA
YACHIDAS	SAMD00164929	NA
YACHIDAS	SAMD00164930	NA
YACHIDAS	SAMD00164931	NA
YACHIDAS	SAMD00164933	NA
YACHIDAS	SAMD00164934	NA
YACHIDAS	SAMD00164935	NA
YACHIDAS	SAMD00164936	NA
YACHIDAS	SAMD00164938	NA
YACHIDAS	SAMD00164939	NA
YACHIDAS	SAMD00164941	NA
YACHIDAS	SAMD00164947	NA
YACHIDAS	SAMD00164949	NA
YACHIDAS	SAMD00164950	NA
YACHIDAS	SAMD00164951	NA
YACHIDAS	SAMD00164952	NA
YACHIDAS	SAMD00164953	NA
YACHIDAS	SAMD00164954	NA
YACHIDAS	SAMD00164955	NA
YACHIDAS	SAMD00164956	NA
YACHIDAS	SAMD00164957	NA
YACHIDAS	SAMD00164958	NA
YACHIDAS	SAMD00164960	NA
YACHIDAS	SAMD00164961	NA
YACHIDAS	SAMD00164962	NA
YACHIDAS	SAMD00164963	NA
YACHIDAS	SAMD00164964	NA
YACHIDAS	SAMD00164965	NA
YACHIDAS	SAMD00164966	NA
YACHIDAS	SAMD00164967	NA
YACHIDAS	SAMD00164969	NA
YACHIDAS	SAMD00164972	NA
YACHIDAS	SAMD00164973	NA
YACHIDAS	SAMD00164983	NA
YACHIDAS	SAMD00164986	NA
YACHIDAS	SAMD00164996	NA
YACHIDAS	SAMD00164999	NA
YACHIDAS	SAMD00165001	NA
YACHIDAS	SAMD00165004	NA
YACHIDAS	SAMD00165008	NA
YACHIDAS	SAMD00165010	NA
YACHIDAS	SAMD00165015	NA
YACHIDAS	SAMD00165020	NA
YACHIDAS	SAMD00165021	NA
YACHIDAS	SAMD00165022	NA
YACHIDAS	SAMD00165023	NA
YACHIDAS	SAMD00165024	NA
YACHIDAS	SAMD00165025	NA
YACHIDAS	SAMD00165026	NA
YACHIDAS	SAMD00165027	NA
YACHIDAS	SAMD00165028	NA
YACHIDAS	SAMD00165029	NA
YACHIDAS	SAMD00165030	NA
YACHIDAS	SAMD00165031	NA
YACHIDAS	SAMD00165032	NA
YACHIDAS	SAMD00165033	NA
YUJ	SZAXPI003417-4	ERR1018193
YUJ	SZAXPI003419-6	ERR1018195
YUJ	SZAXPI003429-3	ERR1018205
YUJ	SZAXPI003433-7	ERR1018209
YUJ	SZAXPI015212-113	ERR1018217
YUJ	SZAXPI015227-13	ERR1018232
YUJ	SZAXPI015228-14	ERR1018233
YUJ	SZAXPI015229-15	ERR1018234
YUJ	SZAXPI015230-16	ERR1018235
YUJ	SZAXPI015231-17	ERR1018236
YUJ	SZAXPI015232-18	ERR1018237
YUJ	SZAXPI015233-19	ERR1018238
YUJ	SZAXPI015234-20	ERR1018239
YUJ	SZAXPI015235-21	ERR1018240
YUJ	SZAXPI015238-24	ERR1018242
YUJ	SZAXPI015239-25	ERR1018243
YUJ	SZAXPI015240-26	ERR1018244
YUJ	SZAXPI015241-27	ERR1018245
YUJ	SZAXPI015242-30	ERR1018246
YUJ	SZAXPI015243-31	ERR1018247
YUJ	SZAXPI015244-32	ERR1018248
YUJ	SZAXPI015245-33	ERR1018249
YUJ	SZAXPI015246-34	ERR1018250
YUJ	SZAXPI015247-35	ERR1018251
YUJ	SZAXPI015248-36	ERR1018252
YUJ	SZAXPI015249-37	ERR1018253
YUJ	SZAXPI015250-39	ERR1018254
YUJ	SZAXPI015251-41	ERR1018255
YUJ	SZAXPI015252-43	ERR1018256
YUJ	SZAXPI015253-44	ERR1018257
YUJ	SZAXPI015254-45	ERR1018258
YUJ	SZAXPI015255-46	ERR1018259
YUJ	SZAXPI015256-47	ERR1018260
YUJ	SZAXPI015257-56	ERR1018261
YUJ	SZAXPI015258-57	ERR1018262
YUJ	SZAXPI015259-62	ERR1018263
YUJ	SZAXPI015260-74	ERR1018264
YUJ	SZAXPI015261-75	ERR1018265
YUJ	SZAXPI015262-79	ERR1018266
YUJ	SZAXPI015263-84	ERR1018267
YUJ	SZAXPI015264-87	ERR1018268
YUJ	SZAXPI015265-88	ERR1018269
YUJ	SZAXPI015266-89	ERR1018270
YUJ	SZAXPI015267-102	ERR1018271
YUJ	SZAXPI015268-109	ERR1018272
YUJ	SZAXPI015269-94	ERR1018273
YUJ	SZAXPI015270-90	ERR1018274
YUJ	SZAXPI015271-93	ERR1018275
YUJ	SZAXPI015272-108	ERR1018276
YUJ	SZAXPI015273-95	ERR1018277
YUJ	SZAXPI015274-111	ERR1018278
YUJ	SZAXPI017591-140	ERR1018308
YUJ	SZAXPI017592-142	ERR1018309
ZELLERG	CCIS00146684ST-4-0	ERR480457;ERR480456;ERR480455;ERR480454;ERR478959;ERR478958;ERR478960;ERR478961
ZELLERG	CCIS00281083ST-3-0	ERR480459;ERR480458;ERR478962;ERR478963
ZELLERG	CCIS02124300ST-4-0	ERR480463;ERR480462;ERR480461;ERR480460;ERR478967;ERR478966;ERR478965;ERR478964
ZELLERG	CCIS02856720ST-4-0	ERR480469;ERR480468;ERR480467;ERR480466;ERR478973;ERR478972;ERR478971;ERR478970
ZELLERG	CCIS03473770ST-4-0	ERR480471;ERR480470;ERR478975;ERR478974
ZELLERG	CCIS03857607ST-4-0	ERR480475;ERR480473;ERR480472;ERR480474;ERR478976;ERR478979;ERR478978;ERR478977
ZELLERG	CCIS05314658ST-4-0	ERR480479;ERR480478;ERR480477;ERR480476;ERR478980;ERR478983;ERR478982;ERR478981
ZELLERG	CCIS07277498ST-4-0	ERR480485;ERR480484;ERR480482;ERR480483;ERR478989;ERR478988;ERR478987;ERR478986
ZELLERG	CCIS07539127ST-4-0	ERR480489;ERR480488;ERR480487;ERR480486;ERR478993;ERR478992;ERR478991;ERR478990
ZELLERG	CCIS07648107ST-4-0	ERR480493;ERR480492;ERR480491;ERR480490;ERR478997;ERR478996;ERR478994;ERR478995
ZELLERG	CCIS09568613ST-4-0	ERR480499;ERR480498;ERR480497;ERR480496;ERR479001;ERR479000;ERR479003;ERR479002
ZELLERG	CCIS10706551ST-3-0	ERR480501;ERR480500;ERR479004;ERR479005
ZELLERG	CCIS11354283ST-4-0	ERR480513;ERR480512;ERR480511;ERR480510;ERR479017;ERR479016;ERR479015;ERR479014
ZELLERG	CCIS11362406ST-4-0	ERR480516;ERR480515;ERR480514;ERR480517;ERR479021;ERR479018;ERR479020;ERR479019
ZELLERG	CCIS11558985ST-4-0	ERR480519;ERR480518;ERR479023;ERR479022
ZELLERG	CCIS13047523ST-4-0	ERR480532;ERR480529;ERR480531;ERR480530;ERR479036;ERR479034;ERR479035;ERR479033
ZELLERG	CCIS15794887ST-4-0	ERR480538;ERR480537;ERR479042;ERR479041
ZELLERG	CCIS16326685ST-4-0	ERR480540;ERR480539;ERR479043;ERR479044
ZELLERG	CCIS16383318ST-4-0	ERR480541;ERR480544;ERR480543;ERR480542;ERR479045;ERR479048;ERR479047;ERR479046
ZELLERG	CCIS16561622ST-4-0	ERR480548;ERR480547;ERR480546;ERR480545;ERR479052;ERR479051;ERR479050;ERR479049
ZELLERG	CCIS20795251ST-4-0	ERR480556;ERR480558;ERR480557;ERR480555;ERR479062;ERR479061;ERR479060;ERR479059
ZELLERG	CCIS21126322ST-4-0	ERR480560;ERR480559;ERR479064;ERR479063
ZELLERG	CCIS23164343ST-4-0	ERR480577;ERR480575;ERR480578;ERR480576;ERR479081;ERR479080;ERR479082;ERR479079
ZELLERG	CCIS27304052ST-3-0	ERR480588;ERR480587;ERR479092;ERR479091
ZELLERG	CCIS27927933ST-4-0	ERR480592;ERR480591;ERR480590;ERR480589;ERR479095;ERR479096;ERR479094;ERR479093
ZELLERG	CCIS29210128ST-4-0	ERR480596;ERR480595;ERR479100;ERR479099
ZELLERG	CCIS29688262ST-20-0	ERR480598;ERR480597;ERR479101;ERR479102
ZELLERG	CCIS32452666ST-4-0	ERR480606;ERR480604;ERR480605;ERR480603;ERR479107;ERR479110;ERR479109;ERR479108
ZELLERG	CCIS34604008ST-4-0	ERR480615;ERR480614;ERR480617;ERR480616;ERR479120;ERR479118;ERR479119;ERR479121
ZELLERG	CCIS36699628ST-4-0	ERR480627;ERR480626;ERR480625;ERR480624;ERR479131;ERR479130;ERR479129;ERR479128
ZELLERG	CCIS36797902ST-4-0	ERR480629;ERR480628;ERR480631;ERR480630;ERR479135;ERR479132;ERR479134;ERR479133
ZELLERG	CCIS41692898ST-4-0	ERR480649;ERR480648;ERR480647;ERR480646;ERR479151;ERR479150;ERR479153;ERR479152
ZELLERG	CCIS44093303ST-4-0	ERR480654;ERR480653;ERR480655;ERR480656;ERR479160;ERR479159;ERR479158;ERR479157
ZELLERG	CCIS45571137ST-3-0	ERR480664;ERR480663;ERR479167;ERR479168
ZELLERG	CCIS45793747ST-4-0	ERR480668;ERR480666;ERR480665;ERR480667;ERR479172;ERR479171;ERR479170;ERR479169
ZELLERG	CCIS48174381ST-4-0	ERR480682;ERR480681;ERR480680;ERR480679;ERR479184;ERR479186;ERR479185;ERR479183
ZELLERG	CCIS50003399ST-4-0	ERR480692;ERR480691;ERR480694;ERR480693;ERR479198;ERR479196;ERR479195;ERR479197
ZELLERG	CCIS50471204ST-4-0	ERR480701;ERR480702;ERR480700;ERR480699;ERR479206;ERR479205;ERR479204;ERR479203
ZELLERG	CCIS51595129ST-4-0	ERR480705;ERR480708;ERR480707;ERR480706;ERR479212;ERR479211;ERR479210;ERR479209
ZELLERG	CCIS63448910ST-4-0	ERR480758;ERR480756;ERR480755;ERR480757;ERR479260;ERR479259;ERR479262;ERR479261
ZELLERG	CCIS63468405ST-4-0	ERR480760;ERR480762;ERR480761;ERR480759;ERR479266;ERR479265;ERR479264;ERR479263
ZELLERG	CCIS63910149ST-4-0	ERR480765;ERR480764;ERR480763;ERR479269;ERR479268;ERR479267
ZELLERG	CCIS64773582ST-4-0	ERR480769;ERR480766;ERR480768;ERR480767;ERR479273;ERR479272;ERR479271;ERR479270
ZELLERG	CCIS64785924ST-20-0	ERR480771;ERR480770;ERR479275;ERR479274
ZELLERG	CCIS71578391ST-4-0	ERR480784;ERR480783;ERR480785;ERR480782;ERR479289;ERR479288;ERR479287;ERR479286
ZELLERG	CCIS74239020ST-4-0	ERR480790;ERR480793;ERR480792;ERR480791;ERR479297;ERR479296;ERR479295;ERR479294
ZELLERG	CCIS78100604ST-4-0	ERR480811;ERR480810;ERR480809;ERR480808;ERR479313;ERR479312;ERR479314;ERR479315
ZELLERG	CCIS79210440ST-3-0	ERR480816;ERR480815;ERR479319;ERR479320
ZELLERG	CCIS80834637ST-4-0	ERR480820;ERR480819;ERR480818;ERR480817;ERR479323;ERR479324;ERR479321;ERR479322
ZELLERG	CCIS81139242ST-4-0	ERR480822;ERR480821;ERR479326;ERR479325
ZELLERG	CCIS82507866ST-3-0	ERR480836;ERR480835;ERR479339;ERR479340
ZELLERG	CCIS82944710ST-20-0	ERR480838;ERR480837;ERR479342;ERR479341
ZELLERG	CCIS88007743ST-4-0	ERR480869;ERR480867;ERR480868;ERR480866;ERR479373;ERR479372;ERR479371;ERR479370
ZELLERG	CCIS88317640ST-4-0	ERR480870;ERR480873;ERR480872;ERR480871;ERR479376;ERR479375;ERR479374;ERR479377
ZELLERG	CCIS90164298ST-4-0	ERR480877;ERR480876;ERR480875;ERR480874;ERR479381;ERR479380;ERR479379;ERR479378
ZELLERG	CCIS93040568ST-20-0	ERR480888;ERR480887;ERR479392;ERR479391
ZELLERG	CCIS94417875ST-3-0	ERR480889;ERR480890;ERR479394;ERR479393
ZELLERG	CCIS94603952ST-4-0	ERR480895;ERR480894;ERR480893;ERR480896;ERR479400;ERR479399;ERR479398;ERR479397
ZELLERG	CCIS95097901ST-4-0	ERR480900;ERR480897;ERR480899;ERR480898;ERR479401;ERR479404;ERR479403;ERR479402
ZELLERG	CCIS95409808ST-4-0	ERR480904;ERR480903;ERR480902;ERR480901;ERR479408;ERR479405;ERR479407;ERR479406
ZELLERG	CCIS98482370ST-3-0	ERR480909;ERR480910;ERR479414;ERR479413
