# Supplementary material for: Identification of clinical and ecological determinants of strain engraftment after fecal microbiota transplantation using metagenomics
Source: Cell Rep Med. 2022 Aug 4;3(8):100711. doi: 10.1016/j.xcrm.2022.100711 (PMC9418803; doi:10.1016/j.xcrm.2022.100711)
Supplement: Table S2. FMT sample species composition and species metadata, related to Figure 1 [file mmc3.xlsx]

## Sheet: S2A. FMT Sample Species Comp.
Name	species	rel_abund
FMT1	Bacteroides_stercoris	0.275204
FMT1	Bacteroides_uniformis	0.0949423
FMT1	Bacteroides_dorei	0.0894749
FMT1	Bifidobacterium_pseudocatenulatum	0.0843231
FMT1	Faecalibacterium_prausnitzii	0.0426256
FMT1	Eubacterium_rectale	0.0407397
FMT1	Fusicatenibacter_saccharivorans	0.0334786
FMT1	Coprobacter_fastidiosus	0.0282176
FMT1	Streptococcus_thermophilus	0.0244568
FMT1	Bacteroides_massiliensis	0.0230044
FMT1	Ruminococcus_bicirculans	0.0213504
FMT1	Coprococcus_comes	0.0189191
FMT1	Lawsonibacter_asaccharolyticus	0.0161929
FMT1	Bacteroides_ovatus	0.0158199
FMT1	Dorea_sp_CAG_317	0.0153337
FMT1	Anaerostipes_hadrus	0.0152018
FMT1	Flavonifractor_plautii	0.0140544
FMT1	Parabacteroides_merdae	0.0123865
FMT1	Ruminococcus_lactaris	0.0109546
FMT1	Firmicutes_bacterium_CAG_94	0.0092695
FMT1	Eubacterium_hallii	0.0090676
FMT1	Bacteroides_faecis	0.0081861
FMT1	Escherichia_coli	0.0080715
FMT1	Blautia_obeum	0.0072436
FMT1	Blautia_wexlerae	0.0071993
FMT1	Desulfovibrio_piger	0.0063638
FMT1	Roseburia_intestinalis	0.0056874
FMT1	Eggerthella_lenta	0.0050283
FMT1	Clostridium_sp_CAG_58	0.0049214
FMT1	Asaccharobacter_celatus	0.0041469
FMT1	Blautia_hydrogenotrophica	0.0036327
FMT1	Gordonibacter_pamelaeae	0.003312
FMT1	Ruminococcus_gnavus	0.0028389
FMT1	Lactobacillus_rhamnosus	0.0024738
FMT1	Ruthenibacterium_lactatiformans	0.0024004
FMT1	Firmicutes_bacterium_CAG_145	0.0023615
FMT1	Adlercreutzia_equolifaciens	0.0023401
FMT1	Clostridium_sp_CAG_299	0.0020368
FMT1	Anaerotignum_lactatifermentans	0.0020173
FMT1	Streptococcus_salivarius	0.0016482
FMT1	Sellimonas_intestinalis	0.0015669
FMT1	Intestinimonas_butyriciproducens	0.001372
FMT1	Eubacterium_sp_CAG_38	0.0013336
FMT1	Candidatus_Stoquefichus_sp_KLE1796	0.0012842
FMT1	Bifidobacterium_animalis	0.0011484
FMT1	Alistipes_onderdonkii	0.0011401
FMT1	Clostridium_leptum	0.0010711
FMT1	Holdemania_filiformis	0.0010622
FMT1	Lactobacillus_acidophilus	0.0008326
FMT1	Roseburia_hominis	0.0008109
FMT1	Eubacterium_siraeum	0.000757
FMT1	Dorea_formicigenerans	0.0007449
FMT1	Anaerotruncus_colihominis	0.0007005
FMT1	Blautia_sp_An249	0.000669
FMT1	Monoglobus_pectinilyticus	0.0006434
FMT1	Streptococcus_parasanguinis	0.0006131
FMT1	Bilophila_wadsworthia	0.0005193
FMT1	Bacteroides_cellulosilyticus	0.000489
FMT1	Clostridium_lavalense	0.0004813
FMT1	Eisenbergiella_massiliensis	0.0004425
FMT1	Coprococcus_eutactus	0.0004243
FMT1	Lachnoclostridium_sp_An138	0.0003802
FMT1	Blautia_sp_CAG_257	0.0002985
FMT1	Enterorhabdus_caecimuris	0.0002853
FMT1	Lactobacillus_delbrueckii	0.0002726
FMT1	Eisenbergiella_tayi	0.0002724
FMT1	Actinomyces_sp_HMSC035G02	0.0002666
FMT1	Lachnoclostridium_sp_An131	0.0002273
FMT1	Bacteroides_fragilis	0.0001723
FMT1	Blautia_producta	0.0001499
FMT1	Clostridium_symbiosum	0.0001479
FMT1	Actinomyces_odontolyticus	0.0001452
FMT1	Clostridium_citroniae	0.0001378
FMT1	Prevotella_copri	0.0001363
FMT1	Eubacterium_eligens	0.0001328
FMT1	Actinomyces_sp_ICM47	0.0001164
FMT1	Pseudoflavonifractor_capillosus	9.62e-05
FMT1	Alistipes_finegoldii	9.4e-05
FMT1	Akkermansia_muciniphila	9.14e-05
FMT1	Bacteroides_vulgatus	8.38e-05
FMT1	Hungatella_hathewayi	8.3e-05
FMT1	Bifidobacterium_adolescentis	7.81e-05
FMT1	Clostridium_clostridioforme	7.3e-05
FMT1	Klebsiella_oxytoca	7.2e-05
FMT1	Campylobacter_gracilis	6.96e-05
FMT1	Clostridium_innocuum	6.65e-05
FMT1	Streptococcus_vestibularis	5.88e-05
FMT1	Dorea_longicatena	5.43e-05
FMT1	Clostridium_methylpentosum	4.97e-05
FMT1	Ruminococcus_torques	4.76e-05
FMT1	Romboutsia_ilealis	4.73e-05
FMT1	Clostridium_bolteae	4.38e-05
FMT1	Lactococcus_lactis	3.77e-05
FMT1	Turicibacter_sanguinis	3.65e-05
FMT1	Megamonas_funiformis	3.59e-05
FMT1	Erysipelatoclostridium_ramosum	3.42e-05
FMT1	Catabacter_hongkongensis	3.11e-05
FMT1	Clostridium_asparagiforme	2.92e-05
FMT1	Fusobacterium_mortiferum	2.85e-05
FMT1	Eubacteriaceae_bacterium_CHKCI005	2.76e-05
FMT1	Collinsella_aerofaciens	2.56e-05
FMT1	Enterococcus_faecium	2.38e-05
FMT1	Oscillibacter_sp_CAG_241	2.17e-05
FMT1	Clostridium_scindens	2.13e-05
FMT1	Lactobacillus_ruminis	1.91e-05
FMT1	Harryflintia_acetispora	1.9e-05
FMT1	Roseburia_faecis	1.84e-05
FMT1	Acidaminococcus_intestini	1.81e-05
FMT1	Streptococcus_gordonii	1.71e-05
FMT1	Actinomyces_graevenitzii	1.58e-05
FMT1	Roseburia_sp_CAG_309	1.54e-05
FMT1	Streptococcus_mitis	1.51e-05
FMT1	Roseburia_inulinivorans	1.43e-05
FMT1	Clostridium_sp_CAG_253	1.38e-05
FMT1	Prevotella_sp_885	1.37e-05
FMT1	Klebsiella_pneumoniae	1.23e-05
FMT1	Clostridiales_bacterium_1_7_47FAA	1.21e-05
FMT1	Acidaminococcus_fermentans	1.17e-05
FMT1	Actinomyces_oris	1.16e-05
FMT1	Klebsiella_variicola	1.08e-05
FMT1	Streptococcus_oralis	1.03e-05
FMT1	Veillonella_atypica	1.03e-05
FMT1	Denitrobacterium_detoxificans	1.01e-05
FMT1	Blautia_coccoides	9.8e-06
FMT1	Streptococcus_sanguinis	9e-06
FMT1	[Collinsella]_massiliensis	7.6e-06
FMT1	Collinsella_stercoris	7.3e-06
FMT1	Eubacterium_sp_CAG_180	6.4e-06
FMT1	Coprobacillus_cateniformis	5.5e-06
FMT1	Streptococcus_sp_F0442	5.5e-06
FMT1	Streptococcus_lutetiensis	5.4e-06
FMT1	Collinsella_intestinalis	5.2e-06
FMT1	Parabacteroides_distasonis	5.2e-06
FMT1	Bacteroides_thetaiotaomicron	4.5e-06
FMT1	Bacteroides_xylanisolvens	4.5e-06
FMT1	Veillonella_parvula	4.5e-06
FMT1	Pseudoflavonifractor_sp_An184	4e-06
FMT1	Peptostreptococcus_stomatis	3.2e-06
FMT1	Actinomyces_sp_oral_taxon_181	3.1e-06
FMT1	Bifidobacterium_longum	2.1e-06
FMT1	Olsenella_scatoligenes	1.3e-06
FMT10	Bacteroides_stercoris	1.64e-05
FMT10	Bacteroides_uniformis	8.1e-06
FMT10	Bacteroides_dorei	4.9e-06
FMT10	Faecalibacterium_prausnitzii	4.74e-05
FMT10	Eubacterium_rectale	3.46e-05
FMT10	Fusicatenibacter_saccharivorans	1.83e-05
FMT10	Streptococcus_thermophilus	9.8e-06
FMT10	Coprococcus_comes	3.6e-06
FMT10	Flavonifractor_plautii	0.119283
FMT10	Escherichia_coli	0.385117
FMT10	Blautia_wexlerae	2.78e-05
FMT10	Ruminococcus_gnavus	2.55e-05
FMT10	Lactobacillus_rhamnosus	0.000407
FMT10	Streptococcus_salivarius	0.0003977
FMT10	Holdemania_filiformis	6.7e-06
FMT10	Eubacterium_siraeum	4e-07
FMT10	Dorea_formicigenerans	2e-06
FMT10	Streptococcus_parasanguinis	0.0019738
FMT10	Coprococcus_eutactus	3.41e-05
FMT10	Actinomyces_sp_HMSC035G02	1.48e-05
FMT10	Clostridium_symbiosum	1.19e-05
FMT10	Actinomyces_odontolyticus	4.48e-05
FMT10	Prevotella_copri	0.0001119
FMT10	Akkermansia_muciniphila	6.29e-05
FMT10	Bacteroides_vulgatus	9.63e-05
FMT10	Bifidobacterium_adolescentis	3.84e-05
FMT10	Clostridium_clostridioforme	2.7e-05
FMT10	Klebsiella_oxytoca	0.0017471
FMT10	Clostridium_innocuum	0.130971
FMT10	Streptococcus_vestibularis	0.0001597
FMT10	Dorea_longicatena	5.73e-05
FMT10	Ruminococcus_torques	2.28e-05
FMT10	Megamonas_funiformis	2.7e-05
FMT10	Erysipelatoclostridium_ramosum	0.0518688
FMT10	Fusobacterium_mortiferum	2.65e-05
FMT10	Collinsella_aerofaciens	2.18e-05
FMT10	Enterococcus_faecium	0.11825
FMT10	Oscillibacter_sp_CAG_241	9.4e-06
FMT10	Lactobacillus_ruminis	2.14e-05
FMT10	Roseburia_faecis	1.68e-05
FMT10	Acidaminococcus_intestini	1.05e-05
FMT10	Streptococcus_mitis	0.0026765
FMT10	Prevotella_sp_885	1.49e-05
FMT10	Klebsiella_pneumoniae	9.98e-05
FMT10	Acidaminococcus_fermentans	2.01e-05
FMT10	Actinomyces_oris	9.95e-05
FMT10	Klebsiella_variicola	4.1e-05
FMT10	Streptococcus_oralis	0.000197
FMT10	Veillonella_atypica	0.014238
FMT10	Streptococcus_sanguinis	2.48e-05
FMT10	Eubacterium_sp_CAG_180	5.7e-06
FMT10	Coprobacillus_cateniformis	0.007758
FMT10	Streptococcus_lutetiensis	1.28e-05
FMT10	Parabacteroides_distasonis	8e-06
FMT10	Bacteroides_xylanisolvens	7.6e-06
FMT10	Veillonella_parvula	1.91e-05
FMT10	Actinomyces_sp_oral_taxon_181	4e-05
FMT10	Bifidobacterium_longum	3.5e-06
FMT10	Enterococcus_casseliflavus	0.0840067
FMT10	Citrobacter_amalonaticus	0.0621826
FMT10	Citrobacter_europaeus	0.0055857
FMT10	Lactobacillus_salivarius	0.0026406
FMT10	Proteus_vulgaris	0.0017183
FMT10	Megasphaera_micronuciformis	0.0013386
FMT10	Saccharomyces_cerevisiae	0.0009739
FMT10	Dialister_invisus	0.0009169
FMT10	Citrobacter_youngae	0.0008656
FMT10	Citrobacter_sp_MGH106	0.0008377
FMT10	Actinomyces_sp_HPA0247	0.000321
FMT10	Lactobacillus_plantarum	0.0002932
FMT10	Proteus_hauseri	0.0002812
FMT10	Morganella_morganii	0.0002602
FMT10	Citrobacter_werkmanii	0.0002577
FMT10	Streptococcus_mutans	0.0002501
FMT10	Gemella_sanguinis	0.0001457
FMT10	Gemella_haemolysans	0.0001416
FMT10	Streptococcus_anginosus_group	0.000136
FMT10	Fusobacterium_nucleatum	7.58e-05
FMT10	Citrobacter_portucalensis	5.9e-05
FMT10	Rothia_mucilaginosa	5.62e-05
FMT10	Streptococcus_infantis	3.73e-05
FMT10	Klebsiella_quasipneumoniae	3.61e-05
FMT10	Staphylococcus_aureus	3.31e-05
FMT10	Actinomyces_sp_oral_taxon_448	2.7e-05
FMT10	Citrobacter_pasteurii	2.67e-05
FMT10	Lactobacillus_fermentum	2.4e-05
FMT10	Rothia_dentocariosa	2.26e-05
FMT10	Bifidobacterium_dentium	2.17e-05
FMT10	Granulicatella_adiacens	2.09e-05
FMT10	Scardovia_wiggsiae	1.9e-05
FMT10	Klebsiella_michiganensis	1.46e-05
FMT10	Megamonas_hypermegale	1.31e-05
FMT10	Corynebacterium_durum	1.26e-05
FMT10	Parvimonas_micra	1.02e-05
FMT10	Gemella_morbillorum	9.5e-06
FMT10	Lactobacillus_paragasseri	6.1e-06
FMT10	Bifidobacterium_angulatum	4.5e-06
FMT10	Dialister_succinatiphilus	4.4e-06
FMT10	Granulicatella_elegans	4.1e-06
FMT10	Veillonella_tobetsuensis	2.8e-06
FMT10	Bacteroides_eggerthii	1.1e-06
FMT10	Bifidobacterium_bifidum	9e-07
FMT10	Phascolarctobacterium_faecium	6e-07
FMT10	Proteobacteria_bacterium_CAG_139	5e-07
FMT100	Bacteroides_uniformis	2.02e-05
FMT100	Faecalibacterium_prausnitzii	5.59e-05
FMT100	Eubacterium_rectale	6.29e-05
FMT100	Streptococcus_thermophilus	0.041595
FMT100	Anaerostipes_hadrus	0.0001124
FMT100	Flavonifractor_plautii	0.117087
FMT100	Escherichia_coli	0.0537948
FMT100	Blautia_wexlerae	5.52e-05
FMT100	Eggerthella_lenta	0.0207686
FMT100	Asaccharobacter_celatus	2.53e-05
FMT100	Blautia_hydrogenotrophica	0.0008599
FMT100	Gordonibacter_pamelaeae	0.0040268
FMT100	Ruminococcus_gnavus	0.0001304
FMT100	Lactobacillus_rhamnosus	0.173932
FMT100	Adlercreutzia_equolifaciens	1.09e-05
FMT100	Anaerotignum_lactatifermentans	0.0481695
FMT100	Streptococcus_salivarius	0.0103331
FMT100	Sellimonas_intestinalis	0.0467034
FMT100	Candidatus_Stoquefichus_sp_KLE1796	0.0035587
FMT100	Bifidobacterium_animalis	0.0370057
FMT100	Clostridium_leptum	0.0116883
FMT100	Holdemania_filiformis	0.0071068
FMT100	Streptococcus_parasanguinis	0.009876
FMT100	Enterorhabdus_caecimuris	5.98e-05
FMT100	Lactobacillus_delbrueckii	3.72e-05
FMT100	Actinomyces_sp_HMSC035G02	0.0004429
FMT100	Blautia_producta	0.0500561
FMT100	Actinomyces_odontolyticus	0.0010592
FMT100	Prevotella_copri	5.7e-05
FMT100	Actinomyces_sp_ICM47	0.0005872
FMT100	Akkermansia_muciniphila	4.1e-06
FMT100	Bacteroides_vulgatus	9.31e-05
FMT100	Bifidobacterium_adolescentis	2.83e-05
FMT100	Klebsiella_oxytoca	0.0002783
FMT100	Clostridium_innocuum	0.0058325
FMT100	Streptococcus_vestibularis	0.0019946
FMT100	Romboutsia_ilealis	0.000893
FMT100	Turicibacter_sanguinis	0.0002342
FMT100	Erysipelatoclostridium_ramosum	0.0022188
FMT100	Collinsella_aerofaciens	3.45e-05
FMT100	Enterococcus_faecium	6.46e-05
FMT100	Lactobacillus_ruminis	2.32e-05
FMT100	Streptococcus_gordonii	8.96e-05
FMT100	Actinomyces_graevenitzii	3.49e-05
FMT100	Klebsiella_pneumoniae	0.0001814
FMT100	Actinomyces_oris	0.0007816
FMT100	Klebsiella_variicola	0.0001065
FMT100	Streptococcus_oralis	9.06e-05
FMT100	Veillonella_atypica	6.76e-05
FMT100	Blautia_coccoides	0.0066992
FMT100	Streptococcus_sanguinis	0.0004761
FMT100	[Collinsella]_massiliensis	1.79e-05
FMT100	Streptococcus_lutetiensis	9.94e-05
FMT100	Parabacteroides_distasonis	8.8e-06
FMT100	Bacteroides_thetaiotaomicron	0.00817
FMT100	Bacteroides_xylanisolvens	0.0188927
FMT100	Veillonella_parvula	0.0013492
FMT100	Actinomyces_sp_oral_taxon_181	0.0003356
FMT100	Enterococcus_casseliflavus	0.0002169
FMT100	Lactobacillus_salivarius	5.67e-05
FMT100	Proteus_vulgaris	5.53e-05
FMT100	Megasphaera_micronuciformis	0.0001638
FMT100	Saccharomyces_cerevisiae	0.0014935
FMT100	Dialister_invisus	0.0019615
FMT100	Actinomyces_sp_HPA0247	0.0032952
FMT100	Proteus_hauseri	0.0007513
FMT100	Morganella_morganii	0.0149812
FMT100	Streptococcus_mutans	0.0036546
FMT100	Gemella_sanguinis	0.0001333
FMT100	Streptococcus_anginosus_group	0.0001114
FMT100	Fusobacterium_nucleatum	0.0013378
FMT100	Rothia_mucilaginosa	1.72e-05
FMT100	Klebsiella_quasipneumoniae	4.67e-05
FMT100	Actinomyces_sp_oral_taxon_448	0.0008679
FMT100	Lactobacillus_fermentum	0.0006489
FMT100	Rothia_dentocariosa	3.35e-05
FMT100	Bifidobacterium_dentium	0.0440692
FMT100	Scardovia_wiggsiae	7.27e-05
FMT100	Lactobacillus_paragasseri	0.0012817
FMT100	Proteobacteria_bacterium_CAG_139	0.0031524
FMT100	Pediococcus_acidilactici	0.095311
FMT100	Parasutterella_excrementihominis	0.0417933
FMT100	Dielma_fastidiosa	0.0406412
FMT100	Lactobacillus_mucosae	0.0339432
FMT100	Murimonas_intestini	0.0038219
FMT100	Enterococcus_gallinarum	0.0033977
FMT100	Proteus_mirabilis	0.0032875
FMT100	Turicimonas_muris	0.0022638
FMT100	Clostridium_paraputrificum	0.0021698
FMT100	Terrisporobacter_othiniensis	0.0015552
FMT100	Coprobacter_secundus	0.0006664
FMT100	Lactobacillus_gasseri	0.0004917
FMT100	Blautia_hansenii	0.000478
FMT100	Clostridium_disporicum	0.0004705
FMT100	Lactobacillus_crispatus	0.0004374
FMT100	Veillonella_dispar	0.0003804
FMT100	Lactobacillus_pontis	0.0003122
FMT100	Dialister_micraerophilus	0.0003041
FMT100	Intestinibacter_bartlettii	0.0002757
FMT100	Mogibacterium_diversum	0.0002507
FMT100	Actinomyces_viscosus	0.0001872
FMT100	Propionibacterium_acidifaciens	0.0001225
FMT100	Actinobaculum_sp_oral_taxon_183	0.000102
FMT100	Clostridium_neonatale	9.63e-05
FMT100	Olsenella_profusa	8.34e-05
FMT100	Parascardovia_denticolens	5.58e-05
FMT100	Clostridioides_difficile	4.56e-05
FMT100	Actinomyces_sp_S6_Spd3	4.2e-05
FMT100	Veillonella_infantium	4.18e-05
FMT100	Enterococcus_faecalis	3.99e-05
FMT100	Lactococcus_piscium	3.53e-05
FMT100	Lactobacillus_algidus	2.68e-05
FMT100	Atopobium_parvulum	2.36e-05
FMT100	Providencia_rettgeri	1.95e-05
FMT100	Lactobacillus_animalis	1.68e-05
FMT100	Atopobium_rimae	1.37e-05
FMT100	Mogibacterium_timidum	9.2e-06
FMT100	Solobacterium_moorei	3.6e-06
FMT100	Eubacterium_sulci	2.1e-06
FMT101	Eubacterium_rectale	4.7e-06
FMT101	Escherichia_coli	0.375123
FMT101	Blautia_wexlerae	0.0001753
FMT101	Ruminococcus_gnavus	6.5e-05
FMT101	Lactobacillus_rhamnosus	0.0020851
FMT101	Streptococcus_salivarius	7.87e-05
FMT101	Streptococcus_parasanguinis	0.0007585
FMT101	Actinomyces_odontolyticus	3.17e-05
FMT101	Prevotella_copri	4.54e-05
FMT101	Akkermansia_muciniphila	0.0002138
FMT101	Bacteroides_vulgatus	9.44e-05
FMT101	Bifidobacterium_adolescentis	1.17e-05
FMT101	Klebsiella_oxytoca	6.91e-05
FMT101	Erysipelatoclostridium_ramosum	7.17e-05
FMT101	Enterococcus_faecium	0.000265
FMT101	Lactobacillus_ruminis	8.76e-05
FMT101	Acidaminococcus_intestini	0.0002472
FMT101	Klebsiella_pneumoniae	0.0003364
FMT101	Veillonella_atypica	0.239953
FMT101	Bacteroides_xylanisolvens	0.0002078
FMT101	Veillonella_parvula	0.0001295
FMT101	Lactobacillus_salivarius	0.146968
FMT101	Lactobacillus_plantarum	0.0002126
FMT101	Proteus_hauseri	0.0028301
FMT101	Gemella_sanguinis	2.42e-05
FMT101	Fusobacterium_nucleatum	0.0010928
FMT101	Lactobacillus_fermentum	0.0036743
FMT101	Klebsiella_michiganensis	0.0203039
FMT101	Proteus_mirabilis	0.0959465
FMT101	Veillonella_dispar	0.0013576
FMT101	Veillonella_infantium	0.0003143
FMT101	Enterococcus_faecalis	0.0003582
FMT101	Lactobacillus_agilis	0.106016
FMT101	Haemophilus_parainfluenzae	0.0004403
FMT101	Prevotella_bivia	0.0002763
FMT101	Veillonella_sp_T11011_6	9.72e-05
FMT101	Campylobacter_showae	3.34e-05
FMT102	Faecalibacterium_prausnitzii	0.0813219
FMT102	Eubacterium_rectale	8.79e-05
FMT102	Streptococcus_thermophilus	0.0002369
FMT102	Anaerostipes_hadrus	0.0188004
FMT102	Escherichia_coli	0.124585
FMT102	Blautia_wexlerae	0.101903
FMT102	Ruminococcus_gnavus	0.246506
FMT102	Lactobacillus_rhamnosus	0.0007088
FMT102	Streptococcus_salivarius	0.0026462
FMT102	Candidatus_Stoquefichus_sp_KLE1796	8.45e-05
FMT102	Streptococcus_parasanguinis	0.0052694
FMT102	Actinomyces_odontolyticus	0.0002797
FMT102	Prevotella_copri	9.8e-05
FMT102	Eubacterium_eligens	0.2668
FMT102	Dorea_longicatena	0.0003578
FMT102	Turicibacter_sanguinis	0.0029708
FMT102	Erysipelatoclostridium_ramosum	0.0546002
FMT102	Collinsella_aerofaciens	2.67e-05
FMT102	Enterococcus_faecium	2.53e-05
FMT102	Streptococcus_oralis	0.00059
FMT102	Veillonella_atypica	0.0008166
FMT102	Streptococcus_lutetiensis	6.53e-05
FMT102	Bacteroides_xylanisolvens	0.0011069
FMT102	Veillonella_parvula	0.0001388
FMT102	Lactobacillus_salivarius	0.0001661
FMT102	Megasphaera_micronuciformis	1.36e-05
FMT102	Gemella_sanguinis	8.94e-05
FMT102	Gemella_haemolysans	0.0002776
FMT102	Streptococcus_infantis	0.0003424
FMT102	Pediococcus_acidilactici	0.0004128
FMT102	Lactobacillus_mucosae	8.7e-06
FMT102	Veillonella_dispar	0.0017277
FMT102	Intestinibacter_bartlettii	0.0253318
FMT102	Clostridium_neonatale	1.43e-05
FMT102	Veillonella_infantium	0.0006223
FMT102	Enterococcus_faecalis	0.0001452
FMT102	Lactobacillus_agilis	0.0002603
FMT102	Haemophilus_parainfluenzae	0.0007518
FMT102	Veillonella_sp_T11011_6	0.0001361
FMT102	Clostridium_butyricum	0.0592629
FMT102	Oribacterium_parvum	0.0003067
FMT102	Haemophilus_sputorum	8.33e-05
FMT102	Clostridium_perfringens	2.01e-05
FMT103	Faecalibacterium_prausnitzii	6.27e-05
FMT103	Eubacterium_rectale	5.08e-05
FMT103	Streptococcus_thermophilus	0.0245504
FMT103	Escherichia_coli	0.0143569
FMT103	Blautia_wexlerae	2.1e-06
FMT103	Lactobacillus_rhamnosus	0.01591
FMT103	Streptococcus_salivarius	0.001591
FMT103	Bifidobacterium_animalis	0.0006552
FMT103	Lactobacillus_acidophilus	0.0122841
FMT103	Streptococcus_parasanguinis	0.0010913
FMT103	Actinomyces_odontolyticus	3.8e-05
FMT103	Prevotella_copri	0.0001456
FMT103	Akkermansia_muciniphila	0.0002258
FMT103	Bacteroides_vulgatus	2.16e-05
FMT103	Klebsiella_oxytoca	0.0025017
FMT103	Streptococcus_vestibularis	0.0012399
FMT103	Lactococcus_lactis	0.0027129
FMT103	Turicibacter_sanguinis	2.86e-05
FMT103	Erysipelatoclostridium_ramosum	2e-06
FMT103	Fusobacterium_mortiferum	2e-06
FMT103	Collinsella_aerofaciens	3.6e-06
FMT103	Enterococcus_faecium	0.052104
FMT103	Lactobacillus_ruminis	8.63e-05
FMT103	Acidaminococcus_intestini	0.156338
FMT103	Streptococcus_gordonii	0.0002608
FMT103	Streptococcus_mitis	0.0001879
FMT103	Prevotella_sp_885	6.03e-05
FMT103	Klebsiella_pneumoniae	0.283423
FMT103	Actinomyces_oris	0.0001841
FMT103	Klebsiella_variicola	0.334112
FMT103	Streptococcus_oralis	0.0005535
FMT103	Veillonella_atypica	5.4e-05
FMT103	Bacteroides_xylanisolvens	5.4e-06
FMT103	Veillonella_parvula	0.0018051
FMT103	Actinomyces_sp_oral_taxon_181	2.48e-05
FMT103	Bifidobacterium_longum	0.0001714
FMT103	Citrobacter_youngae	0.0005989
FMT103	Lactobacillus_plantarum	0.0029938
FMT103	Morganella_morganii	0.0014256
FMT103	Citrobacter_werkmanii	0.0001205
FMT103	Gemella_haemolysans	1.01e-05
FMT103	Klebsiella_quasipneumoniae	0.0512954
FMT103	Citrobacter_pasteurii	7.18e-05
FMT103	Rothia_dentocariosa	0.0001598
FMT103	Klebsiella_michiganensis	0.0068807
FMT103	Phascolarctobacterium_faecium	1.6e-06
FMT103	Pediococcus_acidilactici	2.56e-05
FMT103	Clostridium_disporicum	2.1e-05
FMT103	Enterococcus_faecalis	0.0021064
FMT103	Haemophilus_parainfluenzae	0.0001175
FMT103	Erysipelothrix_larvae	0.0214634
FMT103	Moellerella_wisconsensis	0.0025397
FMT103	Citrobacter_freundii	0.0010253
FMT103	Campylobacter_curvus	0.000732
FMT103	Enterobacter_cloacae_complex	0.0005063
FMT103	Kluyvera_cryocrescens	0.0005031
FMT103	Lactobacillus_dextrinicus	0.0001106
FMT103	Citrobacter_farmeri	0.0001061
FMT103	Atlantibacter_hermannii	8.5e-05
FMT103	Microvirgula_aerodenitrificans	7.65e-05
FMT103	Kosakonia_cowanii	6.29e-05
FMT103	Enterobacter_mori	4.35e-05
FMT103	Prevotella_stercorea	3.53e-05
FMT103	Kluyvera_georgiana	1.73e-05
FMT103	Pyramidobacter_piscolens	1.68e-05
FMT105	Faecalibacterium_prausnitzii	2.22e-05
FMT105	Eubacterium_rectale	3.39e-05
FMT105	Streptococcus_thermophilus	0.0001457
FMT105	Anaerostipes_hadrus	1.01e-05
FMT105	Flavonifractor_plautii	0.0222537
FMT105	Escherichia_coli	0.0049722
FMT105	Blautia_wexlerae	0.139341
FMT105	Eggerthella_lenta	0.0190711
FMT105	Asaccharobacter_celatus	1.49e-05
FMT105	Blautia_hydrogenotrophica	0.0117482
FMT105	Gordonibacter_pamelaeae	0.0036861
FMT105	Ruminococcus_gnavus	0.0391182
FMT105	Lactobacillus_rhamnosus	0.0008837
FMT105	Ruthenibacterium_lactatiformans	0.0291514
FMT105	Adlercreutzia_equolifaciens	2.54e-05
FMT105	Anaerotignum_lactatifermentans	0.0006037
FMT105	Streptococcus_salivarius	0.0645203
FMT105	Sellimonas_intestinalis	0.0047251
FMT105	Intestinimonas_butyriciproducens	4.53e-05
FMT105	Candidatus_Stoquefichus_sp_KLE1796	0.0028348
FMT105	Clostridium_leptum	0.0062458
FMT105	Anaerotruncus_colihominis	0.0020823
FMT105	Monoglobus_pectinilyticus	0.0378563
FMT105	Streptococcus_parasanguinis	0.0131687
FMT105	Bilophila_wadsworthia	0.0012445
FMT105	Clostridium_lavalense	0.0042185
FMT105	Eisenbergiella_massiliensis	0.0004868
FMT105	Enterorhabdus_caecimuris	8.13e-05
FMT105	Eisenbergiella_tayi	0.152242
FMT105	Actinomyces_sp_HMSC035G02	9.8e-06
FMT105	Blautia_producta	8.38e-05
FMT105	Clostridium_symbiosum	0.0010684
FMT105	Actinomyces_odontolyticus	0.0001787
FMT105	Prevotella_copri	6.32e-05
FMT105	Eubacterium_eligens	3.98e-05
FMT105	Actinomyces_sp_ICM47	7.67e-05
FMT105	Akkermansia_muciniphila	5.8e-06
FMT105	Bacteroides_vulgatus	2.61e-05
FMT105	Hungatella_hathewayi	0.0082884
FMT105	Bifidobacterium_adolescentis	1.56e-05
FMT105	Clostridium_clostridioforme	0.0249854
FMT105	Klebsiella_oxytoca	0.0001131
FMT105	Clostridium_innocuum	0.0017504
FMT105	Streptococcus_vestibularis	0.0084013
FMT105	Clostridium_methylpentosum	0.0002688
FMT105	Romboutsia_ilealis	3.79e-05
FMT105	Lactococcus_lactis	0.0006744
FMT105	Erysipelatoclostridium_ramosum	0.0008425
FMT105	Collinsella_aerofaciens	5.3e-06
FMT105	Enterococcus_faecium	4.7e-05
FMT105	Clostridium_scindens	0.003427
FMT105	Lactobacillus_ruminis	0.0070968
FMT105	Roseburia_faecis	6.4e-06
FMT105	Acidaminococcus_intestini	0.0665564
FMT105	Streptococcus_gordonii	0.0031141
FMT105	Streptococcus_mitis	0.0001662
FMT105	Klebsiella_pneumoniae	0.0001478
FMT105	Clostridiales_bacterium_1_7_47FAA	5.72e-05
FMT105	Actinomyces_oris	0.0005687
FMT105	Klebsiella_variicola	0.0001815
FMT105	Streptococcus_oralis	0.000102
FMT105	Veillonella_atypica	0.0005382
FMT105	Denitrobacterium_detoxificans	1.6e-05
FMT105	Blautia_coccoides	0.0001915
FMT105	Streptococcus_sanguinis	0.0001358
FMT105	[Collinsella]_massiliensis	2.45e-05
FMT105	Streptococcus_lutetiensis	0.00016
FMT105	Bacteroides_xylanisolvens	0.217606
FMT105	Veillonella_parvula	0.0001358
FMT105	Bifidobacterium_longum	0.0003028
FMT105	Olsenella_scatoligenes	1.3e-05
FMT105	Dialister_invisus	0.0013647
FMT105	Gemella_sanguinis	8.55e-05
FMT105	Streptococcus_anginosus_group	0.0002554
FMT105	Rothia_mucilaginosa	7e-05
FMT105	Streptococcus_infantis	7.67e-05
FMT105	Lactobacillus_fermentum	0.0009315
FMT105	Rothia_dentocariosa	0.0001
FMT105	Klebsiella_michiganensis	7.37e-05
FMT105	Bifidobacterium_bifidum	2.2e-06
FMT105	Proteobacteria_bacterium_CAG_139	0.0005488
FMT105	Parasutterella_excrementihominis	0.0071305
FMT105	Dielma_fastidiosa	0.0008933
FMT105	Murimonas_intestini	0.0125547
FMT105	Turicimonas_muris	0.0011048
FMT105	Coprobacter_secundus	0.0014015
FMT105	Lactobacillus_gasseri	0.0244218
FMT105	Blautia_hansenii	0.0030279
FMT105	Veillonella_dispar	0.0002159
FMT105	Mogibacterium_diversum	0.0001301
FMT105	Olsenella_profusa	1.52e-05
FMT105	Parascardovia_denticolens	3.4e-06
FMT105	Actinomyces_sp_S6_Spd3	3.5e-06
FMT105	Veillonella_infantium	3.85e-05
FMT105	Enterococcus_faecalis	5.3e-05
FMT105	Atopobium_parvulum	0.0001468
FMT105	Atopobium_rimae	5.5e-05
FMT105	Haemophilus_parainfluenzae	0.000127
FMT105	Pyramidobacter_piscolens	0.0150082
FMT105	Anaerostipes_caccae	0.0095623
FMT105	Anaeromassilibacillus_sp_An250	0.0041181
FMT105	Clostridium_sp_CAG_242	0.0029854
FMT105	Raoultella_ornithinolytica	0.0007849
FMT105	Clostridium_spiroforme	0.0007104
FMT105	Prevotella_denticola	0.0006349
FMT105	Pyramidobacter_sp_C12_8	0.0006131
FMT105	Anaerofustis_stercorihominis	0.0005611
FMT105	Faecalicatena_orotica	0.0004533
FMT105	Actinomyces_sp_oral_taxon_180	0.0003958
FMT105	Pseudoramibacter_alactolyticus	0.0002432
FMT105	Alloscardovia_omnicolens	0.0002206
FMT105	Prevotella_oralis	0.0001802
FMT105	Clostridium_aldenense	0.0001774
FMT105	Anaeroglobus_geminatus	0.0001203
FMT105	Olsenella_uli	3.58e-05
FMT105	Roseburia_sp_CAG_471	1.6e-06
FMT106	Faecalibacterium_prausnitzii	0.0357313
FMT106	Eubacterium_rectale	5.5e-06
FMT106	Fusicatenibacter_saccharivorans	0.0048976
FMT106	Streptococcus_thermophilus	0.0048118
FMT106	Anaerostipes_hadrus	0.0638277
FMT106	Flavonifractor_plautii	0.0172402
FMT106	Escherichia_coli	3.43e-05
FMT106	Blautia_wexlerae	0.114648
FMT106	Eggerthella_lenta	0.0041036
FMT106	Blautia_hydrogenotrophica	0.0019247
FMT106	Gordonibacter_pamelaeae	0.000792
FMT106	Ruminococcus_gnavus	0.0409501
FMT106	Lactobacillus_rhamnosus	5.56e-05
FMT106	Ruthenibacterium_lactatiformans	0.0003967
FMT106	Clostridium_sp_CAG_299	0.0760189
FMT106	Streptococcus_salivarius	0.000916
FMT106	Sellimonas_intestinalis	9.54e-05
FMT106	Intestinimonas_butyriciproducens	0.0001882
FMT106	Eubacterium_sp_CAG_38	0.0079557
FMT106	Candidatus_Stoquefichus_sp_KLE1796	0.0014867
FMT106	Anaerotruncus_colihominis	3.41e-05
FMT106	Monoglobus_pectinilyticus	7.26e-05
FMT106	Streptococcus_parasanguinis	0.0058033
FMT106	Bilophila_wadsworthia	0.0027099
FMT106	Clostridium_lavalense	0.0006961
FMT106	Blautia_sp_CAG_257	0.0243729
FMT106	Enterorhabdus_caecimuris	3.1e-06
FMT106	Eisenbergiella_tayi	0.0001865
FMT106	Actinomyces_sp_HMSC035G02	0.0002468
FMT106	Clostridium_symbiosum	6.25e-05
FMT106	Actinomyces_odontolyticus	0.0002833
FMT106	Clostridium_citroniae	4.96e-05
FMT106	Eubacterium_eligens	0.0007519
FMT106	Hungatella_hathewayi	7.79e-05
FMT106	Clostridium_clostridioforme	0.0004593
FMT106	Clostridium_innocuum	0.0031698
FMT106	Streptococcus_vestibularis	0.0002424
FMT106	Dorea_longicatena	0.0393965
FMT106	Romboutsia_ilealis	3.06e-05
FMT106	Clostridium_bolteae	0.0023922
FMT106	Lactococcus_lactis	0.0010285
FMT106	Turicibacter_sanguinis	0.0005174
FMT106	Erysipelatoclostridium_ramosum	0.0009333
FMT106	Enterococcus_faecium	3.61e-05
FMT106	Clostridium_scindens	0.0002052
FMT106	Lactobacillus_ruminis	0.223606
FMT106	Streptococcus_gordonii	1.34e-05
FMT106	Streptococcus_mitis	0.0001275
FMT106	Clostridiales_bacterium_1_7_47FAA	0.0001153
FMT106	Actinomyces_oris	5.46e-05
FMT106	Veillonella_atypica	8.59e-05
FMT106	Blautia_coccoides	9.15e-05
FMT106	Streptococcus_sanguinis	9.41e-05
FMT106	Streptococcus_lutetiensis	3.15e-05
FMT106	Bacteroides_xylanisolvens	0.175728
FMT106	Veillonella_parvula	0.0003515
FMT106	Actinomyces_sp_oral_taxon_181	6.23e-05
FMT106	Dialister_invisus	0.0130638
FMT106	Actinomyces_sp_HPA0247	0.0028881
FMT106	Streptococcus_mutans	0.0004814
FMT106	Gemella_sanguinis	4.1e-05
FMT106	Rothia_mucilaginosa	5.2e-05
FMT106	Streptococcus_infantis	0.0002268
FMT106	Lactobacillus_fermentum	0.0028752
FMT106	Bifidobacterium_dentium	0.0017122
FMT106	Lactobacillus_paragasseri	0.0140525
FMT106	Proteobacteria_bacterium_CAG_139	0.0321822
FMT106	Parasutterella_excrementihominis	0.0172796
FMT106	Murimonas_intestini	0.0002074
FMT106	Turicimonas_muris	0.0023581
FMT106	Clostridium_paraputrificum	0.0001068
FMT106	Coprobacter_secundus	0.0025934
FMT106	Lactobacillus_gasseri	0.0033139
FMT106	Blautia_hansenii	0.023848
FMT106	Clostridium_disporicum	0.0007285
FMT106	Veillonella_dispar	9.98e-05
FMT106	Intestinibacter_bartlettii	0.0012321
FMT106	Enterococcus_faecalis	1.62e-05
FMT106	Alloscardovia_omnicolens	6e-06
FMT106	Clostridium_aldenense	2.76e-05
FMT106	Propionibacterium_freudenreichii	0.0185945
FMT106	Lactobacillus_oris	0.0013737
FMT106	Lactobacillus_reuteri	0.0002243
FMT106	Lactobacillus_vaginalis	0.0001191
FMT106	Streptococcus_peroris	5.29e-05
FMT106	Leuconostoc_mesenteroides	4.01e-05
FMT109	Bacteroides_uniformis	0.0008735
FMT109	Faecalibacterium_prausnitzii	3.38e-05
FMT109	Eubacterium_rectale	2.5e-06
FMT109	Streptococcus_thermophilus	0.0227572
FMT109	Bacteroides_ovatus	0.0006291
FMT109	Escherichia_coli	0.0214713
FMT109	Blautia_wexlerae	1.84e-05
FMT109	Ruminococcus_gnavus	1.45e-05
FMT109	Lactobacillus_rhamnosus	0.0195693
FMT109	Streptococcus_salivarius	0.0019573
FMT109	Bifidobacterium_animalis	0.0007705
FMT109	Lactobacillus_acidophilus	0.0310256
FMT109	Streptococcus_parasanguinis	0.0017432
FMT109	Actinomyces_odontolyticus	1.32e-05
FMT109	Akkermansia_muciniphila	1.07e-05
FMT109	Bacteroides_vulgatus	0.0021833
FMT109	Klebsiella_oxytoca	0.0012065
FMT109	Clostridium_innocuum	0.0128115
FMT109	Streptococcus_vestibularis	0.0003293
FMT109	Lactococcus_lactis	0.0003053
FMT109	Turicibacter_sanguinis	0.0021383
FMT109	Erysipelatoclostridium_ramosum	0.0741506
FMT109	Enterococcus_faecium	0.0844884
FMT109	Lactobacillus_ruminis	3.9e-05
FMT109	Acidaminococcus_intestini	0.19136
FMT109	Streptococcus_gordonii	0.0007259
FMT109	Streptococcus_mitis	5.1e-05
FMT109	Klebsiella_pneumoniae	0.180592
FMT109	Actinomyces_oris	0.0002208
FMT109	Klebsiella_variicola	0.21955
FMT109	Streptococcus_oralis	0.0004677
FMT109	Veillonella_atypica	0.0072172
FMT109	Streptococcus_lutetiensis	4.02e-05
FMT109	Parabacteroides_distasonis	0.0036683
FMT109	Bacteroides_thetaiotaomicron	0.000754
FMT109	Bacteroides_xylanisolvens	0.0014844
FMT109	Veillonella_parvula	0.0178492
FMT109	Actinomyces_sp_oral_taxon_181	5.7e-06
FMT109	Bifidobacterium_longum	0.0002747
FMT109	Citrobacter_amalonaticus	4.04e-05
FMT109	Megasphaera_micronuciformis	0.0003379
FMT109	Saccharomyces_cerevisiae	0.0001046
FMT109	Citrobacter_youngae	0.0001672
FMT109	Lactobacillus_plantarum	0.0122185
FMT109	Morganella_morganii	0.0005515
FMT109	Citrobacter_werkmanii	0.0001862
FMT109	Gemella_haemolysans	3.09e-05
FMT109	Rothia_mucilaginosa	1.31e-05
FMT109	Klebsiella_quasipneumoniae	0.0245607
FMT109	Citrobacter_pasteurii	4.64e-05
FMT109	Rothia_dentocariosa	0.0002814
FMT109	Klebsiella_michiganensis	0.0014671
FMT109	Pediococcus_acidilactici	2.07e-05
FMT109	Enterococcus_faecalis	0.0325406
FMT109	Haemophilus_parainfluenzae	0.0003507
FMT109	Erysipelothrix_larvae	0.0084582
FMT109	Moellerella_wisconsensis	0.0005244
FMT109	Citrobacter_freundii	0.0004871
FMT109	Campylobacter_curvus	0.0007874
FMT109	Enterobacter_cloacae_complex	3.4e-06
FMT109	Kluyvera_cryocrescens	0.0003399
FMT109	Citrobacter_farmeri	7.36e-05
FMT109	Atlantibacter_hermannii	1.47e-05
FMT109	Microvirgula_aerodenitrificans	9.36e-05
FMT109	Kluyvera_georgiana	0.0002121
FMT109	Clostridium_cocleatum	0.0130823
FMT109	Lactobacillus_paraplantarum	6.7e-05
FMT109	Bacteroides_salyersiae	4.71e-05
FMT109	Selenomonas_flueggei	3.57e-05
FMT109	Dickeya_dadantii	2.32e-05
FMT109	Alistipes_putredinis	2.01e-05
FMT109	Kosakonia_sp_S29	9.9e-06
FMT11	Bacteroides_stercoris	1.61e-05
FMT11	Bacteroides_uniformis	0.00093
FMT11	Bacteroides_dorei	6.13e-05
FMT11	Faecalibacterium_prausnitzii	0.0433303
FMT11	Eubacterium_rectale	4.8e-05
FMT11	Fusicatenibacter_saccharivorans	1.6e-05
FMT11	Streptococcus_thermophilus	9.6e-05
FMT11	Coprococcus_comes	0.0384179
FMT11	Lawsonibacter_asaccharolyticus	0.0008475
FMT11	Bacteroides_ovatus	6e-05
FMT11	Flavonifractor_plautii	3.93e-05
FMT11	Firmicutes_bacterium_CAG_94	2.1e-05
FMT11	Escherichia_coli	0.0005003
FMT11	Blautia_obeum	0.033143
FMT11	Blautia_wexlerae	9.9e-06
FMT11	Eggerthella_lenta	0.0005322
FMT11	Asaccharobacter_celatus	0.0094994
FMT11	Gordonibacter_pamelaeae	0.0002493
FMT11	Ruminococcus_gnavus	0.0021999
FMT11	Lactobacillus_rhamnosus	0.0003746
FMT11	Ruthenibacterium_lactatiformans	0.0025467
FMT11	Adlercreutzia_equolifaciens	0.007573
FMT11	Streptococcus_salivarius	0.0226488
FMT11	Intestinimonas_butyriciproducens	0.0127196
FMT11	Eubacterium_sp_CAG_38	9.55e-05
FMT11	Bifidobacterium_animalis	6.48e-05
FMT11	Alistipes_onderdonkii	0.001392
FMT11	Clostridium_leptum	0.0154773
FMT11	Holdemania_filiformis	5.4e-06
FMT11	Lactobacillus_acidophilus	2.04e-05
FMT11	Eubacterium_siraeum	0.0121993
FMT11	Dorea_formicigenerans	0.0287421
FMT11	Anaerotruncus_colihominis	9.4e-06
FMT11	Streptococcus_parasanguinis	0.0058354
FMT11	Bilophila_wadsworthia	0.0002829
FMT11	Bacteroides_cellulosilyticus	2.69e-05
FMT11	Clostridium_lavalense	0.0001239
FMT11	Coprococcus_eutactus	0.166354
FMT11	Enterorhabdus_caecimuris	0.0005841
FMT11	Lactobacillus_delbrueckii	0.000181
FMT11	Actinomyces_sp_HMSC035G02	5.71e-05
FMT11	Clostridium_symbiosum	9.6e-06
FMT11	Actinomyces_odontolyticus	0.0002237
FMT11	Clostridium_citroniae	6.03e-05
FMT11	Prevotella_copri	0.009968
FMT11	Alistipes_finegoldii	0.0023731
FMT11	Akkermansia_muciniphila	0.0001105
FMT11	Bacteroides_vulgatus	0.0014026
FMT11	Hungatella_hathewayi	8.2e-05
FMT11	Bifidobacterium_adolescentis	0.0968638
FMT11	Clostridium_clostridioforme	3.68e-05
FMT11	Klebsiella_oxytoca	8.94e-05
FMT11	Clostridium_innocuum	0.0007633
FMT11	Streptococcus_vestibularis	0.0007966
FMT11	Dorea_longicatena	0.0933039
FMT11	Ruminococcus_torques	0.1144
FMT11	Romboutsia_ilealis	0.0002334
FMT11	Clostridium_bolteae	1.02e-05
FMT11	Lactococcus_lactis	1.32e-05
FMT11	Megamonas_funiformis	4.37e-05
FMT11	Erysipelatoclostridium_ramosum	0.0005854
FMT11	Catabacter_hongkongensis	0.000422
FMT11	Fusobacterium_mortiferum	2.39e-05
FMT11	Collinsella_aerofaciens	0.0637229
FMT11	Enterococcus_faecium	0.0003017
FMT11	Oscillibacter_sp_CAG_241	0.0105022
FMT11	Clostridium_scindens	2.45e-05
FMT11	Lactobacillus_ruminis	0.0121852
FMT11	Harryflintia_acetispora	0.0002846
FMT11	Roseburia_faecis	1.93e-05
FMT11	Acidaminococcus_intestini	0.0001599
FMT11	Streptococcus_mitis	5.91e-05
FMT11	Roseburia_inulinivorans	0.0002578
FMT11	Prevotella_sp_885	0.0001549
FMT11	Klebsiella_pneumoniae	0.0002729
FMT11	Acidaminococcus_fermentans	1.56e-05
FMT11	Actinomyces_oris	0.0002157
FMT11	Klebsiella_variicola	0.0002888
FMT11	Streptococcus_oralis	1.52e-05
FMT11	Veillonella_atypica	9.9e-06
FMT11	Denitrobacterium_detoxificans	1.44e-05
FMT11	Blautia_coccoides	0.0019386
FMT11	[Collinsella]_massiliensis	0.0005407
FMT11	Collinsella_stercoris	0.0010851
FMT11	Eubacterium_sp_CAG_180	0.0171436
FMT11	Streptococcus_lutetiensis	5.4e-06
FMT11	Collinsella_intestinalis	0.0002206
FMT11	Parabacteroides_distasonis	0.0003804
FMT11	Bacteroides_thetaiotaomicron	0.0004848
FMT11	Bacteroides_xylanisolvens	0.0001014
FMT11	Veillonella_parvula	4.8e-06
FMT11	Actinomyces_sp_oral_taxon_181	6.37e-05
FMT11	Bifidobacterium_longum	0.0145785
FMT11	Olsenella_scatoligenes	0.008408
FMT11	Enterococcus_casseliflavus	3.06e-05
FMT11	Lactobacillus_salivarius	0.0034833
FMT11	Saccharomyces_cerevisiae	1.7e-06
FMT11	Actinomyces_sp_HPA0247	0.0022396
FMT11	Streptococcus_mutans	0.0085917
FMT11	Gemella_sanguinis	5.3e-06
FMT11	Streptococcus_anginosus_group	0.0015151
FMT11	Rothia_mucilaginosa	0.000997
FMT11	Klebsiella_quasipneumoniae	5.11e-05
FMT11	Actinomyces_sp_oral_taxon_448	0.000155
FMT11	Lactobacillus_fermentum	0.0006602
FMT11	Rothia_dentocariosa	6.76e-05
FMT11	Bifidobacterium_dentium	0.0004701
FMT11	Granulicatella_adiacens	2.26e-05
FMT11	Scardovia_wiggsiae	1.83e-05
FMT11	Corynebacterium_durum	8.1e-06
FMT11	Lactobacillus_paragasseri	2.98e-05
FMT11	Bifidobacterium_angulatum	0.0029461
FMT11	Dialister_succinatiphilus	0.0270311
FMT11	Bacteroides_eggerthii	0.0010327
FMT11	Phascolarctobacterium_faecium	3.31e-05
FMT11	Dielma_fastidiosa	0.0001204
FMT11	Lactobacillus_mucosae	2.24e-05
FMT11	Intestinibacter_bartlettii	0.0002544
FMT11	Olsenella_profusa	0.0001521
FMT11	Erysipelothrix_larvae	4e-06
FMT11	Anaeromassilibacillus_sp_An250	0.0001476
FMT11	Clostridium_aldenense	4.27e-05
FMT11	Roseburia_sp_CAG_471	0.0190373
FMT11	Leuconostoc_mesenteroides	2.8e-05
FMT11	Bacteroides_salyersiae	1.38e-05
FMT11	Alistipes_putredinis	0.0004861
FMT11	Alistipes_indistinctus	0.0178228
FMT11	Firmicutes_bacterium_CAG_110	0.0089647
FMT11	Ruminococcus_callidus	0.0074651
FMT11	Oscillibacter_sp_57_20	0.0054533
FMT11	Agathobaculum_butyriciproducens	0.0045291
FMT11	Prevotella_sp_CAG_279	0.0040812
FMT11	Ruminococcus_obeum_CAG_39	0.0036111
FMT11	Firmicutes_bacterium_CAG_83	0.0031639
FMT11	Megasphaera_elsdenii	0.003115
FMT11	Alistipes_shahii	0.0020429
FMT11	Gemmiger_formicilis	0.0020352
FMT11	Parabacteroides_johnsonii	0.0014728
FMT11	Holdemanella_biformis	0.0011432
FMT11	Odoribacter_splanchnicus	0.0007096
FMT11	Propionimicrobium_lymphophilum	0.0005876
FMT11	Lachnospira_pectinoschiza	0.0002802
FMT11	Butyricimonas_virosa	0.000258
FMT11	Enorma_massiliensis	0.0002526
FMT11	Barnesiella_intestinihominis	0.0001756
FMT11	Aeriscardovia_aeriphila	0.0001559
FMT11	Atopobium_minutum	8.95e-05
FMT11	Phascolarctobacterium_sp_CAG_266	6.96e-05
FMT11	Butyricimonas_synergistica	4.78e-05
FMT11	Slackia_isoflavoniconvertens	4.02e-05
FMT11	Christensenella_minuta	3.22e-05
FMT11	Actinomyces_radicidentis	2.4e-05
FMT11	Parabacteroides_goldsteinii	1.55e-05
FMT11	Lactobacillus_rogosae	1.45e-05
FMT11	Bacteroides_intestinalis	1.17e-05
FMT11	Sharpea_azabuensis	8e-06
FMT11	Bacteroides_sp_CAG_530	7.2e-06
FMT11	Massiliomicrobiota_timonensis	6.9e-06
FMT11	Bacteroides_stercorirosoris	4.3e-06
FMT11	Fretibacterium_fastidiosum	3.3e-06
FMT110	Faecalibacterium_prausnitzii	0.0720785
FMT110	Streptococcus_thermophilus	0.0024338
FMT110	Anaerostipes_hadrus	0.125942
FMT110	Flavonifractor_plautii	0.0163427
FMT110	Escherichia_coli	9.69e-05
FMT110	Blautia_wexlerae	0.249291
FMT110	Eggerthella_lenta	0.0232439
FMT110	Clostridium_sp_CAG_58	0.0005699
FMT110	Asaccharobacter_celatus	3.96e-05
FMT110	Blautia_hydrogenotrophica	3.11e-05
FMT110	Gordonibacter_pamelaeae	0.0043714
FMT110	Ruminococcus_gnavus	0.107174
FMT110	Ruthenibacterium_lactatiformans	2.71e-05
FMT110	Adlercreutzia_equolifaciens	1.44e-05
FMT110	Clostridium_sp_CAG_299	0.0054254
FMT110	Streptococcus_salivarius	0.0002705
FMT110	Candidatus_Stoquefichus_sp_KLE1796	0.006711
FMT110	Streptococcus_parasanguinis	0.0001608
FMT110	Clostridium_lavalense	0.0002637
FMT110	Enterorhabdus_caecimuris	8.28e-05
FMT110	Eisenbergiella_tayi	0.0001092
FMT110	Clostridium_symbiosum	0.0002398
FMT110	Actinomyces_odontolyticus	4.42e-05
FMT110	Prevotella_copri	8.2e-06
FMT110	Eubacterium_eligens	0.0103306
FMT110	Actinomyces_sp_ICM47	0.0001683
FMT110	Bacteroides_vulgatus	4.7e-06
FMT110	Hungatella_hathewayi	0.0004642
FMT110	Clostridium_clostridioforme	0.0006843
FMT110	Clostridium_innocuum	0.000593
FMT110	Dorea_longicatena	0.019546
FMT110	Clostridium_bolteae	0.0012212
FMT110	Lactococcus_lactis	0.0001738
FMT110	Erysipelatoclostridium_ramosum	0.0081109
FMT110	Collinsella_aerofaciens	1.24e-05
FMT110	Clostridiales_bacterium_1_7_47FAA	0.0001587
FMT110	Veillonella_atypica	7.93e-05
FMT110	Denitrobacterium_detoxificans	1.87e-05
FMT110	Blautia_coccoides	0.0002608
FMT110	[Collinsella]_massiliensis	8e-06
FMT110	Streptococcus_lutetiensis	6.54e-05
FMT110	Bacteroides_xylanisolvens	0.312681
FMT110	Veillonella_parvula	2.92e-05
FMT110	Gemella_sanguinis	0.0001832
FMT110	Proteobacteria_bacterium_CAG_139	0.0015246
FMT110	Pediococcus_acidilactici	6.72e-05
FMT110	Parasutterella_excrementihominis	0.0211995
FMT110	Dielma_fastidiosa	0.0015982
FMT110	Turicimonas_muris	0.0013865
FMT110	Coprobacter_secundus	0.0025862
FMT110	Veillonella_dispar	0.0002215
FMT110	Intestinibacter_bartlettii	0.0002593
FMT110	Clostridium_neonatale	1.68e-05
FMT110	Veillonella_infantium	6.6e-06
FMT110	Lactobacillus_animalis	6.62e-05
FMT110	Haemophilus_parainfluenzae	2.8e-05
FMT110	Anaerostipes_caccae	3.8e-06
FMT110	Clostridium_aldenense	4.44e-05
FMT110	Tyzzerella_nexilis	0.0010545
FMT110	Streptococcus_sp_A12	0.0001044
FMT110	Haemophilus_sp_HMSC71H05	3.45e-05
FMT110	Streptococcus_australis	3.2e-05
FMT12	Bacteroides_stercoris	6.81e-05
FMT12	Bacteroides_uniformis	0.0035284
FMT12	Bacteroides_dorei	0.0019301
FMT12	Faecalibacterium_prausnitzii	0.131254
FMT12	Eubacterium_rectale	0.048479
FMT12	Fusicatenibacter_saccharivorans	1.6e-05
FMT12	Streptococcus_thermophilus	0.0013505
FMT12	Bacteroides_massiliensis	5.4e-06
FMT12	Coprococcus_comes	0.0043339
FMT12	Lawsonibacter_asaccharolyticus	0.0014462
FMT12	Bacteroides_ovatus	0.0005954
FMT12	Flavonifractor_plautii	4.53e-05
FMT12	Firmicutes_bacterium_CAG_94	1.14e-05
FMT12	Escherichia_coli	0.0009824
FMT12	Blautia_obeum	0.0076835
FMT12	Blautia_wexlerae	4.9e-06
FMT12	Roseburia_intestinalis	0.0039549
FMT12	Eggerthella_lenta	0.0002727
FMT12	Asaccharobacter_celatus	0.0016032
FMT12	Gordonibacter_pamelaeae	0.0001015
FMT12	Ruminococcus_gnavus	0.0014042
FMT12	Lactobacillus_rhamnosus	0.0001002
FMT12	Ruthenibacterium_lactatiformans	0.0031292
FMT12	Adlercreutzia_equolifaciens	0.0017252
FMT12	Streptococcus_salivarius	0.0042642
FMT12	Intestinimonas_butyriciproducens	0.0093272
FMT12	Eubacterium_sp_CAG_38	0.0157928
FMT12	Alistipes_onderdonkii	0.0020997
FMT12	Clostridium_leptum	0.0015035
FMT12	Holdemania_filiformis	0.0001894
FMT12	Eubacterium_siraeum	0.0443118
FMT12	Dorea_formicigenerans	0.0202788
FMT12	Blautia_sp_An249	0.0001402
FMT12	Streptococcus_parasanguinis	0.0024496
FMT12	Bilophila_wadsworthia	0.0013501
FMT12	Bacteroides_cellulosilyticus	0.0005076
FMT12	Clostridium_lavalense	0.0008413
FMT12	Coprococcus_eutactus	0.106742
FMT12	Enterorhabdus_caecimuris	0.0001301
FMT12	Actinomyces_sp_HMSC035G02	1.97e-05
FMT12	Lachnoclostridium_sp_An131	1.28e-05
FMT12	Clostridium_symbiosum	0.0002394
FMT12	Actinomyces_odontolyticus	7.22e-05
FMT12	Clostridium_citroniae	0.0002745
FMT12	Prevotella_copri	0.0507873
FMT12	Alistipes_finegoldii	0.0044441
FMT12	Akkermansia_muciniphila	0.0003125
FMT12	Bacteroides_vulgatus	0.0453229
FMT12	Hungatella_hathewayi	0.0008693
FMT12	Bifidobacterium_adolescentis	0.0084764
FMT12	Clostridium_clostridioforme	0.0007368
FMT12	Klebsiella_oxytoca	0.0001552
FMT12	Clostridium_innocuum	0.0003325
FMT12	Streptococcus_vestibularis	0.0005544
FMT12	Dorea_longicatena	0.0535504
FMT12	Ruminococcus_torques	0.0228545
FMT12	Romboutsia_ilealis	3.87e-05
FMT12	Lactococcus_lactis	0.0027414
FMT12	Megamonas_funiformis	4.95e-05
FMT12	Erysipelatoclostridium_ramosum	0.0003335
FMT12	Catabacter_hongkongensis	0.0001969
FMT12	Fusobacterium_mortiferum	0.0001175
FMT12	Collinsella_aerofaciens	0.0346807
FMT12	Enterococcus_faecium	5.73e-05
FMT12	Oscillibacter_sp_CAG_241	0.0779342
FMT12	Clostridium_scindens	6.2e-06
FMT12	Lactobacillus_ruminis	0.000134
FMT12	Harryflintia_acetispora	0.000159
FMT12	Roseburia_faecis	2.59e-05
FMT12	Acidaminococcus_intestini	1.37e-05
FMT12	Streptococcus_mitis	5.53e-05
FMT12	Roseburia_inulinivorans	6.3e-06
FMT12	Clostridium_sp_CAG_253	0.0005764
FMT12	Prevotella_sp_885	0.0021445
FMT12	Klebsiella_pneumoniae	0.0001507
FMT12	Acidaminococcus_fermentans	4.13e-05
FMT12	Actinomyces_oris	0.0001193
FMT12	Klebsiella_variicola	0.000131
FMT12	Veillonella_atypica	1.54e-05
FMT12	Blautia_coccoides	0.0020696
FMT12	[Collinsella]_massiliensis	0.0002035
FMT12	Collinsella_stercoris	0.0005137
FMT12	Eubacterium_sp_CAG_180	0.0091647
FMT12	Collinsella_intestinalis	9.97e-05
FMT12	Parabacteroides_distasonis	0.0181076
FMT12	Bacteroides_thetaiotaomicron	0.0087203
FMT12	Bacteroides_xylanisolvens	0.0026017
FMT12	Veillonella_parvula	1.61e-05
FMT12	Actinomyces_sp_oral_taxon_181	2.25e-05
FMT12	Bifidobacterium_longum	0.0012258
FMT12	Olsenella_scatoligenes	0.0013275
FMT12	Lactobacillus_salivarius	0.0006986
FMT12	Saccharomyces_cerevisiae	4.8e-06
FMT12	Actinomyces_sp_HPA0247	0.0008047
FMT12	Streptococcus_mutans	0.0009825
FMT12	Streptococcus_anginosus_group	0.0001656
FMT12	Rothia_mucilaginosa	0.0001344
FMT12	Klebsiella_quasipneumoniae	3.61e-05
FMT12	Actinomyces_sp_oral_taxon_448	0.0002306
FMT12	Lactobacillus_fermentum	0.0003207
FMT12	Rothia_dentocariosa	1.24e-05
FMT12	Bifidobacterium_dentium	5.89e-05
FMT12	Lactobacillus_paragasseri	1.49e-05
FMT12	Bifidobacterium_angulatum	1.89e-05
FMT12	Dialister_succinatiphilus	0.0153949
FMT12	Bacteroides_eggerthii	0.0070236
FMT12	Phascolarctobacterium_faecium	0.0049358
FMT12	Proteobacteria_bacterium_CAG_139	3.74e-05
FMT12	Parasutterella_excrementihominis	0.0002538
FMT12	Dielma_fastidiosa	0.0001197
FMT12	Turicimonas_muris	3.09e-05
FMT12	Intestinibacter_bartlettii	0.0001694
FMT12	Olsenella_profusa	2.91e-05
FMT12	Prevotella_stercorea	0.0013872
FMT12	Anaeromassilibacillus_sp_An250	7.11e-05
FMT12	Anaerofustis_stercorihominis	3.14e-05
FMT12	Clostridium_aldenense	0.0005454
FMT12	Roseburia_sp_CAG_471	0.0038465
FMT12	Leuconostoc_mesenteroides	4.09e-05
FMT12	Bacteroides_salyersiae	0.0005225
FMT12	Alistipes_putredinis	0.0027546
FMT12	Alistipes_indistinctus	0.0046505
FMT12	Firmicutes_bacterium_CAG_110	0.0290477
FMT12	Ruminococcus_callidus	0.0058465
FMT12	Oscillibacter_sp_57_20	0.0194756
FMT12	Agathobaculum_butyriciproducens	0.0001563
FMT12	Prevotella_sp_CAG_279	0.0204288
FMT12	Ruminococcus_obeum_CAG_39	0.0018434
FMT12	Firmicutes_bacterium_CAG_83	0.0006267
FMT12	Megasphaera_elsdenii	0.0010834
FMT12	Alistipes_shahii	0.0177529
FMT12	Gemmiger_formicilis	0.0026405
FMT12	Parabacteroides_johnsonii	0.0166613
FMT12	Holdemanella_biformis	0.0022315
FMT12	Odoribacter_splanchnicus	0.0166257
FMT12	Lachnospira_pectinoschiza	0.0151871
FMT12	Butyricimonas_virosa	0.0048616
FMT12	Enorma_massiliensis	0.00011
FMT12	Barnesiella_intestinihominis	0.0052827
FMT12	Aeriscardovia_aeriphila	3.36e-05
FMT12	Phascolarctobacterium_sp_CAG_266	0.00907
FMT12	Butyricimonas_synergistica	0.0018425
FMT12	Slackia_isoflavoniconvertens	2.85e-05
FMT12	Christensenella_minuta	2.44e-05
FMT12	Parabacteroides_goldsteinii	0.0004417
FMT12	Lactobacillus_rogosae	0.0020387
FMT12	Bacteroides_intestinalis	1.03e-05
FMT12	Bacteroides_sp_CAG_530	0.0013061
FMT12	Bacteroides_stercorirosoris	2.65e-05
FMT12	Fretibacterium_fastidiosum	4.8e-06
FMT12	Victivallis_vadensis	0.0020765
FMT12	Bacteroides_galacturonicus	0.0004964
FMT12	Sutterella_parvirubra	0.0003248
FMT12	Eubacterium_ramulus	0.0001373
FMT12	Prevotella_sp_CAG_520	0.0001169
FMT12	Parabacteroides_gordonii	4.29e-05
FMT12	Comamonas_kerstersii	1.85e-05
FMT13	Bacteroides_stercoris	9.05e-05
FMT13	Bacteroides_uniformis	0.0018492
FMT13	Bacteroides_dorei	0.0003292
FMT13	Faecalibacterium_prausnitzii	0.0291696
FMT13	Eubacterium_rectale	0.0039663
FMT13	Fusicatenibacter_saccharivorans	1.32e-05
FMT13	Streptococcus_thermophilus	0.0028985
FMT13	Coprococcus_comes	0.0036005
FMT13	Lawsonibacter_asaccharolyticus	0.0015722
FMT13	Bacteroides_ovatus	0.0001636
FMT13	Anaerostipes_hadrus	0.0002682
FMT13	Flavonifractor_plautii	0.0017619
FMT13	Firmicutes_bacterium_CAG_94	9.1e-06
FMT13	Eubacterium_hallii	0.0006007
FMT13	Escherichia_coli	0.0849397
FMT13	Blautia_obeum	0.0147882
FMT13	Blautia_wexlerae	1.11e-05
FMT13	Roseburia_intestinalis	0.0008938
FMT13	Eggerthella_lenta	0.0014529
FMT13	Asaccharobacter_celatus	0.0017794
FMT13	Gordonibacter_pamelaeae	0.0004678
FMT13	Ruminococcus_gnavus	0.0005995
FMT13	Lactobacillus_rhamnosus	0.0022633
FMT13	Ruthenibacterium_lactatiformans	0.0073996
FMT13	Adlercreutzia_equolifaciens	0.0020062
FMT13	Streptococcus_salivarius	0.0047628
FMT13	Intestinimonas_butyriciproducens	0.0054349
FMT13	Eubacterium_sp_CAG_38	0.0001851
FMT13	Bifidobacterium_animalis	6.6e-06
FMT13	Alistipes_onderdonkii	0.0002758
FMT13	Clostridium_leptum	0.0005853
FMT13	Holdemania_filiformis	7.76e-05
FMT13	Eubacterium_siraeum	0.0022785
FMT13	Dorea_formicigenerans	0.0301826
FMT13	Anaerotruncus_colihominis	4.3e-06
FMT13	Blautia_sp_An249	0.0007157
FMT13	Streptococcus_parasanguinis	0.0108714
FMT13	Bilophila_wadsworthia	0.000404
FMT13	Bacteroides_cellulosilyticus	4.42e-05
FMT13	Clostridium_lavalense	0.0002925
FMT13	Coprococcus_eutactus	0.0958977
FMT13	Enterorhabdus_caecimuris	0.0002056
FMT13	Actinomyces_sp_HMSC035G02	0.000135
FMT13	Clostridium_symbiosum	0.0001451
FMT13	Actinomyces_odontolyticus	0.0006315
FMT13	Clostridium_citroniae	0.0005871
FMT13	Prevotella_copri	0.0295439
FMT13	Alistipes_finegoldii	0.0006411
FMT13	Akkermansia_muciniphila	7.59e-05
FMT13	Bacteroides_vulgatus	0.0074423
FMT13	Hungatella_hathewayi	0.0003183
FMT13	Bifidobacterium_adolescentis	0.113936
FMT13	Clostridium_clostridioforme	0.0001813
FMT13	Klebsiella_oxytoca	0.0011176
FMT13	Clostridium_innocuum	0.0011299
FMT13	Streptococcus_vestibularis	0.0005082
FMT13	Dorea_longicatena	0.154681
FMT13	Ruminococcus_torques	0.0303243
FMT13	Romboutsia_ilealis	1.51e-05
FMT13	Lactococcus_lactis	0.007262
FMT13	Megamonas_funiformis	4.54e-05
FMT13	Erysipelatoclostridium_ramosum	0.0005634
FMT13	Catabacter_hongkongensis	0.0009415
FMT13	Fusobacterium_mortiferum	0.0001488
FMT13	Collinsella_aerofaciens	0.0756245
FMT13	Enterococcus_faecium	4.17e-05
FMT13	Oscillibacter_sp_CAG_241	0.0059958
FMT13	Clostridium_scindens	6.89e-05
FMT13	Lactobacillus_ruminis	0.0256493
FMT13	Harryflintia_acetispora	0.0001704
FMT13	Roseburia_faecis	2.33e-05
FMT13	Acidaminococcus_intestini	1.62e-05
FMT13	Streptococcus_gordonii	0.025988
FMT13	Streptococcus_mitis	0.0042802
FMT13	Roseburia_inulinivorans	2.9e-06
FMT13	Clostridium_sp_CAG_253	4.71e-05
FMT13	Prevotella_sp_885	0.0091821
FMT13	Klebsiella_pneumoniae	7.67e-05
FMT13	Acidaminococcus_fermentans	2.56e-05
FMT13	Actinomyces_oris	0.0003935
FMT13	Klebsiella_variicola	0.0001011
FMT13	Streptococcus_oralis	8.56e-05
FMT13	Veillonella_atypica	2.09e-05
FMT13	Denitrobacterium_detoxificans	2.03e-05
FMT13	Blautia_coccoides	0.0050564
FMT13	[Collinsella]_massiliensis	0.0003106
FMT13	Collinsella_stercoris	0.0010399
FMT13	Eubacterium_sp_CAG_180	0.0139327
FMT13	Streptococcus_sp_F0442	5.35e-05
FMT13	Streptococcus_lutetiensis	2.36e-05
FMT13	Collinsella_intestinalis	0.0002032
FMT13	Parabacteroides_distasonis	0.0054404
FMT13	Bacteroides_thetaiotaomicron	0.0017685
FMT13	Bacteroides_xylanisolvens	0.0003836
FMT13	Veillonella_parvula	0.0202867
FMT13	Actinomyces_sp_oral_taxon_181	7.2e-06
FMT13	Bifidobacterium_longum	0.0100698
FMT13	Olsenella_scatoligenes	0.0020268
FMT13	Lactobacillus_salivarius	0.0010395
FMT13	Megasphaera_micronuciformis	0.0006523
FMT13	Actinomyces_sp_HPA0247	0.0015969
FMT13	Streptococcus_mutans	0.0040011
FMT13	Gemella_sanguinis	1.13e-05
FMT13	Streptococcus_anginosus_group	0.0008679
FMT13	Fusobacterium_nucleatum	2.26e-05
FMT13	Rothia_mucilaginosa	0.0002266
FMT13	Klebsiella_quasipneumoniae	6.41e-05
FMT13	Actinomyces_sp_oral_taxon_448	0.0003128
FMT13	Lactobacillus_fermentum	0.0265833
FMT13	Rothia_dentocariosa	0.0010834
FMT13	Bifidobacterium_dentium	0.0001794
FMT13	Granulicatella_adiacens	4.6e-06
FMT13	Scardovia_wiggsiae	1.97e-05
FMT13	Corynebacterium_durum	3.47e-05
FMT13	Lactobacillus_paragasseri	0.0001692
FMT13	Bifidobacterium_angulatum	0.0071773
FMT13	Dialister_succinatiphilus	0.0045821
FMT13	Bacteroides_eggerthii	0.0011518
FMT13	Phascolarctobacterium_faecium	0.011207
FMT13	Dielma_fastidiosa	0.0001711
FMT13	Lactobacillus_mucosae	3.91e-05
FMT13	Lactobacillus_gasseri	2.98e-05
FMT13	Lactobacillus_crispatus	0.0038981
FMT13	Intestinibacter_bartlettii	0.0006631
FMT13	Actinomyces_viscosus	1.2e-05
FMT13	Propionibacterium_acidifaciens	5.9e-06
FMT13	Olsenella_profusa	7.57e-05
FMT13	Enterococcus_faecalis	5.2e-05
FMT13	Lactobacillus_algidus	2.87e-05
FMT13	Atopobium_parvulum	9.5e-06
FMT13	Atopobium_rimae	3.5e-06
FMT13	Prevotella_stercorea	0.0017563
FMT13	Anaeromassilibacillus_sp_An250	9.29e-05
FMT13	Anaerofustis_stercorihominis	1.72e-05
FMT13	Alloscardovia_omnicolens	1.71e-05
FMT13	Clostridium_aldenense	0.0001407
FMT13	Roseburia_sp_CAG_471	0.0066848
FMT13	Lactobacillus_vaginalis	0.0004758
FMT13	Leuconostoc_mesenteroides	0.0002865
FMT13	Bacteroides_salyersiae	1.44e-05
FMT13	Alistipes_putredinis	0.000247
FMT13	Alistipes_indistinctus	0.0004025
FMT13	Firmicutes_bacterium_CAG_110	0.0033796
FMT13	Ruminococcus_callidus	0.0071503
FMT13	Oscillibacter_sp_57_20	0.0039065
FMT13	Agathobaculum_butyriciproducens	0.0040549
FMT13	Prevotella_sp_CAG_279	0.0015763
FMT13	Ruminococcus_obeum_CAG_39	0.0003975
FMT13	Firmicutes_bacterium_CAG_83	0.0005929
FMT13	Megasphaera_elsdenii	0.0038618
FMT13	Alistipes_shahii	0.0017628
FMT13	Gemmiger_formicilis	0.0023467
FMT13	Parabacteroides_johnsonii	0.0029432
FMT13	Holdemanella_biformis	0.0075948
FMT13	Odoribacter_splanchnicus	0.0005933
FMT13	Lachnospira_pectinoschiza	0.0002288
FMT13	Butyricimonas_virosa	0.0004684
FMT13	Enorma_massiliensis	0.0001033
FMT13	Barnesiella_intestinihominis	0.0003138
FMT13	Aeriscardovia_aeriphila	0.0002248
FMT13	Phascolarctobacterium_sp_CAG_266	0.0002343
FMT13	Butyricimonas_synergistica	0.0001359
FMT13	Slackia_isoflavoniconvertens	4.64e-05
FMT13	Christensenella_minuta	5.69e-05
FMT13	Actinomyces_radicidentis	4.61e-05
FMT13	Parabacteroides_goldsteinii	0.000407
FMT13	Lactobacillus_rogosae	1.04e-05
FMT13	Bacteroides_intestinalis	3.9e-06
FMT13	Bacteroides_sp_CAG_530	0.0003477
FMT13	Bacteroides_stercorirosoris	1e-06
FMT13	Sutterella_parvirubra	8.95e-05
FMT13	Eubacterium_ramulus	6.95e-05
FMT13	Prevotella_sp_CAG_520	0.0017844
FMT13	Parabacteroides_gordonii	1.6e-06
FMT13	Comamonas_kerstersii	0.0003653
FMT13	Bifidobacterium_breve	0.003741
FMT13	Dialister_pneumosintes	0.0003564
FMT13	Eikenella_corrodens	0.0002371
FMT13	Streptococcus_milleri	0.0001993
FMT13	Streptococcus_viridans	0.0001467
FMT13	Leuconostoc_pseudomesenteroides	0.0001309
FMT13	Streptococcus_cristatus	3.1e-05
FMT13	Prevotella_sp_AM42_24	1.53e-05
FMT13	Lactobacillus_curvatus	1.01e-05
FMT13	Eubacterium_sp_An11	5.7e-06
FMT13	Actinomyces_naeslundii	4.9e-06
FMT14	Bacteroides_stercoris	4.94e-05
FMT14	Bacteroides_uniformis	0.0032531
FMT14	Bacteroides_dorei	0.0014292
FMT14	Faecalibacterium_prausnitzii	0.100377
FMT14	Eubacterium_rectale	0.0384737
FMT14	Fusicatenibacter_saccharivorans	2.72e-05
FMT14	Streptococcus_thermophilus	0.0033097
FMT14	Coprococcus_comes	0.0055495
FMT14	Lawsonibacter_asaccharolyticus	0.0013899
FMT14	Bacteroides_ovatus	0.000334
FMT14	Flavonifractor_plautii	4.28e-05
FMT14	Firmicutes_bacterium_CAG_94	1.27e-05
FMT14	Escherichia_coli	0.0006313
FMT14	Blautia_obeum	0.0136934
FMT14	Blautia_wexlerae	9.3e-06
FMT14	Roseburia_intestinalis	0.0045399
FMT14	Eggerthella_lenta	0.0008089
FMT14	Asaccharobacter_celatus	0.0018052
FMT14	Gordonibacter_pamelaeae	0.0002768
FMT14	Ruminococcus_gnavus	0.001354
FMT14	Lactobacillus_rhamnosus	0.0001988
FMT14	Ruthenibacterium_lactatiformans	0.0052239
FMT14	Adlercreutzia_equolifaciens	0.0020099
FMT14	Streptococcus_salivarius	0.0088332
FMT14	Intestinimonas_butyriciproducens	0.0078224
FMT14	Eubacterium_sp_CAG_38	0.0121659
FMT14	Alistipes_onderdonkii	0.0017765
FMT14	Clostridium_leptum	0.00115
FMT14	Holdemania_filiformis	0.0001533
FMT14	Eubacterium_siraeum	0.0384347
FMT14	Dorea_formicigenerans	0.0265853
FMT14	Blautia_sp_An249	0.0005556
FMT14	Streptococcus_parasanguinis	0.0052021
FMT14	Bilophila_wadsworthia	0.0010334
FMT14	Bacteroides_cellulosilyticus	0.0004278
FMT14	Clostridium_lavalense	0.0005462
FMT14	Coprococcus_eutactus	0.109239
FMT14	Enterorhabdus_caecimuris	0.0001565
FMT14	Actinomyces_sp_HMSC035G02	6.26e-05
FMT14	Lachnoclostridium_sp_An131	1.58e-05
FMT14	Clostridium_symbiosum	0.0001394
FMT14	Actinomyces_odontolyticus	0.0001498
FMT14	Clostridium_citroniae	0.0001592
FMT14	Prevotella_copri	0.0373019
FMT14	Alistipes_finegoldii	0.0034876
FMT14	Akkermansia_muciniphila	8.79e-05
FMT14	Bacteroides_vulgatus	0.0316972
FMT14	Hungatella_hathewayi	0.0006334
FMT14	Bifidobacterium_adolescentis	0.0197661
FMT14	Clostridium_clostridioforme	0.0004931
FMT14	Klebsiella_oxytoca	0.0001512
FMT14	Clostridium_innocuum	0.0005717
FMT14	Streptococcus_vestibularis	0.0004912
FMT14	Dorea_longicatena	0.103399
FMT14	Ruminococcus_torques	0.032432
FMT14	Romboutsia_ilealis	3.75e-05
FMT14	Lactococcus_lactis	0.0064696
FMT14	Megamonas_funiformis	4.28e-05
FMT14	Erysipelatoclostridium_ramosum	0.0003466
FMT14	Catabacter_hongkongensis	0.000476
FMT14	Fusobacterium_mortiferum	7.81e-05
FMT14	Collinsella_aerofaciens	0.070654
FMT14	Enterococcus_faecium	4.03e-05
FMT14	Oscillibacter_sp_CAG_241	0.057714
FMT14	Clostridium_scindens	1.94e-05
FMT14	Lactobacillus_ruminis	0.0004982
FMT14	Harryflintia_acetispora	0.0001933
FMT14	Roseburia_faecis	5.9e-05
FMT14	Acidaminococcus_intestini	2.01e-05
FMT14	Streptococcus_mitis	8.53e-05
FMT14	Roseburia_inulinivorans	1.8e-06
FMT14	Clostridium_sp_CAG_253	0.0005265
FMT14	Prevotella_sp_885	0.0015401
FMT14	Klebsiella_pneumoniae	8.49e-05
FMT14	Acidaminococcus_fermentans	9.6e-06
FMT14	Actinomyces_oris	0.0002954
FMT14	Klebsiella_variicola	7.98e-05
FMT14	Streptococcus_oralis	3e-05
FMT14	Veillonella_atypica	3.15e-05
FMT14	Denitrobacterium_detoxificans	1.44e-05
FMT14	Blautia_coccoides	0.0043541
FMT14	[Collinsella]_massiliensis	0.0003564
FMT14	Collinsella_stercoris	0.0008796
FMT14	Eubacterium_sp_CAG_180	0.008366
FMT14	Streptococcus_lutetiensis	2.75e-05
FMT14	Collinsella_intestinalis	0.0001967
FMT14	Parabacteroides_distasonis	0.0136259
FMT14	Bacteroides_thetaiotaomicron	0.0056425
FMT14	Bacteroides_xylanisolvens	0.0019597
FMT14	Actinomyces_sp_oral_taxon_181	2.75e-05
FMT14	Bifidobacterium_longum	0.0035257
FMT14	Olsenella_scatoligenes	0.00225
FMT14	Lactobacillus_salivarius	0.0010691
FMT14	Saccharomyces_cerevisiae	1.8e-05
FMT14	Actinomyces_sp_HPA0247	0.0014794
FMT14	Streptococcus_mutans	0.0025101
FMT14	Streptococcus_anginosus_group	0.0004417
FMT14	Rothia_mucilaginosa	0.0002791
FMT14	Klebsiella_quasipneumoniae	1.74e-05
FMT14	Actinomyces_sp_oral_taxon_448	0.0003125
FMT14	Lactobacillus_fermentum	0.0007413
FMT14	Rothia_dentocariosa	5.1e-05
FMT14	Bifidobacterium_dentium	0.0001579
FMT14	Scardovia_wiggsiae	5.7e-06
FMT14	Corynebacterium_durum	3.58e-05
FMT14	Lactobacillus_paragasseri	4.03e-05
FMT14	Bifidobacterium_angulatum	4.75e-05
FMT14	Dialister_succinatiphilus	0.0115865
FMT14	Bacteroides_eggerthii	0.0049121
FMT14	Phascolarctobacterium_faecium	0.00444
FMT14	Proteobacteria_bacterium_CAG_139	1.05e-05
FMT14	Parasutterella_excrementihominis	0.0001668
FMT14	Dielma_fastidiosa	9.04e-05
FMT14	Turicimonas_muris	3.9e-06
FMT14	Intestinibacter_bartlettii	0.0005224
FMT14	Olsenella_profusa	5.6e-05
FMT14	Prevotella_stercorea	0.0008125
FMT14	Anaeromassilibacillus_sp_An250	8.66e-05
FMT14	Anaerofustis_stercorihominis	2.89e-05
FMT14	Clostridium_aldenense	0.0002245
FMT14	Roseburia_sp_CAG_471	0.0062769
FMT14	Leuconostoc_mesenteroides	0.0002594
FMT14	Bacteroides_salyersiae	0.0004043
FMT14	Alistipes_putredinis	0.0022616
FMT14	Alistipes_indistinctus	0.0035783
FMT14	Firmicutes_bacterium_CAG_110	0.0233401
FMT14	Ruminococcus_callidus	0.0113067
FMT14	Oscillibacter_sp_57_20	0.0154122
FMT14	Agathobaculum_butyriciproducens	0.0001068
FMT14	Prevotella_sp_CAG_279	0.0154294
FMT14	Ruminococcus_obeum_CAG_39	0.0019848
FMT14	Firmicutes_bacterium_CAG_83	0.0006485
FMT14	Megasphaera_elsdenii	0.0007527
FMT14	Alistipes_shahii	0.0127812
FMT14	Gemmiger_formicilis	0.0033151
FMT14	Parabacteroides_johnsonii	0.0128843
FMT14	Holdemanella_biformis	0.0029623
FMT14	Odoribacter_splanchnicus	0.0126746
FMT14	Lachnospira_pectinoschiza	0.0111499
FMT14	Butyricimonas_virosa	0.0036157
FMT14	Enorma_massiliensis	0.0001418
FMT14	Barnesiella_intestinihominis	0.0039898
FMT14	Aeriscardovia_aeriphila	2.13e-05
FMT14	Phascolarctobacterium_sp_CAG_266	0.0067798
FMT14	Butyricimonas_synergistica	0.0012707
FMT14	Slackia_isoflavoniconvertens	2.41e-05
FMT14	Christensenella_minuta	4.97e-05
FMT14	Actinomyces_radicidentis	2.87e-05
FMT14	Parabacteroides_goldsteinii	0.0003334
FMT14	Lactobacillus_rogosae	0.0013212
FMT14	Bacteroides_intestinalis	3.1e-06
FMT14	Bacteroides_sp_CAG_530	0.0009179
FMT14	Bacteroides_stercorirosoris	1.33e-05
FMT14	Victivallis_vadensis	0.0015338
FMT14	Bacteroides_galacturonicus	0.0011773
FMT14	Sutterella_parvirubra	0.0002098
FMT14	Eubacterium_ramulus	0.0001633
FMT14	Prevotella_sp_CAG_520	0.0001031
FMT14	Parabacteroides_gordonii	3.6e-05
FMT14	Comamonas_kerstersii	4.37e-05
FMT14	Leuconostoc_pseudomesenteroides	6.51e-05
FMT15	Bacteroides_stercoris	2.95e-05
FMT15	Bacteroides_uniformis	0.0004486
FMT15	Bacteroides_dorei	0.0002421
FMT15	Bifidobacterium_pseudocatenulatum	9e-07
FMT15	Faecalibacterium_prausnitzii	0.0230201
FMT15	Eubacterium_rectale	0.0060348
FMT15	Fusicatenibacter_saccharivorans	3.15e-05
FMT15	Streptococcus_thermophilus	0.0002907
FMT15	Bacteroides_massiliensis	1.3e-06
FMT15	Coprococcus_comes	0.0007035
FMT15	Lawsonibacter_asaccharolyticus	0.0002208
FMT15	Bacteroides_ovatus	7.42e-05
FMT15	Anaerostipes_hadrus	3.9e-06
FMT15	Flavonifractor_plautii	1.49e-05
FMT15	Escherichia_coli	0.164495
FMT15	Blautia_obeum	0.0010745
FMT15	Blautia_wexlerae	1.85e-05
FMT15	Roseburia_intestinalis	0.0007342
FMT15	Eggerthella_lenta	5e-05
FMT15	Asaccharobacter_celatus	0.0002922
FMT15	Gordonibacter_pamelaeae	9.6e-06
FMT15	Ruminococcus_gnavus	0.0733631
FMT15	Lactobacillus_rhamnosus	5.99e-05
FMT15	Ruthenibacterium_lactatiformans	0.0005488
FMT15	Adlercreutzia_equolifaciens	0.0003144
FMT15	Streptococcus_salivarius	0.0009086
FMT15	Intestinimonas_butyriciproducens	0.0013962
FMT15	Eubacterium_sp_CAG_38	0.0024634
FMT15	Alistipes_onderdonkii	0.0002394
FMT15	Clostridium_leptum	0.0002593
FMT15	Holdemania_filiformis	2.56e-05
FMT15	Eubacterium_siraeum	0.005137
FMT15	Dorea_formicigenerans	0.0033231
FMT15	Blautia_sp_An249	1.05e-05
FMT15	Streptococcus_parasanguinis	0.0010512
FMT15	Bilophila_wadsworthia	0.0024497
FMT15	Bacteroides_cellulosilyticus	6.37e-05
FMT15	Clostridium_lavalense	0.0001391
FMT15	Coprococcus_eutactus	0.0235007
FMT15	Enterorhabdus_caecimuris	1.8e-05
FMT15	Actinomyces_sp_HMSC035G02	5.15e-05
FMT15	Clostridium_symbiosum	0.101888
FMT15	Actinomyces_odontolyticus	0.0005802
FMT15	Clostridium_citroniae	3.25e-05
FMT15	Prevotella_copri	0.008192
FMT15	Alistipes_finegoldii	0.0005403
FMT15	Akkermansia_muciniphila	0.073941
FMT15	Bacteroides_vulgatus	0.137179
FMT15	Hungatella_hathewayi	0.0018785
FMT15	Bifidobacterium_adolescentis	0.001687
FMT15	Clostridium_clostridioforme	0.197251
FMT15	Klebsiella_oxytoca	0.0001042
FMT15	Clostridium_innocuum	0.0069414
FMT15	Streptococcus_vestibularis	3.66e-05
FMT15	Dorea_longicatena	0.0083125
FMT15	Ruminococcus_torques	0.0036674
FMT15	Romboutsia_ilealis	1e-06
FMT15	Lactococcus_lactis	0.0006167
FMT15	Megamonas_funiformis	2.85e-05
FMT15	Erysipelatoclostridium_ramosum	0.0177491
FMT15	Catabacter_hongkongensis	2.28e-05
FMT15	Fusobacterium_mortiferum	2.35e-05
FMT15	Collinsella_aerofaciens	0.0074026
FMT15	Enterococcus_faecium	0.0002896
FMT15	Oscillibacter_sp_CAG_241	0.0147673
FMT15	Lactobacillus_ruminis	3.24e-05
FMT15	Harryflintia_acetispora	2.74e-05
FMT15	Roseburia_faecis	2.51e-05
FMT15	Acidaminococcus_intestini	1.92e-05
FMT15	Streptococcus_gordonii	0.0015911
FMT15	Streptococcus_mitis	0.0002636
FMT15	Clostridium_sp_CAG_253	9.87e-05
FMT15	Prevotella_sp_885	0.0002772
FMT15	Klebsiella_pneumoniae	0.0003665
FMT15	Acidaminococcus_fermentans	1.88e-05
FMT15	Actinomyces_oris	6.79e-05
FMT15	Klebsiella_variicola	0.0001761
FMT15	Streptococcus_oralis	0.0006532
FMT15	Veillonella_atypica	0.0004164
FMT15	Blautia_coccoides	0.000257
FMT15	[Collinsella]_massiliensis	3.23e-05
FMT15	Collinsella_stercoris	0.0001728
FMT15	Eubacterium_sp_CAG_180	0.0012714
FMT15	Coprobacillus_cateniformis	0.0001859
FMT15	Streptococcus_sp_F0442	7.9e-06
FMT15	Streptococcus_lutetiensis	2.53e-05
FMT15	Collinsella_intestinalis	1.38e-05
FMT15	Parabacteroides_distasonis	0.0109267
FMT15	Bacteroides_thetaiotaomicron	0.0013162
FMT15	Bacteroides_xylanisolvens	0.0003932
FMT15	Veillonella_parvula	0.0014739
FMT15	Peptostreptococcus_stomatis	0.0002199
FMT15	Actinomyces_sp_oral_taxon_181	8.12e-05
FMT15	Bifidobacterium_longum	0.0002659
FMT15	Olsenella_scatoligenes	0.0002605
FMT15	Citrobacter_amalonaticus	0.0216598
FMT15	Lactobacillus_salivarius	0.0001205
FMT15	Megasphaera_micronuciformis	4.14e-05
FMT15	Dialister_invisus	5.79e-05
FMT15	Actinomyces_sp_HPA0247	0.0002158
FMT15	Lactobacillus_plantarum	1.46e-05
FMT15	Proteus_hauseri	1.85e-05
FMT15	Morganella_morganii	0.004085
FMT15	Streptococcus_mutans	9.94e-05
FMT15	Gemella_sanguinis	0.0002901
FMT15	Gemella_haemolysans	9.83e-05
FMT15	Streptococcus_anginosus_group	0.0006539
FMT15	Fusobacterium_nucleatum	0.0006259
FMT15	Rothia_mucilaginosa	7.52e-05
FMT15	Streptococcus_infantis	0.0002614
FMT15	Klebsiella_quasipneumoniae	9.55e-05
FMT15	Staphylococcus_aureus	9.83e-05
FMT15	Actinomyces_sp_oral_taxon_448	5.21e-05
FMT15	Lactobacillus_fermentum	9.79e-05
FMT15	Rothia_dentocariosa	7.25e-05
FMT15	Bifidobacterium_dentium	8.87e-05
FMT15	Granulicatella_adiacens	8.07e-05
FMT15	Scardovia_wiggsiae	6.4e-05
FMT15	Klebsiella_michiganensis	3.31e-05
FMT15	Corynebacterium_durum	2.39e-05
FMT15	Parvimonas_micra	0.0003095
FMT15	Lactobacillus_paragasseri	3.5e-06
FMT15	Bifidobacterium_angulatum	6.2e-06
FMT15	Dialister_succinatiphilus	0.0024692
FMT15	Granulicatella_elegans	2.83e-05
FMT15	Bacteroides_eggerthii	0.0011014
FMT15	Bifidobacterium_bifidum	6e-07
FMT15	Phascolarctobacterium_faecium	0.0006029
FMT15	Proteobacteria_bacterium_CAG_139	0.0073068
FMT15	Pediococcus_acidilactici	0.000304
FMT15	Parasutterella_excrementihominis	0.0007381
FMT15	Dielma_fastidiosa	5.6e-06
FMT15	Turicimonas_muris	0.0006137
FMT15	Veillonella_dispar	0.0003608
FMT15	Intestinibacter_bartlettii	2.8e-05
FMT15	Mogibacterium_diversum	4.5e-05
FMT15	Actinomyces_viscosus	5.73e-05
FMT15	Propionibacterium_acidifaciens	2.2e-06
FMT15	Olsenella_profusa	8.8e-06
FMT15	Veillonella_infantium	0.0001178
FMT15	Atopobium_parvulum	0.0004071
FMT15	Lactobacillus_animalis	0.0005804
FMT15	Atopobium_rimae	0.0003662
FMT15	Solobacterium_moorei	9.61e-05
FMT15	Eubacterium_sulci	1.56e-05
FMT15	Haemophilus_parainfluenzae	0.0003059
FMT15	Veillonella_sp_T11011_6	0.0002675
FMT15	Enterobacter_cloacae_complex	1.05e-05
FMT15	Prevotella_stercorea	0.000185
FMT15	Anaeromassilibacillus_sp_An250	6.8e-06
FMT15	Clostridium_spiroforme	0.0002474
FMT15	Actinomyces_sp_oral_taxon_180	0.0004301
FMT15	Pseudoramibacter_alactolyticus	9.4e-06
FMT15	Clostridium_aldenense	0.0002426
FMT15	Anaeroglobus_geminatus	5.96e-05
FMT15	Olsenella_uli	4.07e-05
FMT15	Roseburia_sp_CAG_471	0.0007358
FMT15	Lactobacillus_oris	1.6e-06
FMT15	Bacteroides_salyersiae	6.45e-05
FMT15	Alistipes_putredinis	0.0003808
FMT15	Alistipes_indistinctus	0.00059
FMT15	Firmicutes_bacterium_CAG_110	0.003856
FMT15	Ruminococcus_callidus	0.0015461
FMT15	Oscillibacter_sp_57_20	0.002662
FMT15	Agathobaculum_butyriciproducens	1.87e-05
FMT15	Prevotella_sp_CAG_279	0.0023899
FMT15	Ruminococcus_obeum_CAG_39	0.0002211
FMT15	Firmicutes_bacterium_CAG_83	0.0001621
FMT15	Megasphaera_elsdenii	0.0002046
FMT15	Alistipes_shahii	0.0023338
FMT15	Gemmiger_formicilis	0.0004518
FMT15	Parabacteroides_johnsonii	0.0021445
FMT15	Holdemanella_biformis	0.000348
FMT15	Odoribacter_splanchnicus	0.0035756
FMT15	Lachnospira_pectinoschiza	0.0021478
FMT15	Butyricimonas_virosa	0.0005646
FMT15	Enorma_massiliensis	1.36e-05
FMT15	Barnesiella_intestinihominis	0.0006751
FMT15	Aeriscardovia_aeriphila	4.5e-06
FMT15	Phascolarctobacterium_sp_CAG_266	0.0010942
FMT15	Butyricimonas_synergistica	0.0002364
FMT15	Parabacteroides_goldsteinii	5.26e-05
FMT15	Lactobacillus_rogosae	0.0002569
FMT15	Bacteroides_intestinalis	5e-07
FMT15	Bacteroides_sp_CAG_530	0.0001679
FMT15	Tyzzerella_nexilis	0.0070722
FMT15	Streptococcus_sp_A12	0.0001054
FMT15	Streptococcus_australis	5.22e-05
FMT15	Victivallis_vadensis	0.0003107
FMT15	Bacteroides_galacturonicus	8.11e-05
FMT15	Sutterella_parvirubra	5.52e-05
FMT15	Eubacterium_ramulus	1.3e-05
FMT15	Prevotella_sp_CAG_520	1.8e-05
FMT15	Parabacteroides_gordonii	6e-07
FMT15	Bifidobacterium_breve	5.05e-05
FMT15	Streptococcus_milleri	1.77e-05
FMT15	Actinomyces_naeslundii	4.15e-05
FMT15	Haemophilus_pittmaniae	0.0002988
FMT15	Lactobacillus_pentosus	0.0002272
FMT15	Abiotrophia_defectiva	0.0001941
FMT15	Aggregatibacter_segnis	0.000172
FMT15	Abiotrophia_sp_HMSC24B09	0.0001431
FMT15	Proteus_penneri	0.0001213
FMT15	Oribacterium_sinus	0.0001208
FMT15	Pseudopropionibacterium_propionicum	0.0001098
FMT15	Neisseria_mucosa	9.56e-05
FMT15	Pediococcus_pentosaceus	7.35e-05
FMT15	Neisseria_elongata	4.95e-05
FMT15	Cardiobacterium_valvarum	3.64e-05
FMT15	Candida_tropicalis	1.88e-05
FMT15	Enterococcus_raffinosus	7.4e-06
FMT15	Selenomonas_sputigena	6.8e-06
FMT15	Stomatobaculum_longum	5.9e-06
FMT15	Slackia_exigua	5.6e-06
FMT15	Capnocytophaga_leadbetteri	2.7e-06
FMT15	Actinomyces_sp_oral_taxon_414	1.4e-06
FMT16	Bacteroides_stercoris	0.0005891
FMT16	Bacteroides_uniformis	0.0019071
FMT16	Bacteroides_dorei	2.51e-05
FMT16	Faecalibacterium_prausnitzii	0.0036522
FMT16	Eubacterium_rectale	4.35e-05
FMT16	Fusicatenibacter_saccharivorans	5.68e-05
FMT16	Streptococcus_thermophilus	5.73e-05
FMT16	Coprococcus_comes	0.0004345
FMT16	Lawsonibacter_asaccharolyticus	2.03e-05
FMT16	Bacteroides_ovatus	8.78e-05
FMT16	Anaerostipes_hadrus	0.000115
FMT16	Flavonifractor_plautii	0.001707
FMT16	Eubacterium_hallii	0.0001145
FMT16	Escherichia_coli	0.153114
FMT16	Blautia_obeum	0.000125
FMT16	Blautia_wexlerae	5.2e-05
FMT16	Eggerthella_lenta	0.0001759
FMT16	Asaccharobacter_celatus	0.001238
FMT16	Gordonibacter_pamelaeae	5.52e-05
FMT16	Ruminococcus_gnavus	0.0408366
FMT16	Lactobacillus_rhamnosus	0.0001109
FMT16	Ruthenibacterium_lactatiformans	0.0020149
FMT16	Adlercreutzia_equolifaciens	0.0021993
FMT16	Streptococcus_salivarius	0.0003991
FMT16	Intestinimonas_butyriciproducens	7.66e-05
FMT16	Bifidobacterium_animalis	0.0026115
FMT16	Alistipes_onderdonkii	0.0001549
FMT16	Clostridium_leptum	0.0002826
FMT16	Holdemania_filiformis	2.37e-05
FMT16	Lactobacillus_acidophilus	7.5e-05
FMT16	Dorea_formicigenerans	0.0009784
FMT16	Streptococcus_parasanguinis	0.0003342
FMT16	Bilophila_wadsworthia	0.0017209
FMT16	Coprococcus_eutactus	0.0001059
FMT16	Enterorhabdus_caecimuris	7.35e-05
FMT16	Actinomyces_sp_HMSC035G02	6.4e-06
FMT16	Bacteroides_fragilis	0.0008141
FMT16	Clostridium_symbiosum	0.037622
FMT16	Actinomyces_odontolyticus	0.0004248
FMT16	Clostridium_citroniae	5.8e-06
FMT16	Prevotella_copri	0.0105308
FMT16	Alistipes_finegoldii	0.0003227
FMT16	Akkermansia_muciniphila	0.203223
FMT16	Bacteroides_vulgatus	0.248334
FMT16	Hungatella_hathewayi	0.0014852
FMT16	Bifidobacterium_adolescentis	0.0145219
FMT16	Clostridium_clostridioforme	0.0933812
FMT16	Klebsiella_oxytoca	9.49e-05
FMT16	Clostridium_innocuum	0.0047614
FMT16	Dorea_longicatena	0.0050013
FMT16	Ruminococcus_torques	0.0065319
FMT16	Clostridium_bolteae	0.0002784
FMT16	Megamonas_funiformis	3.99e-05
FMT16	Erysipelatoclostridium_ramosum	0.0136988
FMT16	Catabacter_hongkongensis	6.39e-05
FMT16	Fusobacterium_mortiferum	0.0135876
FMT16	Collinsella_aerofaciens	0.0053722
FMT16	Enterococcus_faecium	0.0001568
FMT16	Oscillibacter_sp_CAG_241	0.0005293
FMT16	Lactobacillus_ruminis	0.0017402
FMT16	Roseburia_faecis	1.82e-05
FMT16	Acidaminococcus_intestini	9.3e-06
FMT16	Streptococcus_gordonii	0.000962
FMT16	Streptococcus_mitis	6.18e-05
FMT16	Roseburia_inulinivorans	0.0015593
FMT16	Prevotella_sp_885	0.0018374
FMT16	Klebsiella_pneumoniae	0.0001
FMT16	Acidaminococcus_fermentans	1.83e-05
FMT16	Actinomyces_oris	7.47e-05
FMT16	Klebsiella_variicola	8.8e-06
FMT16	Streptococcus_oralis	0.0007034
FMT16	Veillonella_atypica	0.0002227
FMT16	[Collinsella]_massiliensis	0.0002194
FMT16	Collinsella_stercoris	0.0002551
FMT16	Eubacterium_sp_CAG_180	0.0036251
FMT16	Coprobacillus_cateniformis	0.0003623
FMT16	Streptococcus_lutetiensis	8.3e-06
FMT16	Collinsella_intestinalis	7.74e-05
FMT16	Parabacteroides_distasonis	0.0101305
FMT16	Bacteroides_thetaiotaomicron	0.0008702
FMT16	Bacteroides_xylanisolvens	0.0006052
FMT16	Veillonella_parvula	0.0059109
FMT16	Peptostreptococcus_stomatis	0.0045975
FMT16	Actinomyces_sp_oral_taxon_181	2.72e-05
FMT16	Bifidobacterium_longum	0.0057936
FMT16	Olsenella_scatoligenes	0.0014712
FMT16	Enterococcus_casseliflavus	1.4e-05
FMT16	Citrobacter_amalonaticus	0.0114933
FMT16	Lactobacillus_salivarius	0.0006775
FMT16	Megasphaera_micronuciformis	1.88e-05
FMT16	Dialister_invisus	0.0008088
FMT16	Morganella_morganii	0.0018043
FMT16	Gemella_sanguinis	0.0001041
FMT16	Gemella_haemolysans	0.0001805
FMT16	Streptococcus_anginosus_group	0.0065298
FMT16	Fusobacterium_nucleatum	0.0024571
FMT16	Rothia_mucilaginosa	4.25e-05
FMT16	Streptococcus_infantis	0.0001359
FMT16	Staphylococcus_aureus	0.0001232
FMT16	Actinomyces_sp_oral_taxon_448	1.7e-05
FMT16	Rothia_dentocariosa	4.4e-05
FMT16	Bifidobacterium_dentium	0.0001928
FMT16	Granulicatella_adiacens	0.0001536
FMT16	Scardovia_wiggsiae	0.0001038
FMT16	Corynebacterium_durum	9.3e-06
FMT16	Parvimonas_micra	0.0056848
FMT16	Lactobacillus_paragasseri	6.3e-06
FMT16	Bifidobacterium_angulatum	0.0078874
FMT16	Dialister_succinatiphilus	0.0048021
FMT16	Granulicatella_elegans	0.000102
FMT16	Bacteroides_eggerthii	0.0008137
FMT16	Phascolarctobacterium_faecium	0.0037943
FMT16	Proteobacteria_bacterium_CAG_139	0.0031401
FMT16	Parasutterella_excrementihominis	0.0003314
FMT16	Dielma_fastidiosa	7.01e-05
FMT16	Lactobacillus_mucosae	0.0002712
FMT16	Enterococcus_gallinarum	5.62e-05
FMT16	Proteus_mirabilis	2.21e-05
FMT16	Turicimonas_muris	0.0003694
FMT16	Veillonella_dispar	0.0003509
FMT16	Dialister_micraerophilus	4.64e-05
FMT16	Mogibacterium_diversum	3.36e-05
FMT16	Actinomyces_viscosus	9.68e-05
FMT16	Olsenella_profusa	0.0001208
FMT16	Veillonella_infantium	5.83e-05
FMT16	Atopobium_parvulum	0.0002816
FMT16	Atopobium_rimae	0.000267
FMT16	Solobacterium_moorei	0.0007116
FMT16	Haemophilus_parainfluenzae	0.0002722
FMT16	Veillonella_sp_T11011_6	0.0001836
FMT16	Prevotella_stercorea	2.57e-05
FMT16	Clostridium_spiroforme	0.0002961
FMT16	Prevotella_denticola	7.93e-05
FMT16	Actinomyces_sp_oral_taxon_180	0.0004069
FMT16	Pseudoramibacter_alactolyticus	4.89e-05
FMT16	Clostridium_aldenense	3.37e-05
FMT16	Anaeroglobus_geminatus	6.11e-05
FMT16	Olsenella_uli	4.88e-05
FMT16	Roseburia_sp_CAG_471	1.19e-05
FMT16	Propionibacterium_freudenreichii	5.8e-06
FMT16	Lactobacillus_vaginalis	5.4e-06
FMT16	Bacteroides_salyersiae	3.8e-06
FMT16	Alistipes_putredinis	0.000373
FMT16	Alistipes_indistinctus	0.0039459
FMT16	Firmicutes_bacterium_CAG_110	7.66e-05
FMT16	Ruminococcus_callidus	1.95e-05
FMT16	Oscillibacter_sp_57_20	0.0002016
FMT16	Agathobaculum_butyriciproducens	3.42e-05
FMT16	Prevotella_sp_CAG_279	0.0014228
FMT16	Firmicutes_bacterium_CAG_83	0.0055332
FMT16	Megasphaera_elsdenii	0.0010481
FMT16	Alistipes_shahii	0.000764
FMT16	Gemmiger_formicilis	4.96e-05
FMT16	Parabacteroides_johnsonii	0.0010935
FMT16	Holdemanella_biformis	0.0001439
FMT16	Odoribacter_splanchnicus	0.0024588
FMT16	Butyricimonas_virosa	0.0002102
FMT16	Enorma_massiliensis	5.27e-05
FMT16	Barnesiella_intestinihominis	6.06e-05
FMT16	Aeriscardovia_aeriphila	8.2e-06
FMT16	Butyricimonas_synergistica	0.0002108
FMT16	Slackia_isoflavoniconvertens	1.5e-06
FMT16	Parabacteroides_goldsteinii	0.0001156
FMT16	Bacteroides_intestinalis	8.4e-06
FMT16	Bacteroides_sp_CAG_530	2.53e-05
FMT16	Tyzzerella_nexilis	0.005193
FMT16	Streptococcus_australis	2.14e-05
FMT16	Victivallis_vadensis	1.3e-06
FMT16	Sutterella_parvirubra	3.05e-05
FMT16	Eubacterium_ramulus	3.21e-05
FMT16	Prevotella_sp_CAG_520	0.0003177
FMT16	Bifidobacterium_breve	7.03e-05
FMT16	Streptococcus_milleri	0.0006212
FMT16	Actinomyces_naeslundii	5.05e-05
FMT16	Haemophilus_pittmaniae	0.0001516
FMT16	Abiotrophia_defectiva	4.12e-05
FMT16	Aggregatibacter_segnis	0.0006146
FMT16	Abiotrophia_sp_HMSC24B09	3.27e-05
FMT16	Proteus_penneri	5.82e-05
FMT16	Oribacterium_sinus	3.01e-05
FMT16	Pseudopropionibacterium_propionicum	0.00013
FMT16	Neisseria_mucosa	7.1e-05
FMT16	Neisseria_elongata	6.7e-06
FMT16	Cardiobacterium_valvarum	9.2e-06
FMT16	Enterococcus_raffinosus	0.000716
FMT16	Stomatobaculum_longum	3.5e-06
FMT16	Slackia_exigua	5e-07
FMT16	Capnocytophaga_leadbetteri	3e-06
FMT16	Actinomyces_sp_oral_taxon_414	5e-06
FMT16	Finegoldia_magna	0.0001195
FMT16	Kocuria_kristinae	9.92e-05
FMT16	Prevotella_buccalis	8.64e-05
FMT16	Coprococcus_catus	7.63e-05
FMT16	Peptoniphilus_harei	4.33e-05
FMT16	Alloprevotella_tannerae	4e-05
FMT16	Neisseria_sicca	3.65e-05
FMT16	Streptococcus_sp_HMSC067H01	2.98e-05
FMT16	Oribacterium_sp_oral_taxon_078	1.8e-05
FMT16	Streptococcus_sp_HMSC034E03	1.33e-05
FMT16	Clostridium_bolteae_CAG_59	1.3e-05
FMT16	Staphylococcus_argenteus	6.3e-06
FMT16	Gemella_bergeri	5.6e-06
FMT16	Bulleidia_extructa	5.5e-06
FMT17	Bacteroides_stercoris	0.0002266
FMT17	Bacteroides_uniformis	0.0019906
FMT17	Bacteroides_dorei	0.0001509
FMT17	Faecalibacterium_prausnitzii	0.0150731
FMT17	Eubacterium_rectale	8.24e-05
FMT17	Fusicatenibacter_saccharivorans	0.0002378
FMT17	Streptococcus_thermophilus	0.0001959
FMT17	Coprococcus_comes	0.001462
FMT17	Lawsonibacter_asaccharolyticus	5.11e-05
FMT17	Bacteroides_ovatus	0.0001662
FMT17	Anaerostipes_hadrus	0.0002123
FMT17	Flavonifractor_plautii	0.0020398
FMT17	Parabacteroides_merdae	1.3e-06
FMT17	Eubacterium_hallii	0.0003047
FMT17	Escherichia_coli	0.119538
FMT17	Blautia_obeum	0.0002906
FMT17	Blautia_wexlerae	9.86e-05
FMT17	Eggerthella_lenta	0.0003932
FMT17	Asaccharobacter_celatus	0.0019277
FMT17	Gordonibacter_pamelaeae	0.0001438
FMT17	Ruminococcus_gnavus	0.0099592
FMT17	Lactobacillus_rhamnosus	0.0001779
FMT17	Ruthenibacterium_lactatiformans	0.0039551
FMT17	Adlercreutzia_equolifaciens	0.0032274
FMT17	Streptococcus_salivarius	0.0006191
FMT17	Intestinimonas_butyriciproducens	7.5e-05
FMT17	Bifidobacterium_animalis	0.0059643
FMT17	Alistipes_onderdonkii	0.0001284
FMT17	Clostridium_leptum	0.0004362
FMT17	Holdemania_filiformis	0.000107
FMT17	Lactobacillus_acidophilus	0.0001936
FMT17	Eubacterium_siraeum	4.81e-05
FMT17	Dorea_formicigenerans	0.0012793
FMT17	Streptococcus_parasanguinis	0.0001737
FMT17	Bilophila_wadsworthia	0.0008224
FMT17	Bacteroides_cellulosilyticus	2.5e-06
FMT17	Coprococcus_eutactus	0.0004789
FMT17	Enterorhabdus_caecimuris	0.0001164
FMT17	Actinomyces_sp_HMSC035G02	8.8e-06
FMT17	Bacteroides_fragilis	0.0007395
FMT17	Clostridium_symbiosum	0.0085995
FMT17	Actinomyces_odontolyticus	0.0005876
FMT17	Clostridium_citroniae	2.3e-05
FMT17	Prevotella_copri	0.0197565
FMT17	Eubacterium_eligens	3.8e-06
FMT17	Alistipes_finegoldii	0.0002836
FMT17	Akkermansia_muciniphila	0.190129
FMT17	Bacteroides_vulgatus	0.266158
FMT17	Hungatella_hathewayi	0.0009884
FMT17	Bifidobacterium_adolescentis	0.0333596
FMT17	Clostridium_clostridioforme	0.014989
FMT17	Klebsiella_oxytoca	9.49e-05
FMT17	Clostridium_innocuum	0.0026509
FMT17	Dorea_longicatena	0.0102366
FMT17	Ruminococcus_torques	0.0107084
FMT17	Romboutsia_ilealis	4.8e-06
FMT17	Clostridium_bolteae	0.00081
FMT17	Megamonas_funiformis	2.23e-05
FMT17	Erysipelatoclostridium_ramosum	0.0195865
FMT17	Catabacter_hongkongensis	4.12e-05
FMT17	Fusobacterium_mortiferum	0.0382472
FMT17	Collinsella_aerofaciens	0.0155034
FMT17	Enterococcus_faecium	7.23e-05
FMT17	Oscillibacter_sp_CAG_241	0.0015562
FMT17	Lactobacillus_ruminis	0.0103404
FMT17	Roseburia_faecis	2.46e-05
FMT17	Acidaminococcus_intestini	1.28e-05
FMT17	Streptococcus_gordonii	0.0008638
FMT17	Streptococcus_mitis	0.0001256
FMT17	Roseburia_inulinivorans	0.002611
FMT17	Prevotella_sp_885	0.0019803
[truncated: 116,246 more rows]

## Sheet: S2A. Species Metadata
species	Oral Habitat	HabitatBodysite	Oxy. Tolerant	OxygenClass	Gram-Staining	Spore-Forming
Abiotrophia_defectiva	No	NA	NA	NA	Yes	No
Acidaminococcus_fermentans	No	gut	No	anaerobe	No	No
Acidaminococcus_intestini	No	gut	No	anaerobe	No	No
Actinobaculum_sp_oral_taxon_183	Yes	oral	No	NA	Yes	NA
Actinomyces_cardiffensis	NA	NA	NA	NA	Yes	No
Actinomyces_georgiae	NA	NA	NA	NA	Yes	No
Actinomyces_graevenitzii	Yes	oral	Yes	microaerophile	Yes	No
Actinomyces_johnsonii	Yes	oral	No	anaerobe	Yes	No
Actinomyces_massiliensis	Yes	oral	Yes	microaerophile	Yes	No
Actinomyces_naeslundii	Yes	oral	Yes	microaerophile	Yes	No
Actinomyces_odontolyticus	Yes	oral	Yes	microaerophile	Yes	No
Actinomyces_oris	Yes	oral	No	NA	Yes	No
Actinomyces_sp_HPA0247	Yes	oral	No	anaerobe	Yes	No
Actinomyces_sp_ICM47	Yes	oral	No	anaerobe	Yes	No
Actinomyces_sp_oral_taxon_170	NA	NA	NA	NA	Yes	No
Actinomyces_sp_oral_taxon_181	NA	NA	NA	NA	Yes	No
Actinomyces_sp_oral_taxon_448	Yes	oral	No	anaerobe	Yes	No
Actinomyces_turicensis	No	gut	No	NA	Yes	No
Actinomyces_viscosus	Yes	oral	Yes	microaerophile	Yes	No
Adlercreutzia_equolifaciens	No	NA	No	anaerobe	Yes	No
Akkermansia_muciniphila	No	NA	No	anaerobe	No	No
Alistipes_finegoldii	No	gut	No	anaerobe	No	No
Alistipes_indistinctus	No	gut	No	anaerobe	No	No
Alistipes_onderdonkii	No	gut	No	anaerobe	No	No
Alistipes_putredinis	No	gut	No	anaerobe	No	No
Alistipes_shahii	No	gut	No	anaerobe	No	No
Anaerococcus_nagyae	NA	NA	NA	NA	Yes	NA
Anaerococcus_octavius	NA	NA	NA	NA	Yes	NA
Anaerococcus_vaginalis	No	vaginal	No	anaerobe	Yes	No
Anaerostipes_caccae	No	gut	No	anaerobe	Yes	No
Anaerostipes_hadrus	No	gut	No	anaerobe	Yes	No
Anaerotruncus_colihominis	No	gut	No	anaerobe	Yes	Yes
Atopobium_deltae	NA	NA	NA	NA	Yes	NA
Atopobium_parvulum	Yes	oral	No	anaerobe	Yes	No
Atopobium_rimae	Yes	oral	No	anaerobe	Yes	No
Atopobium_vaginae	No	vaginal	Yes	anaerobe, facultative	Yes	No
Bacteroides_caccae	No	gut	No	anaerobe	No	No
Bacteroides_cellulosilyticus	No	gut	No	anaerobe	No	No
Bacteroides_clarus	No	gut	No	anaerobe	No	No
Bacteroides_coprocola	No	gut	No	anaerobe	No	No
Bacteroides_coprophilus	NA	NA	NA	NA	No	No
Bacteroides_dorei	No	gut	No	anaerobe	No	No
Bacteroides_eggerthii	No	gut	No	anaerobe	No	No
Bacteroides_faecis	No	gut	No	anaerobe	No	No
Bacteroides_finegoldii	No	gut	No	anaerobe	No	No
Bacteroides_fluxus	No	gut	No	anaerobe	No	No
Bacteroides_fragilis	No	gut	No	anaerobe	No	No
Bacteroides_intestinalis	No	gut	No	anaerobe	No	No
Bacteroides_massiliensis	No	gut	No	anaerobe	No	No
Bacteroides_nordii	No	gut	No	anaerobe	No	No
Bacteroides_ovatus	No	gut	No	anaerobe	No	No
Bacteroides_pectinophilus	No	gut	No	anaerobe	Yes	Yes
Bacteroides_plebeius	No	gut	No	anaerobe	No	No
Bacteroides_salyersiae	No	gut	No	anaerobe	No	No
Bacteroides_sp_D2	NA	NA	NA	NA	No	No
Bacteroides_stercoris	No	gut	No	anaerobe	No	No
Bacteroides_thetaiotaomicron	No	gut	No	anaerobe	No	No
Bacteroides_uniformis	No	gut	No	anaerobe	No	No
Bacteroides_vulgatus	No	gut	No	anaerobe	No	No
Bacteroides_xylanisolvens	No	gut	No	anaerobe	No	No
Barnesiella_intestinihominis	No	gut	No	anaerobe	No	No
Bifidobacterium_adolescentis	No	gut	No	anaerobe	Yes	No
Bifidobacterium_angulatum	No	gut	No	anaerobe	Yes	No
Bifidobacterium_animalis	No	gut	No	anaerobe	Yes	No
Bifidobacterium_bifidum	No	gut	No	anaerobe	Yes	No
Bifidobacterium_breve	No	gut	No	anaerobe	Yes	No
Bifidobacterium_catenulatum	No	gut	No	anaerobe	Yes	No
Bifidobacterium_dentium	Yes	oral	No	anaerobe	Yes	No
Bifidobacterium_longum	No	gut	No	anaerobe	Yes	No
Bifidobacterium_pseudocatenulatum	No	gut	No	anaerobe	Yes	No
Bilophila_wadsworthia	No	gut	No	anaerobe	No	NA
Blautia_coccoides	NA	NA	NA	NA	Yes	No
Blautia_hansenii	No	gut	No	anaerobe	Yes	No
Blautia_hydrogenotrophica	No	gut	No	anaerobe	Yes	Yes
Blautia_obeum	NA	NA	NA	NA	Yes	No
Blautia_producta	No	gut	No	anaerobe	Yes	No
Blautia_sp_An249	NA	NA	NA	NA	Yes	No
Blautia_sp_CAG_257	NA	NA	NA	NA	Yes	No
Blautia_sp_N6H1_15	NA	NA	NA	NA	Yes	No
Blautia_wexlerae	NA	NA	NA	NA	Yes	No
Brachyspira_sp_CAG_700	NA	NA	NA	NA	No	No
Butyricimonas_synergistica	No	NA	No	anaerobe	No	No
Butyrivibrio_crossotus	No	gut	No	anaerobe	No	No
Carnobacterium_divergens	NA	NA	NA	NA	Yes	NA
Carnobacterium_maltaromaticum	No	food	Yes	aerobe	Yes	No
Catenibacterium_mitsuokai	No	NA	No	anaerobe	Yes	No
Citrobacter_freundii	No	gut	No	NA	No	NA
Citrobacter_koseri	No	infection	Yes	anaerobe, facultative	No	No
Citrobacter_youngae	No	NA	No	NA	No	No
Clostridiales_bacterium_1_7_47FAA	No	gut	No	anaerobe	Yes	Yes
Clostridium_asparagiforme	No	gut	No	anaerobe	Yes	Yes
Clostridium_bolteae	No	gut	No	anaerobe	Yes	Yes
Clostridium_bolteae_CAG_59	NA	NA	NA	NA	Yes	Yes
Clostridium_celatum	No	gut	No	anaerobe	Yes	Yes
Clostridium_citroniae	No	gut	No	anaerobe	Yes	Yes
Clostridium_clostridioforme	No	gut	No	anaerobe	Yes	Yes
Clostridium_disporicum	NA	NA	NA	NA	Yes	Yes
Clostridium_innocuum	No	gut	No	anaerobe	Yes	Yes
Clostridium_leptum	No	gut	No	anaerobe	Yes	Yes
Clostridium_methylpentosum	No	gut	No	anaerobe	Yes	Yes
Clostridium_paraputrificum	NA	NA	NA	NA	Yes	Yes
Clostridium_perfringens	No	gut	No	anaerobe	Yes	Yes
Clostridium_saccharolyticum	NA	NA	NA	NA	Yes	Yes
Clostridium_scindens	No	gut	No	anaerobe	Yes	Yes
Clostridium_sp_CAG_167	NA	NA	NA	NA	Yes	Yes
Clostridium_sp_CAG_242	NA	NA	NA	NA	Yes	Yes
Clostridium_sp_CAG_253	NA	NA	NA	NA	Yes	Yes
Clostridium_sp_CAG_299	NA	NA	NA	NA	Yes	Yes
Clostridium_sp_CAG_411	NA	NA	NA	NA	Yes	Yes
Clostridium_sp_CAG_413	NA	NA	NA	NA	Yes	Yes
Clostridium_sp_CAG_510	NA	NA	NA	NA	Yes	Yes
Clostridium_sp_CAG_58	NA	NA	NA	NA	Yes	Yes
Clostridium_sp_CAG_590	NA	NA	NA	NA	Yes	Yes
Clostridium_sp_CAG_632	NA	NA	NA	NA	Yes	Yes
Clostridium_sp_CAG_964	NA	NA	NA	NA	Yes	Yes
Clostridium_sp_chh4_2	NA	NA	NA	NA	Yes	Yes
Clostridium_sp_D5	No	gut	No	anaerobe	Yes	Yes
Clostridium_spiroforme	No	gut	No	anaerobe	Yes	No
Clostridium_symbiosum	No	gut	No	anaerobe	Yes	Yes
Clostridium_ventriculi	NA	NA	NA	NA	Yes	Yes
Collinsella_aerofaciens	No	gut	No	anaerobe	Yes	No
Collinsella_intestinalis	No	gut	No	anaerobe	Yes	No
Coprobacter_fastidiosus	No	NA	No	anaerobe	No	No
Coprococcus_catus	No	gut	No	anaerobe	Yes	Yes
Coprococcus_comes	No	gut	No	anaerobe	Yes	Yes
Coprococcus_eutactus	No	gut	No	anaerobe	Yes	Yes
Corynebacterium_argentoratense	NA	NA	NA	NA	Yes	NA
Corynebacterium_casei	NA	NA	NA	NA	Yes	No
Corynebacterium_durum	Yes	oral	Yes	aerobe	Yes	No
Corynebacterium_matruchotii	Yes	oral	No	NA	Yes	No
Corynebacterium_variabile	NA	NA	NA	NA	Yes	NA
Desulfovibrio_piger	No	gut	No	anaerobe	No	No
Dialister_invisus	Yes	oral	No	anaerobe	No	NA
Dialister_sp_CAG_357	NA	NA	NA	NA	No	NA
Dialister_succinatiphilus	No	gut	No	anaerobe	No	No
Dorea_formicigenerans	No	gut	No	anaerobe	Yes	No
Dorea_longicatena	No	gut	No	anaerobe	Yes	No
Eggerthella_lenta	No	gut	No	anaerobe	Yes	No
Enterobacter_cloacae_complex	NA	NA	NA	NA	No	No
Enterobacter_mori	NA	NA	NA	NA	No	No
Enterococcus_avium	No	NA	No	NA	Yes	No
Enterococcus_casseliflavus	No	NA	Yes	microaerophile	Yes	No
Enterococcus_dispar	No	gut	Yes	microaerophile	Yes	No
Enterococcus_durans	No	NA	Yes	microaerophile	Yes	No
Enterococcus_faecalis	No	gut	Yes	microaerophile	Yes	No
Enterococcus_faecium	No	gut	Yes	microaerophile	Yes	No
Enterococcus_gallinarum	No	gut	Yes	microaerophile	Yes	No
Enterococcus_gilvus	NA	NA	NA	NA	Yes	No
Enterococcus_hermanniensis	NA	NA	NA	NA	Yes	NA
Enterococcus_hirae	NA	NA	NA	NA	Yes	No
Enterococcus_thailandicus	NA	NA	NA	NA	Yes	NA
Enterorhabdus_caecimuris	NA	NA	NA	NA	Yes	No
Escherichia_albertii	NA	NA	NA	NA	No	No
Escherichia_coli	No	gut	Yes	anaerobe, facultative	No	No
Escherichia_marmotae	NA	NA	NA	NA	No	NA
Eubacterium_brachy	Yes	oral	No	anaerobe	Yes	No
Eubacterium_callanderi	NA	NA	NA	NA	Yes	No
Eubacterium_coprostanoligenes	NA	NA	NA	NA	Yes	No
Eubacterium_dolichum_CAG_375	NA	NA	NA	NA	Yes	No
Eubacterium_eligens	No	gut	No	anaerobe	Yes	No
Eubacterium_hallii	No	gut	No	anaerobe	Yes	No
Eubacterium_infirmum	No	NA	No	anaerobe	Yes	No
Eubacterium_limosum	No	gut	No	anaerobe	Yes	No
Eubacterium_ramulus	No	gut	No	anaerobe	Yes	No
Eubacterium_rectale	No	gut	No	anaerobe	Yes	No
Eubacterium_saphenum	Yes	oral	No	anaerobe	Yes	No
Eubacterium_siraeum	No	gut	No	anaerobe	Yes	No
Eubacterium_sp_CAG_180	NA	NA	NA	NA	Yes	No
Eubacterium_sp_CAG_251	NA	NA	NA	NA	Yes	No
Eubacterium_sp_CAG_274	NA	NA	NA	NA	Yes	No
Eubacterium_sp_CAG_38	NA	NA	NA	NA	Yes	No
Eubacterium_sp_OM08_24	NA	NA	NA	NA	Yes	No
Eubacterium_ventriosum	No	gut	No	anaerobe	Yes	No
Faecalibacterium_prausnitzii	No	NA	No	anaerobe	Yes	No
Finegoldia_magna	No	NA	No	anaerobe	Yes	NA
Flavonifractor_plautii	No	NA	No	anaerobe	NA	NA
Fusobacterium_mortiferum	No	gut	No	anaerobe	No	No
Fusobacterium_sp_CAG_439	NA	NA	NA	NA	No	No
Fusobacterium_varium	NA	NA	NA	NA	No	No
Gemella_haemolysans	Yes	oral	No	NA	Yes	No
Gemella_morbillorum	Yes	oral	No	anaerobe	Yes	No
Gemella_sanguinis	Yes	oral	No	NA	Yes	No
Gordonibacter_pamelaeae	No	NA	No	anaerobe	Yes	No
Granulicatella_adiacens	Yes	oral	No	anaerobe	Yes	Yes
Haemophilus_parainfluenzae	Yes	oral	Yes	microaerophile	No	No
Haemophilus_pittmaniae	Yes	oral	Yes	microaerophile	No	No
Haemophilus_sputorum	Yes	oral	Yes	microaerophile	No	No
Holdemania_filiformis	No	gut	No	anaerobe	Yes	No
Klebsiella_oxytoca	No	infection	No	NA	No	No
Klebsiella_pneumoniae	Yes	infection	Yes	anaerobe, facultative	No	No
Klebsiella_variicola	NA	NA	NA	NA	NA	No
Lactobacillus_acidophilus	No	gut	Yes	anaerobe, facultative	Yes	No
Lactobacillus_algidus	NA	NA	NA	NA	Yes	NA
Lactobacillus_animalis	No	NA	Yes	microaerophile	Yes	No
Lactobacillus_brevis	No	NA	Yes	aerobe	Yes	No
Lactobacillus_curvatus	No	food	No	NA	Yes	No
Lactobacillus_delbrueckii	No	food	Yes	anaerobe, facultative	Yes	No
Lactobacillus_fermentum	Yes	food	Yes	anaerobe, facultative	Yes	No
Lactobacillus_gasseri	Yes	NA	Yes	microaerophile	Yes	No
Lactobacillus_helveticus	Yes	oral	Yes	microaerophile	Yes	No
Lactobacillus_mucosae	No	gut	No	anaerobe	Yes	No
Lactobacillus_oris	No	NA	Yes	anaerobe, facultative	Yes	No
Lactobacillus_parabuchneri	NA	NA	NA	NA	Yes	NA
Lactobacillus_paragasseri	NA	NA	NA	NA	Yes	NA
Lactobacillus_plantarum	Yes	oral	Yes	microaerophile	Yes	No
Lactobacillus_reuteri	No	food	No	NA	Yes	No
Lactobacillus_rhamnosus	Yes	food	Yes	microaerophile	Yes	No
Lactobacillus_rogosae	NA	NA	NA	NA	Yes	NA
Lactobacillus_ruminis	No	gut	Yes	microaerophile	Yes	No
Lactobacillus_sakei	Yes	food	Yes	anaerobe, facultative	Yes	No
Lactobacillus_salivarius	Yes	oral	Yes	anaerobe, facultative	Yes	No
Lactobacillus_sanfranciscensis	NA	NA	NA	NA	Yes	No
Lactococcus_garvieae	No	gut	No	NA	Yes	No
Lactococcus_lactis	Yes	food	Yes	anaerobe, facultative	Yes	No
Leuconostoc_carnosum	No	gut	No	NA	Yes	NA
Leuconostoc_citreum	NA	NA	NA	NA	Yes	Yes
Leuconostoc_gelidum	No	gut	No	NA	Yes	NA
Leuconostoc_kimchii	NA	NA	NA	NA	Yes	NA
Leuconostoc_lactis	No	gut	Yes	microaerophile	Yes	NA
Leuconostoc_mesenteroides	No	gut	Yes	anaerobe, facultative	Yes	Yes
Leuconostoc_pseudomesenteroides	No	NA	No	NA	Yes	NA
Macrococcus_caseolyticus	NA	NA	NA	NA	No	No
Megamonas_funiformis	No	gut	No	anaerobe	No	No
Megamonas_funiformis_CAG_377	NA	NA	NA	NA	No	NA
Megamonas_hypermegale	No	gut	No	anaerobe	No	NA
Megasphaera_elsdenii	No	gut	No	anaerobe	No	No
Megasphaera_micronuciformis	Yes	oral	No	anaerobe	No	No
Melissococcus_sp_OM08_11BH	NA	NA	NA	NA	Yes	NA
Methanobrevibacter_smithii	NA	NA	NA	NA	Yes	NA
Mogibacterium_diversum	NA	NA	NA	NA	Yes	NA
Mogibacterium_pumilum	NA	NA	NA	NA	Yes	NA
Mogibacterium_timidum	NA	NA	NA	NA	Yes	NA
Odoribacter_splanchnicus	No	gut	No	anaerobe	No	No
Olsenella_scatoligenes	NA	NA	NA	NA	NA	No
Olsenella_uli	Yes	oral	No	anaerobe	Yes	No
Parabacteroides_distasonis	No	gut	No	anaerobe	No	No
Parabacteroides_goldsteinii	No	gut	No	anaerobe	No	No
Parabacteroides_johnsonii	No	gut	No	anaerobe	No	No
Parabacteroides_merdae	No	gut	No	anaerobe	No	No
Paraprevotella_clara	No	gut	No	anaerobe	No	No
Paraprevotella_xylaniphila	No	gut	No	anaerobe	No	No
Parasutterella_excrementihominis	No	NA	No	anaerobe	No	No
Parvimonas_micra	Yes	oral	No	anaerobe	Yes	No
Parvimonas_sp_KA00067	NA	NA	NA	NA	Yes	NA
Peptoniphilus_lacrimalis	Yes	infection	No	anaerobe	Yes	No
Peptostreptococcus_anaerobius	Yes	infection	No	anaerobe	Yes	NA
Peptostreptococcus_stomatis	Yes	oral	No	anaerobe	Yes	Yes
Phascolarctobacterium_succinatutens	No	NA	No	anaerobe	No	No
Prevotella_bivia	Yes	NA	No	anaerobe	No	NA
Prevotella_buccae	Yes	oral	No	anaerobe	No	NA
Prevotella_buccalis	No	NA	No	anaerobe	No	No
Prevotella_copri	No	gut	No	anaerobe	No	No
Prevotella_corporis	NA	NA	NA	NA	No	NA
Prevotella_disiens	No	vaginal	No	anaerobe	No	No
Prevotella_nigrescens	Yes	oral	No	anaerobe	No	No
Prevotella_sp_885	NA	NA	NA	NA	No	NA
Prevotella_sp_AM42_24	NA	NA	NA	NA	No	NA
Prevotella_sp_CAG_1058	NA	NA	NA	NA	No	NA
Prevotella_sp_CAG_1092	NA	NA	NA	NA	No	NA
Prevotella_sp_CAG_1124	NA	NA	NA	NA	No	NA
Prevotella_sp_CAG_1185	NA	NA	NA	NA	No	NA
Prevotella_sp_CAG_279	NA	NA	NA	NA	No	NA
Prevotella_sp_CAG_520	NA	NA	NA	NA	No	NA
Prevotella_sp_CAG_5226	NA	NA	NA	NA	No	NA
Prevotella_sp_CAG_891	NA	NA	NA	NA	No	NA
Prevotella_stercorea	No	gut	No	anaerobe	No	No
Prevotella_timonensis	No	NA	No	anaerobe	No	No
Propionibacterium_freudenreichii	No	skin	Yes	microaerophile	Yes	No
Pseudoflavonifractor_capillosus	No	NA	No	anaerobe	NA	NA
Roseburia_hominis	No	gut	No	anaerobe	Yes	Yes
Roseburia_intestinalis	No	gut	No	anaerobe	Yes	No
Roseburia_inulinivorans	No	gut	No	anaerobe	Yes	Yes
Rothia_aeria	Yes	oral	Yes	microaerophile	Yes	No
Rothia_dentocariosa	Yes	oral	Yes	microaerophile	Yes	No
Rothia_mucilaginosa	Yes	oral	Yes	aerobe	Yes	NA
Ruminococcaceae_bacterium_D16	No	gut	No	anaerobe	Yes	NA
Ruminococcus_bromii	No	gut	No	anaerobe	Yes	No
Ruminococcus_callidus	No	gut	No	anaerobe	Yes	No
Ruminococcus_gnavus	No	gut	No	anaerobe	Yes	Yes
Ruminococcus_lactaris	No	gut	No	anaerobe	Yes	No
Ruminococcus_torques	No	gut	No	anaerobe	Yes	No
Scardovia_wiggsiae	Yes	oral	No	anaerobe	Yes	No
Slackia_isoflavoniconvertens	NA	NA	NA	NA	Yes	NA
Solobacterium_moorei	No	NA	No	anaerobe	Yes	No
Staphylococcus_aureus	Yes	skin	Yes	anaerobe, facultative	Yes	No
Staphylococcus_capitis	NA	NA	NA	NA	Yes	NA
Staphylococcus_carnosus	NA	NA	NA	NA	Yes	No
Staphylococcus_epidermidis	Yes	skin	Yes	anaerobe, facultative	Yes	No
Staphylococcus_equorum	NA	NA	NA	NA	Yes	No
Staphylococcus_hominis	NA	NA	NA	NA	Yes	No
Staphylococcus_warneri	NA	NA	NA	NA	Yes	NA
Streptococcus_agalactiae	No	vaginal	Yes	microaerophile	Yes	No
Streptococcus_anginosus_group	NA	NA	NA	NA	Yes	NA
Streptococcus_australis	Yes	oral	Yes	microaerophile	Yes	No
Streptococcus_cristatus	Yes	oral	No	NA	Yes	No
Streptococcus_downei	NA	NA	NA	NA	Yes	NA
Streptococcus_gallolyticus	No	gut	No	anaerobe	Yes	No
Streptococcus_gordonii	Yes	oral	Yes	microaerophile	Yes	No
Streptococcus_infantarius	No	gut	No	NA	Yes	No
Streptococcus_infantis	Yes	oral	Yes	microaerophile	Yes	No
Streptococcus_lutetiensis	No	NA	No	NA	Yes	No
Streptococcus_macedonicus	No	gut	Yes	microaerophile	Yes	No
Streptococcus_milleri	NA	NA	NA	NA	Yes	NA
Streptococcus_mitis	NA	NA	NA	NA	Yes	NA
Streptococcus_mutans	Yes	oral	Yes	microaerophile	Yes	No
Streptococcus_oralis	NA	NA	NA	NA	Yes	NA
Streptococcus_parasanguinis	Yes	oral	Yes	microaerophile	Yes	No
Streptococcus_parauberis	NA	NA	NA	NA	Yes	NA
Streptococcus_pasteurianus	No	gut	Yes	microaerophile	Yes	No
Streptococcus_salivarius	Yes	oral	No	NA	Yes	No
Streptococcus_sanguinis	Yes	oral	Yes	microaerophile	Yes	No
Streptococcus_sp_A12	NA	NA	NA	NA	Yes	NA
Streptococcus_sp_F0442	NA	NA	NA	NA	Yes	No
Streptococcus_sp_HMSC071D03	NA	NA	NA	NA	Yes	NA
Streptococcus_sp_M334	NA	NA	NA	NA	Yes	No
Streptococcus_sp_oral_taxon_058	NA	NA	NA	NA	Yes	NA
Streptococcus_thermophilus	No	food	Yes	anaerobe, facultative	Yes	No
Streptococcus_vestibularis	Yes	oral	Yes	microaerophile	Yes	No
Streptococcus_viridans	NA	NA	NA	NA	Yes	NA
Turicibacter_sanguinis	No	gut	No	anaerobe	Yes	Yes
Veillonella_atypica	Yes	oral	No	anaerobe	No	No
Veillonella_dispar	Yes	oral	No	anaerobe	No	No
Veillonella_infantium	NA	NA	NA	NA	No	No
Veillonella_parvula	Yes	oral	No	anaerobe	No	No
Veillonella_rodentium	NA	NA	NA	NA	No	No
Veillonella_rogosae	NA	NA	NA	NA	No	No
Veillonella_sp_T11011_6	NA	NA	NA	NA	No	No
Veillonella_tobetsuensis	NA	NA	NA	NA	No	No
Weissella_cibaria	No	gut	Yes	aerobe	Yes	No
Weissella_confusa	No	gut	Yes	aerobe	Yes	No
