# Supplementary material for: Identification of clinical and ecological determinants of strain engraftment after fecal microbiota transplantation using metagenomics
Source: Cell Rep Med. 2022 Aug 4;3(8):100711. doi: 10.1016/j.xcrm.2022.100711 (PMC9418803; doi:10.1016/j.xcrm.2022.100711)
Supplement: Table S3. GLMM output for FMT meta-cohort microbiota comparison to control samples, related to Figure 1 [file mmc4.xlsx]

## Sheet: S6. GLMM Microb. Variations
metric	Disease_Group	Study	Sample Type	estimate	std.error	statistic	df	p.value	p.label
Dysbiosis (Score)	rCDI	FRI	Pre Post-ABx	4.68221	1.01254	4.62422	14.0191	0.00039253	***
Dysbiosis (Score)	rCDI	FRI	Post	0.340202	0.983838	0.345791	12.4927	0.735253
Dysbiosis (Score)	rCDI	FRI	Donor	-0.457382	1.01254	-0.451718	14.0191	0.658382
Dysbiosis (Score)	rCDI	ALM	Pre Post-ABx	5.16654	0.9373	5.51215	10.3206	0.000229893	***
Dysbiosis (Score)	rCDI	ALM	Post	2.05362	0.915931	2.24212	9.4084	0.0504302	.
Dysbiosis (Score)	rCDI	ALM	Donor	-0.544991	1.05742	-0.515397	16.6841	0.613038
Dysbiosis (Score)	rCDI	ERE	Pre Post-ABx	6.2189	0.994411	6.25385	13.0411	2.91184e-05	***
Dysbiosis (Score)	rCDI	ERE	Post	-0.191694	0.907445	-0.211246	9.01279	0.837395
Dysbiosis (Score)	rCDI	ERE	Donor	-0.311704	1.22368	-0.254726	18.6981	0.801715
Dysbiosis (Score)	MetS	CHA	Pre No-ABx	1.34871	0.892698	1.51083	8.47878	0.167167
Dysbiosis (Score)	MetS	CHA	Post	1.01029	0.871801	1.15885	7.71212	0.281139
Dysbiosis (Score)	MetS	CHA	Donor	0.45802	1.11886	0.409363	20.8476	0.686449
Dysbiosis (Score)	MetS	BOR	Pre No-ABx	-0.262846	1.08593	-0.242046	18.3674	0.811427
Dysbiosis (Score)	MetS	BOR	Post	-0.491105	1.06786	-0.459898	17.1736	0.651358
Dysbiosis (Score)	MetS	BOR	Donor	-0.893293	1.10822	-0.806064	19.9077	0.42973
Dysbiosis (Score)	MetS	OSU	Pre No-ABx	-0.328871	0.882935	-0.372475	8.05914	0.719144
Dysbiosis (Score)	MetS	OSU	Post	0.0174517	0.879827	0.0198354	7.94625	0.984664
Dysbiosis (Score)	MetS	OSU	Donor	-0.772679	0.980336	-0.788178	12.235	0.445596
Dysbiosis (Score)	MDR	PAU	Pre No-ABx	2.42166	0.969561	2.49769	11.708	0.028469	*
Dysbiosis (Score)	MDR	PAU	Pre Post-ABx	3.51115	1.84357	1.90454	135.192	0.0589646	.
Dysbiosis (Score)	MDR	PAU	Post	1.45148	0.982566	1.47723	12.347	0.164661
Dysbiosis (Score)	MDR	PAU	Donor	-0.378089	1.07869	-0.350508	17.8944	0.73005
Dysbiosis (Score)	MDR	HUT	Pre No-ABx	2.02729	0.943783	2.14805	10.5368	0.0558948	.
Dysbiosis (Score)	MDR	HUT	Pre Post-ABx	0.0171358	0.943783	0.0181565	10.5368	0.985853
Dysbiosis (Score)	MDR	HUT	Post	1.40769	0.917664	1.53399	9.41669	0.157916
Dysbiosis (Score)	MDR	HUT	Donor	-0.744472	0.973647	-0.764622	11.9315	0.459353
Dysbiosis (Score)	IBD	GOR	Pre No-ABx	0.620291	0.932637	0.665094	10.0942	0.520896
Dysbiosis (Score)	IBD	GOR	Pre Post-ABx	6.96468	0.916643	7.59803	9.42058	2.58489e-05	***
Dysbiosis (Score)	IBD	GOR	Post	0.469013	0.884702	0.530136	8.175	0.610111
Dysbiosis (Score)	IBD	GOR	Donor	-0.830506	0.897449	-0.925408	8.65662	0.379829
Dysbiosis (Score)	IBD	KAa	Pre No-ABx	-0.173504	0.897178	-0.193389	8.63608	0.851126
Dysbiosis (Score)	IBD	KAa	Post	-0.206432	0.877074	-0.235365	7.88721	0.819922
Dysbiosis (Score)	IBD	KAa	Donor	-1.2789	0.888319	-1.43969	8.29973	0.186586
Dysbiosis (Score)	IBD	KAb	Pre No-ABx	-0.371698	0.91882	-0.404538	9.46047	0.694811
Dysbiosis (Score)	IBD	KAb	Post	-0.385992	0.903318	-0.427304	8.83725	0.67938
Dysbiosis (Score)	IBD	XAV	Pre No-ABx	0.425799	1.02477	0.415507	14.5975	0.683814
Dysbiosis (Score)	IBD	XAV	Post	0.127695	1.0038	0.127211	13.4354	0.900657
Dysbiosis (Score)	IBD	XAV	Donor	-1.35284	1.1118	-1.21681	20.1641	0.237729
Dysbiosis (Score)	ICI	ZAR	Pre No-ABx	0.0719067	0.946758	0.0759504	10.6647	0.940865
Dysbiosis (Score)	ICI	ZAR	Post	0.354515	0.917341	0.386459	9.39791	0.707762
Dysbiosis (Score)	ICI	ZAR	Donor	-0.388721	1.02687	-0.37855	14.7308	0.710422
Dysbiosis (Score)	ICI	BOU	Pre No-ABx	-0.112773	0.991836	-0.113701	12.824	0.911235
Dysbiosis (Score)	ICI	BOU	Post	0.675751	0.969257	0.697184	11.6917	0.499316
Dysbiosis (Score)	ICI	BOU	Donor	-0.831068	1.43089	-0.580803	53.9019	0.563794
Shannon Index	rCDI	FRI	Pre Post-ABx	-1.01225	0.278544	-3.63408	15.1184	0.00242077	**
Shannon Index	rCDI	FRI	Post	-0.416963	0.273448	-1.52483	14.0412	0.149505
Shannon Index	rCDI	FRI	Donor	-0.390476	0.278544	-1.40185	15.1184	0.181158
Shannon Index	rCDI	ALM	Pre Post-ABx	-1.09001	0.255133	-4.27233	10.6489	0.00141498	**
Shannon Index	rCDI	ALM	Post	0.0181627	0.252547	0.0719179	10.2244	0.944055
Shannon Index	rCDI	ALM	Donor	0.0159939	0.28766	0.0556001	17.1533	0.956303
Shannon Index	rCDI	ERE	Pre Post-ABx	-0.852156	0.273394	-3.11695	13.9711	0.00758893	**
Shannon Index	rCDI	ERE	Post	0.0573722	0.262016	0.218965	11.7792	0.830425
Shannon Index	rCDI	ERE	Donor	0.170586	0.455929	0.37415	85.7215	0.709216
Shannon Index	MetS	CHA	Pre No-ABx	0.0967627	0.24161	0.400491	8.58396	0.698579
Shannon Index	MetS	CHA	Post	0.200466	0.237786	0.84305	8.05312	0.423532
Shannon Index	MetS	CHA	Donor	0.272577	0.309677	0.880197	23.0436	0.38784
Shannon Index	MetS	BOR	Pre No-ABx	0.00886077	0.308456	0.0287262	22.5929	0.977335
Shannon Index	MetS	BOR	Post	0.0138878	0.286398	0.0484911	16.7763	0.961897
Shannon Index	MetS	BOR	Donor	0.53629	0.326304	1.64353	28.1824	0.111386
Shannon Index	MetS	OSU	Pre No-ABx	-0.160727	0.240446	-0.668453	8.4284	0.521728
Shannon Index	MetS	OSU	Post	-0.131525	0.237292	-0.554275	7.99471	0.594552
Shannon Index	MetS	OSU	Donor	-0.12918	0.258033	-0.500632	11.1507	0.626364
Shannon Index	MDR	PAU	Pre No-ABx	-0.138104	0.2671	-0.51705	12.7642	0.613963
Shannon Index	MDR	PAU	Pre Post-ABx	0.135358	0.528905	0.255922	167.153	0.798326
Shannon Index	MDR	PAU	Post	0.321771	0.275138	1.16949	14.3614	0.261251
Shannon Index	MDR	PAU	Donor	0.0106332	0.300479	0.0353874	20.3755	0.972115
Shannon Index	MDR	HUT	Pre No-ABx	0.0326272	0.258172	0.126378	11.1728	0.901678
Shannon Index	MDR	HUT	Pre Post-ABx	-0.594515	0.258172	-2.30279	11.1728	0.0414851	*
Shannon Index	MDR	HUT	Post	-0.00277897	0.249112	-0.0111555	9.68325	0.991326
Shannon Index	MDR	HUT	Donor	0.261331	0.267169	0.978148	12.8081	0.346116
Shannon Index	IBD	GOR	Pre No-ABx	-0.172103	0.250901	-0.68594	9.97445	0.508381
Shannon Index	IBD	GOR	Pre Post-ABx	-1.80087	0.247486	-7.27665	9.44393	3.63089e-05	***
Shannon Index	IBD	GOR	Post	-0.060849	0.241169	-0.252308	8.51684	0.806786
Shannon Index	IBD	GOR	Donor	-0.0353642	0.243614	-0.145165	8.86748	0.887827
Shannon Index	IBD	KAa	Pre No-ABx	-0.631193	0.246414	-2.56151	9.25308	0.0299739	*
Shannon Index	IBD	KAa	Post	-0.391806	0.237906	-1.64689	8.03998	0.138008
Shannon Index	IBD	KAa	Donor	0.148873	0.242481	0.613959	8.67635	0.554996
Shannon Index	IBD	KAb	Pre No-ABx	-0.38592	0.252018	-1.53132	10.1494	0.156244
Shannon Index	IBD	KAb	Post	-0.118606	0.24379	-0.486508	8.88652	0.63838
Shannon Index	IBD	XAV	Pre No-ABx	0.00468346	0.283403	0.0165258	16.1285	0.987018
Shannon Index	IBD	XAV	Post	0.0916892	0.270444	0.339033	13.3591	0.739855
Shannon Index	IBD	XAV	Donor	-0.00735441	0.307322	-0.0239307	22.209	0.981122
Shannon Index	ICI	ZAR	Pre No-ABx	-0.374808	0.260007	-1.44153	11.4588	0.176201
Shannon Index	ICI	ZAR	Post	-0.0413003	0.249212	-0.165724	9.66847	0.871788
Shannon Index	ICI	ZAR	Donor	-0.395869	0.283839	-1.3947	16.2311	0.181904
Shannon Index	ICI	BOU	Pre No-ABx	0.277232	0.273309	1.01435	13.9622	0.32767
Shannon Index	ICI	BOU	Post	0.18306	0.26344	0.694884	12.045	0.500314
Shannon Index	ICI	BOU	Donor	0.281601	0.405064	0.695202	64.7509	0.489416
Dist. to Ctrls	rCDI	FRI	Pre Post-ABx	13.1446	3.0932	4.24952	11.8404	0.00116188	**
Dist. to Ctrls	rCDI	FRI	Post	6.8067	3.06894	2.21793	11.4732	0.0475841	*
Dist. to Ctrls	rCDI	FRI	Donor	4.83862	3.0932	1.56427	11.8404	0.144073
Dist. to Ctrls	rCDI	ALM	Pre Post-ABx	11.8513	2.89653	4.09156	9.10845	0.00264319	**
Dist. to Ctrls	rCDI	ALM	Post	10.4524	2.88941	3.6175	9.01955	0.00557349	**
Dist. to Ctrls	rCDI	ALM	Donor	4.2622	3.08447	1.38183	11.6973	0.192845
Dist. to Ctrls	rCDI	ERE	Pre Post-ABx	7.17897	3.05726	2.34817	11.2908	0.0380604	*
Dist. to Ctrls	rCDI	ERE	Post	0.160577	2.96184	0.0542153	9.94269	0.957838
Dist. to Ctrls	rCDI	ERE	Donor	1.29384	4.5258	0.285882	48.1885	0.776194
Dist. to Ctrls	MetS	CHA	Pre No-ABx	7.15791	2.8149	2.54286	8.11425	0.0341734	*
Dist. to Ctrls	MetS	CHA	Post	4.06362	2.78994	1.45653	7.83026	0.184145
Dist. to Ctrls	MetS	CHA	Donor	4.12426	3.36825	1.22445	16.6018	0.237874
Dist. to Ctrls	MetS	BOR	Pre No-ABx	-0.516803	3.28694	-0.157229	15.116	0.877145
Dist. to Ctrls	MetS	BOR	Post	0.06569	3.22085	0.0203952	13.9361	0.984017
Dist. to Ctrls	MetS	BOR	Donor	-1.20266	3.36412	-0.357496	16.5737	0.725232
Dist. to Ctrls	MetS	OSU	Pre No-ABx	-4.34285	2.79468	-1.55397	7.90448	0.159251
Dist. to Ctrls	MetS	OSU	Post	-3.00844	2.78741	-1.0793	7.82254	0.312607
Dist. to Ctrls	MetS	OSU	Donor	-4.01056	3.02686	-1.32499	10.872	0.212347
Dist. to Ctrls	MDR	PAU	Pre No-ABx	9.25819	2.99935	3.08674	10.4778	0.0109185	*
Dist. to Ctrls	MDR	PAU	Pre Post-ABx	12.2722	5.19381	2.36286	88.2385	0.0203321	*
Dist. to Ctrls	MDR	PAU	Post	5.51301	3.03994	1.81353	11.0546	0.096962	.
Dist. to Ctrls	MDR	PAU	Donor	1.63175	3.26046	0.500467	14.6141	0.624199
Dist. to Ctrls	MDR	HUT	Pre No-ABx	4.37119	2.93634	1.48865	9.60735	0.168651
Dist. to Ctrls	MDR	HUT	Pre Post-ABx	3.01178	2.93634	1.02569	9.60735	0.330169
Dist. to Ctrls	MDR	HUT	Post	1.41519	2.8816	0.491113	8.91029	0.635215
Dist. to Ctrls	MDR	HUT	Donor	-1.52331	3.00473	-0.506971	10.5329	0.62262
Dist. to Ctrls	IBD	GOR	Pre No-ABx	0.64065	2.90592	0.220464	9.18888	0.830331
Dist. to Ctrls	IBD	GOR	Pre Post-ABx	5.20733	2.8746	1.8115	8.79992	0.104245
Dist. to Ctrls	IBD	GOR	Post	-0.500456	2.81558	-0.177746	8.09987	0.863288
Dist. to Ctrls	IBD	GOR	Donor	-4.58439	2.83889	-1.61485	8.37141	0.143329
Dist. to Ctrls	IBD	KAa	Pre No-ABx	-2.73137	2.82045	-0.968415	8.19628	0.360542
Dist. to Ctrls	IBD	KAa	Post	-1.11823	2.80647	-0.398446	8.03492	0.70068
Dist. to Ctrls	IBD	KAa	Donor	-2.43252	2.82271	-0.86177	8.22254	0.413239
Dist. to Ctrls	IBD	KAb	Pre No-ABx	-2.63474	2.87897	-0.915167	8.89402	0.384245
Dist. to Ctrls	IBD	KAb	Post	-1.42631	2.85083	-0.500314	8.5512	0.629475
Dist. to Ctrls	IBD	XAV	Pre No-ABx	-0.118747	3.13217	-0.0379119	12.454	0.970359
Dist. to Ctrls	IBD	XAV	Post	-2.46245	3.05819	-0.805199	11.3154	0.437298
Dist. to Ctrls	IBD	XAV	Donor	-4.61619	3.33452	-1.38437	15.9736	0.185282
Dist. to Ctrls	ICI	ZAR	Pre No-ABx	-2.69952	2.94205	-0.917565	9.70148	0.381092
Dist. to Ctrls	ICI	ZAR	Post	-2.91894	2.89689	-1.00761	9.11915	0.339628
Dist. to Ctrls	ICI	ZAR	Donor	-3.78444	3.15048	-1.20123	12.7461	0.251509
Dist. to Ctrls	ICI	BOU	Pre No-ABx	1.2853	3.05313	0.420978	11.2569	0.681696
Dist. to Ctrls	ICI	BOU	Post	1.75315	3.00671	0.58308	10.5868	0.57205
Dist. to Ctrls	ICI	BOU	Donor	-0.681134	4.14975	-0.164138	37.8126	0.870496
Oxy. tolerant (%)	rCDI	FRI	Pre Post-ABx	3.73631	0.918814	4.06644	NA	4.77357e-05	***
Oxy. tolerant (%)	rCDI	FRI	Post	2.59118	1.13678	2.2794	NA	0.0226434	*
Oxy. tolerant (%)	rCDI	FRI	Donor	-28.434	6.03411e+06	-4.71222e-06	NA	0.999996
Oxy. tolerant (%)	rCDI	ALM	Pre Post-ABx	4.76593	0.652964	7.29891	NA	2.90108e-13	***
Oxy. tolerant (%)	rCDI	ALM	Post	-27.2507	1.92796e+06	-1.41345e-05	NA	0.999989
Oxy. tolerant (%)	rCDI	ALM	Donor	-49.1198	2.53648e+07	-1.93654e-06	NA	0.999998
Oxy. tolerant (%)	rCDI	ERE	Pre Post-ABx	4.14177	0.823136	5.0317	NA	4.86152e-07	***
Oxy. tolerant (%)	rCDI	ERE	Post	-179.69	9.39712e+06	-1.91218e-05	NA	0.999985
Oxy. tolerant (%)	rCDI	ERE	Donor	-414.095	2.12217e+07	-1.95128e-05	NA	0.999984
Oxy. tolerant (%)	MetS	CHA	Pre No-ABx	-247.147	1.10326e+07	-2.24015e-05	NA	0.999982
Oxy. tolerant (%)	MetS	CHA	Post	1.03783	0.843195	1.23083	NA	0.218387
Oxy. tolerant (%)	MetS	CHA	Donor	-24.3622	1.05697e+06	-2.3049e-05	NA	0.999982
Oxy. tolerant (%)	MetS	BOR	Pre No-ABx	-26.0046	2.40274e+06	-1.08229e-05	NA	0.999991
Oxy. tolerant (%)	MetS	BOR	Post	-64.8292	1.73274e+07	-3.74142e-06	NA	0.999997
Oxy. tolerant (%)	MetS	BOR	Donor	-10554.5	3.0012e+07	-0.000351676	NA	0.999719
Oxy. tolerant (%)	MetS	OSU	Pre No-ABx	-28.3105	2.62593e+06	-1.07811e-05	NA	0.999991
Oxy. tolerant (%)	MetS	OSU	Post	-234.394	6.61243e+06	-3.54474e-05	NA	0.999972
Oxy. tolerant (%)	MetS	OSU	Donor	-30.6063	7.04238e+06	-4.34601e-06	NA	0.999997
Oxy. tolerant (%)	MDR	PAU	Pre No-ABx	3.37963	0.895188	3.77533	NA	0.000159795	***
Oxy. tolerant (%)	MDR	PAU	Pre Post-ABx	-25.5192	4.21493e+06	-6.05448e-06	NA	0.999995
Oxy. tolerant (%)	MDR	PAU	Post	-193.914	2.23696e+07	-8.66863e-06	NA	0.999993
Oxy. tolerant (%)	MDR	PAU	Donor	-2434.59	2.73971e+07	-8.8863e-05	NA	0.999929
Oxy. tolerant (%)	MDR	HUT	Pre No-ABx	-109.939	16777216	-6.55285e-06	NA	0.999995
Oxy. tolerant (%)	MDR	HUT	Pre Post-ABx	-173.078	16777216	-1.03162e-05	NA	0.999992
Oxy. tolerant (%)	MDR	HUT	Post	1.22787	1.10662	1.10956	NA	0.267187
Oxy. tolerant (%)	MDR	HUT	Donor	-27.5274	3.32099e+06	-8.28891e-06	NA	0.999993
Oxy. tolerant (%)	IBD	GOR	Pre No-ABx	-441.479	1.58177e+07	-2.79104e-05	NA	0.999978
Oxy. tolerant (%)	IBD	GOR	Pre Post-ABx	4.36046	0.62692	6.95537	NA	3.51639e-12	***
Oxy. tolerant (%)	IBD	GOR	Post	-95.5848	8.66372e+06	-1.10328e-05	NA	0.999991
Oxy. tolerant (%)	IBD	GOR	Donor	-285.935	1.08865e+07	-2.62651e-05	NA	0.999979
Oxy. tolerant (%)	IBD	KAa	Pre No-ABx	1.55508	1.11068	1.40011	NA	0.16148
Oxy. tolerant (%)	IBD	KAa	Post	-89.4788	6.88522e+06	-1.29958e-05	NA	0.99999
Oxy. tolerant (%)	IBD	KAa	Donor	-1985.26	9.30633e+06	-0.000213324	NA	0.99983
Oxy. tolerant (%)	IBD	KAb	Pre No-ABx	-23.4537	327460	-7.16232e-05	NA	0.999943
Oxy. tolerant (%)	IBD	KAb	Post	-38.2133	8.45492e+06	-4.51965e-06	NA	0.999996
Oxy. tolerant (%)	IBD	XAV	Pre No-ABx	-25.6041	1.55482e+06	-1.64675e-05	NA	0.999987
Oxy. tolerant (%)	IBD	XAV	Post	-204.529	1.16822e+07	-1.75078e-05	NA	0.999986
Oxy. tolerant (%)	IBD	XAV	Donor	-185.033	2.53648e+07	-7.2949e-06	NA	0.999994
Oxy. tolerant (%)	ICI	ZAR	Pre No-ABx	-28.2793	4.326e+06	-6.53705e-06	NA	0.999995
Oxy. tolerant (%)	ICI	ZAR	Post	-31.5866	5.65159e+06	-5.58899e-06	NA	0.999996
Oxy. tolerant (%)	ICI	ZAR	Donor	-231.885	2.02341e+07	-1.14601e-05	NA	0.999991
Oxy. tolerant (%)	ICI	BOU	Pre No-ABx	-1145.23	2.12217e+07	-5.39652e-05	NA	0.999957
Oxy. tolerant (%)	ICI	BOU	Post	-6636.63	1.22523e+07	-0.000541662	NA	0.999568
Oxy. tolerant (%)	ICI	BOU	Donor	-24.8205	2.10156e+06	-1.18105e-05	NA	0.999991
Oral habitat (%)	rCDI	FRI	Pre Post-ABx	3.42318	1.20818	2.83334	NA	0.00460644	**
Oral habitat (%)	rCDI	FRI	Post	-22.0445	276812	-7.9637e-05	NA	0.999936
Oral habitat (%)	rCDI	FRI	Donor	-278.243	2.23696e+07	-1.24384e-05	NA	0.99999
Oral habitat (%)	rCDI	ALM	Pre Post-ABx	4.24985	0.810013	5.24665	NA	1.54888e-07	***
Oral habitat (%)	rCDI	ALM	Post	-114.224	1.29151e+07	-8.84418e-06	NA	0.999993
Oral habitat (%)	rCDI	ALM	Donor	-29.1859	1.28815e+07	-2.26572e-06	NA	0.999998
Oral habitat (%)	rCDI	ERE	Pre Post-ABx	3.30539	1.20242	2.74896	NA	0.00597845	**
Oral habitat (%)	rCDI	ERE	Post	-27.6179	2.1789e+06	-1.26752e-05	NA	0.99999
Oral habitat (%)	rCDI	ERE	Donor	-8018.38	2.12217e+07	-0.000377839	NA	0.999699
Oral habitat (%)	MetS	CHA	Pre No-ABx	-45.708	1.10326e+07	-4.14299e-06	NA	0.999997
Oral habitat (%)	MetS	CHA	Post	1.9665	0.823246	2.38872	NA	0.0169074	*
Oral habitat (%)	MetS	CHA	Donor	-24.3535	1.36048e+06	-1.79007e-05	NA	0.999986
Oral habitat (%)	MetS	BOR	Pre No-ABx	-25.3534	2.24296e+06	-1.13036e-05	NA	0.999991
Oral habitat (%)	MetS	BOR	Post	-182.503	1.73274e+07	-1.05326e-05	NA	0.999992
Oral habitat (%)	MetS	BOR	Donor	-728.543	3.0012e+07	-2.42751e-05	NA	0.999981
Oral habitat (%)	MetS	OSU	Pre No-ABx	-96.5835	1.03551e+07	-9.32713e-06	NA	0.999993
Oral habitat (%)	MetS	OSU	Post	-1349.89	6.61243e+06	-0.000204145	NA	0.999837
Oral habitat (%)	MetS	OSU	Donor	-86.0549	8.81183e+06	-9.76584e-06	NA	0.999992
Oral habitat (%)	MDR	PAU	Pre No-ABx	3.10472	1.19399	2.6003	NA	0.00931419	**
Oral habitat (%)	MDR	PAU	Pre Post-ABx	-28.7396	2.72648e+07	-1.05409e-06	NA	0.999999
Oral habitat (%)	MDR	PAU	Post	-3183.78	2.23696e+07	-0.000142326	NA	0.999886
Oral habitat (%)	MDR	PAU	Donor	-37.1097	2.73971e+07	-1.35451e-06	NA	0.999999
Oral habitat (%)	MDR	HUT	Pre No-ABx	-27.162	3.09723e+06	-8.76976e-06	NA	0.999993
Oral habitat (%)	MDR	HUT	Pre Post-ABx	-149.623	16777216	-8.91823e-06	NA	0.999993
Oral habitat (%)	MDR	HUT	Post	-400.823	1.0117e+07	-3.96186e-05	NA	0.999968
Oral habitat (%)	MDR	HUT	Donor	-127.267	1.93727e+07	-6.5694e-06	NA	0.999995
Oral habitat (%)	IBD	GOR	Pre No-ABx	-99.5102	1.58177e+07	-6.29106e-06	NA	0.999995
Oral habitat (%)	IBD	GOR	Pre Post-ABx	3.15124	0.939314	3.35483	NA	0.000794129	***
Oral habitat (%)	IBD	GOR	Post	-52.0878	8.66372e+06	-6.01218e-06	NA	0.999995
Oral habitat (%)	IBD	GOR	Donor	-327.34	1.08865e+07	-3.00685e-05	NA	0.999976
Oral habitat (%)	IBD	KAa	Pre No-ABx	-32.1516	1.18633e+07	-2.71018e-06	NA	0.999998
Oral habitat (%)	IBD	KAa	Post	-29.5295	4.15207e+06	-7.11199e-06	NA	0.999994
Oral habitat (%)	IBD	KAa	Donor	-2472.45	9.30633e+06	-0.000265675	NA	0.999788
Oral habitat (%)	IBD	KAb	Pre No-ABx	-31.4808	1.46444e+07	-2.14969e-06	NA	0.999998
Oral habitat (%)	IBD	KAb	Post	-256.163	8.45492e+06	-3.02975e-05	NA	0.999976
Oral habitat (%)	IBD	XAV	Pre No-ABx	-50.0784	2.37266e+07	-2.11065e-06	NA	0.999998
Oral habitat (%)	IBD	XAV	Post	-24.8468	677706	-3.66632e-05	NA	0.999971
Oral habitat (%)	IBD	XAV	Donor	-3529.5	2.53648e+07	-0.00013915	NA	0.999889
Oral habitat (%)	ICI	ZAR	Pre No-ABx	-1811.2	1.73274e+07	-0.000104528	NA	0.999917
Oral habitat (%)	ICI	ZAR	Post	-107.551	5.65159e+06	-1.90303e-05	NA	0.999985
Oral habitat (%)	ICI	ZAR	Donor	-27.0228	3.48429e+06	-7.75563e-06	NA	0.999994
Oral habitat (%)	ICI	BOU	Pre No-ABx	-1998.6	2.12217e+07	-9.41771e-05	NA	0.999925
Oral habitat (%)	ICI	BOU	Post	-86.995	1.22523e+07	-7.10028e-06	NA	0.999994
Oral habitat (%)	ICI	BOU	Donor	-779.627	4.74531e+07	-1.64294e-05	NA	0.999987
Spore forming (%)	rCDI	FRI	Pre Post-ABx	19032	2.25054e+07	0.000845662	NA	0.999325
Spore forming (%)	rCDI	FRI	Post	20661.8	1.95293e+07	0.00105799	NA	0.999156
Spore forming (%)	rCDI	FRI	Donor	-104701	2.25054e+07	-0.00465227	NA	0.996288
Spore forming (%)	rCDI	ALM	Pre Post-ABx	268.959	2.4678e+06	0.000108987	NA	0.999913
Spore forming (%)	rCDI	ALM	Post	233.186	1.31488e+07	1.77344e-05	NA	0.999986
Spore forming (%)	rCDI	ALM	Donor	-581.477	2.54845e+07	-2.28168e-05	NA	0.999982
Spore forming (%)	rCDI	ERE	Pre Post-ABx	-1011.79	2.13648e+07	-4.73577e-05	NA	0.999962
Spore forming (%)	rCDI	ERE	Post	-255.389	9.71597e+06	-2.62855e-05	NA	0.999979
Spore forming (%)	rCDI	ERE	Donor	166.883	2.13648e+07	7.81115e-06	NA	0.999994
Spore forming (%)	MetS	CHA	Pre No-ABx	359.369	1.13053e+07	3.17878e-05	NA	0.999975
Spore forming (%)	MetS	CHA	Post	391.854	2.4678e+06	0.000158786	NA	0.999873
Spore forming (%)	MetS	CHA	Donor	351.186	3.01133e+07	1.16622e-05	NA	0.999991
Spore forming (%)	MetS	BOR	Pre No-ABx	-197.521	3.01134e+07	-6.55924e-06	NA	0.999995
Spore forming (%)	MetS	BOR	Post	-1290.36	1.75024e+07	-7.37246e-05	NA	0.999941
Spore forming (%)	MetS	BOR	Donor	158.373	3.01134e+07	5.25923e-06	NA	0.999996
Spore forming (%)	MetS	OSU	Pre No-ABx	3461.38	1.06453e+07	0.000325155	NA	0.999741
Spore forming (%)	MetS	OSU	Post	2054.91	7.05822e+06	0.000291137	NA	0.999768
Spore forming (%)	MetS	OSU	Donor	3426.27	9.15109e+06	0.000374411	NA	0.999701
Spore forming (%)	MDR	PAU	Pre No-ABx	38.4443	2.46867e+06	1.55729e-05	NA	0.999988
Spore forming (%)	MDR	PAU	Pre Post-ABx	-1597.97	6.71543e+07	-2.37956e-05	NA	0.999981
Spore forming (%)	MDR	PAU	Post	5.37488	1.69496e+07	3.17109e-07	NA	1
Spore forming (%)	MDR	PAU	Donor	-72.173	2.75081e+07	-2.6237e-06	NA	0.999998
Spore forming (%)	MDR	HUT	Pre No-ABx	211.944	1.69579e+07	1.24983e-05	NA	0.99999
Spore forming (%)	MDR	HUT	Pre Post-ABx	-4266.81	1.69579e+07	-0.000251612	NA	0.999799
Spore forming (%)	MDR	HUT	Post	-1626.5	1.04139e+07	-0.000156186	NA	0.999875
Spore forming (%)	MDR	HUT	Donor	-46.0267	1.95293e+07	-2.3568e-06	NA	0.999998
Spore forming (%)	IBD	GOR	Pre No-ABx	-127.324	1.60092e+07	-7.95321e-06	NA	0.999994
Spore forming (%)	IBD	GOR	Pre Post-ABx	-1146.54	1.42093e+07	-8.06898e-05	NA	0.999936
Spore forming (%)	IBD	GOR	Post	6.15487	9.00856e+06	6.83225e-07	NA	0.999999
Spore forming (%)	IBD	GOR	Donor	-242.506	1.11629e+07	-2.17243e-05	NA	0.999983
Spore forming (%)	IBD	KAa	Pre No-ABx	-109.571	1.21174e+07	-9.04242e-06	NA	0.999993
Spore forming (%)	IBD	KAa	Post	-389.509	7.3144e+06	-5.32523e-05	NA	0.999958
Spore forming (%)	IBD	KAa	Donor	0.470223	9.62818e+06	4.88382e-08	NA	1
Spore forming (%)	IBD	KAb	Pre No-ABx	5.20784	1.4851e+07	3.50674e-07	NA	1
Spore forming (%)	IBD	KAb	Post	22.1797	8.80794e+06	2.51815e-06	NA	0.999998
Spore forming (%)	IBD	XAV	Pre No-ABx	382.993	2.38546e+07	1.60553e-05	NA	0.999987
Spore forming (%)	IBD	XAV	Post	-1539.04	1.19401e+07	-0.000128896	NA	0.999897
Spore forming (%)	IBD	XAV	Donor	-50767.9	2.54846e+07	-0.0019921	NA	0.998411
Spore forming (%)	ICI	ZAR	Pre No-ABx	-60.8673	1.75024e+07	-3.47765e-06	NA	0.999997
Spore forming (%)	ICI	ZAR	Post	-16626.3	6.16722e+06	-0.00269592	NA	0.997849
Spore forming (%)	ICI	ZAR	Donor	-191.581	2.03841e+07	-9.39856e-06	NA	0.999993
Spore forming (%)	ICI	BOU	Pre No-ABx	42.3951	2.13648e+07	1.98434e-06	NA	0.999998
Spore forming (%)	ICI	BOU	Post	30.0766	1.24986e+07	2.40641e-06	NA	0.999998
Spore forming (%)	ICI	BOU	Donor	-202.79	4.75173e+07	-4.26771e-06	NA	0.999997
