# Supplementary material for: Identification of clinical and ecological determinants of strain engraftment after fecal microbiota transplantation using metagenomics
Source: Cell Rep Med. 2022 Aug 4;3(8):100711. doi: 10.1016/j.xcrm.2022.100711 (PMC9418803; doi:10.1016/j.xcrm.2022.100711)
Supplement: Table S4. Donor and patient contributions to the post-FMT microbiota, related to Figure 3 [file mmc5.xlsx]

## Sheet: S4. Post-FMT Contributions
Disease_Group	Study	Name.Post-FMT	Source	rel_abund	f	n
IBD	GOR	SGP007151	Donor (Str.)	0.324962	0.337838	25
IBD	GOR	SGP007151	Donor (Spp.)	0.0010578	0.0405405	3
IBD	GOR	SGP007151	Coexistence (Str.)	0	0	0
IBD	GOR	SGP007151	Patient (Str.)	0.0163993	0.0135135	1
IBD	GOR	SGP007151	Patient (Spp.)	7.2e-06	0.0135135	1
IBD	GOR	SGP007151	New (Str.)	0.601812	0.22973	17
IBD	GOR	SGP007151	New (Spp.)	0.0057194	0.0810811	6
IBD	GOR	SGP007151	Unclear	0.0500421	0.283784	21
IBD	GOR	SGP007159	Donor (Str.)	0.127629	0.138889	15
IBD	GOR	SGP007159	Donor (Spp.)	0.0005517	0.0833333	9
IBD	GOR	SGP007159	Coexistence (Str.)	0.20093	0.0185185	2
IBD	GOR	SGP007159	Patient (Str.)	0.277948	0.0462963	5
IBD	GOR	SGP007159	Patient (Spp.)	0.0036941	0.111111	12
IBD	GOR	SGP007159	New (Str.)	0.33192	0.240741	26
IBD	GOR	SGP007159	New (Spp.)	0.0252324	0.101852	11
IBD	GOR	SGP007159	Unclear	0.0320956	0.259259	28
IBD	GOR	SGP007168	Donor (Str.)	0.379073	0.114943	10
IBD	GOR	SGP007168	Donor (Spp.)	0.0043852	0.183908	16
IBD	GOR	SGP007168	Coexistence (Str.)	0	0	0
IBD	GOR	SGP007168	Patient (Str.)	0.0195614	0.0229885	2
IBD	GOR	SGP007168	Patient (Spp.)	0.0004078	0.0114943	1
IBD	GOR	SGP007168	New (Str.)	0.460248	0.16092	14
IBD	GOR	SGP007168	New (Spp.)	0.0120224	0.218391	19
IBD	GOR	SGP007168	Unclear	0.124303	0.287356	25
IBD	GOR	SGP007176	Donor (Str.)	0.951581	0.38806	26
IBD	GOR	SGP007176	Donor (Spp.)	0.0042565	0.179104	12
IBD	GOR	SGP007176	Coexistence (Str.)	0	0	0
IBD	GOR	SGP007176	Patient (Str.)	0	0	0
IBD	GOR	SGP007176	Patient (Spp.)	0.0018891	0.104478	7
IBD	GOR	SGP007176	New (Str.)	0.0020427	0.0149254	1
IBD	GOR	SGP007176	New (Spp.)	0.0028994	0.0746269	5
IBD	GOR	SGP007176	Unclear	0.0373306	0.238806	16
IBD	GOR	SGP007184	Donor (Str.)	0.609506	0.2	8
IBD	GOR	SGP007184	Donor (Spp.)	0.0330554	0.2	8
IBD	GOR	SGP007184	Coexistence (Str.)	0	0	0
IBD	GOR	SGP007184	Patient (Str.)	0	0	0
IBD	GOR	SGP007184	Patient (Spp.)	0.0542318	0.075	3
IBD	GOR	SGP007184	New (Str.)	0.153089	0.025	1
IBD	GOR	SGP007184	New (Spp.)	0.0496277	0.225	9
IBD	GOR	SGP007184	Unclear	0.10049	0.275	11
IBD	GOR	SGP007192	Donor (Str.)	0.208381	0.221311	27
IBD	GOR	SGP007192	Donor (Spp.)	0.0125609	0.122951	15
IBD	GOR	SGP007192	Coexistence (Str.)	0	0	0
IBD	GOR	SGP007192	Patient (Str.)	0.255616	0.057377	7
IBD	GOR	SGP007192	Patient (Spp.)	0.0067478	0.0819672	10
IBD	GOR	SGP007192	New (Str.)	0.0563712	0.0983607	12
IBD	GOR	SGP007192	New (Spp.)	0.300189	0.245902	30
IBD	GOR	SGP007192	Unclear	0.160134	0.172131	21
IBD	GOR	SGP007197	Donor (Str.)	0.912515	0.354167	17
IBD	GOR	SGP007197	Donor (Spp.)	0.002329	0.208333	10
IBD	GOR	SGP007197	Coexistence (Str.)	0	0	0
IBD	GOR	SGP007197	Patient (Str.)	0	0	0
IBD	GOR	SGP007197	Patient (Spp.)	0.0006731	0.0625	3
IBD	GOR	SGP007197	New (Str.)	0.0001705	0.0416667	2
IBD	GOR	SGP007197	New (Spp.)	0.0242004	0.145833	7
IBD	GOR	SGP007197	Unclear	0.0601118	0.1875	9
IBD	GOR	SGP007204	Donor (Str.)	0.50266	0.234375	15
IBD	GOR	SGP007204	Donor (Spp.)	0.0023503	0.09375	6
IBD	GOR	SGP007204	Coexistence (Str.)	0	0	0
IBD	GOR	SGP007204	Patient (Str.)	0	0	0
IBD	GOR	SGP007204	Patient (Spp.)	0.0008245	0.046875	3
IBD	GOR	SGP007204	New (Str.)	0.0944289	0.125	8
IBD	GOR	SGP007204	New (Spp.)	0.0020641	0.109375	7
IBD	GOR	SGP007204	Unclear	0.397672	0.390625	25
IBD	GOR	SGP007213	Donor (Str.)	0.69931	0.290323	18
IBD	GOR	SGP007213	Donor (Spp.)	0.0330728	0.16129	10
IBD	GOR	SGP007213	Coexistence (Str.)	0	0	0
IBD	GOR	SGP007213	Patient (Str.)	0.0107578	0.0322581	2
IBD	GOR	SGP007213	Patient (Spp.)	0.0084009	0.145161	9
IBD	GOR	SGP007213	New (Str.)	0.0177222	0.0322581	2
IBD	GOR	SGP007213	New (Spp.)	0.0104767	0.0645161	4
IBD	GOR	SGP007213	Unclear	0.220259	0.274194	17
IBD	GOR	SGP007595	Donor (Str.)	0.801773	0.416667	35
IBD	GOR	SGP007595	Donor (Spp.)	0.0012043	0.0833333	7
IBD	GOR	SGP007595	Coexistence (Str.)	0	0	0
IBD	GOR	SGP007595	Patient (Str.)	0.04487	0.0357143	3
IBD	GOR	SGP007595	Patient (Spp.)	0	0	0
IBD	GOR	SGP007595	New (Str.)	0.0920083	0.119048	10
IBD	GOR	SGP007595	New (Spp.)	0.0293307	0.130952	11
IBD	GOR	SGP007595	Unclear	0.0308134	0.214286	18
IBD	GOR	SGP007600	Donor (Str.)	0.836844	0.515152	34
IBD	GOR	SGP007600	Donor (Spp.)	0.0015548	0.0757576	5
IBD	GOR	SGP007600	Coexistence (Str.)	0	0	0
IBD	GOR	SGP007600	Patient (Str.)	0.0485997	0.0454545	3
IBD	GOR	SGP007600	Patient (Spp.)	0.0011061	0.0606061	4
IBD	GOR	SGP007600	New (Str.)	0.105474	0.106061	7
IBD	GOR	SGP007600	New (Spp.)	0.0005555	0.0454545	3
IBD	GOR	SGP007600	Unclear	0.0058661	0.151515	10
IBD	GOR	SGP007607	Donor (Str.)	0.913408	0.426667	32
IBD	GOR	SGP007607	Donor (Spp.)	0.000337	0.04	3
IBD	GOR	SGP007607	Coexistence (Str.)	0	0	0
IBD	GOR	SGP007607	Patient (Str.)	0	0	0
IBD	GOR	SGP007607	Patient (Spp.)	0.0002513	0.0533333	4
IBD	GOR	SGP007607	New (Str.)	0.0751542	0.213333	16
IBD	GOR	SGP007607	New (Spp.)	0.0045394	0.106667	8
IBD	GOR	SGP007607	Unclear	0.0063105	0.16	12
IBD	GOR	SGP007612	Donor (Str.)	0.931782	0.523077	34
IBD	GOR	SGP007612	Donor (Spp.)	0.0012519	0.138462	9
IBD	GOR	SGP007612	Coexistence (Str.)	0	0	0
IBD	GOR	SGP007612	Patient (Str.)	0	0	0
IBD	GOR	SGP007612	Patient (Spp.)	0	0	0
IBD	GOR	SGP007612	New (Str.)	0.0103975	0.0615385	4
IBD	GOR	SGP007612	New (Spp.)	0.0107664	0.153846	10
IBD	GOR	SGP007612	Unclear	0.0458016	0.123077	8
IBD	GOR	SGP007617	Donor (Str.)	0.798538	0.423077	33
IBD	GOR	SGP007617	Donor (Spp.)	0.0011775	0.0384615	3
IBD	GOR	SGP007617	Coexistence (Str.)	0	0	0
IBD	GOR	SGP007617	Patient (Str.)	0.0028825	0.0128205	1
IBD	GOR	SGP007617	Patient (Spp.)	0.0011473	0.0769231	6
IBD	GOR	SGP007617	New (Str.)	0.168144	0.166667	13
IBD	GOR	SGP007617	New (Spp.)	0.0001198	0.0512821	4
IBD	GOR	SGP007617	Unclear	0.02799	0.230769	18
IBD	GOR	SGP007622	Donor (Str.)	0.85809	0.506173	41
IBD	GOR	SGP007622	Donor (Spp.)	0.0073044	0.135802	11
IBD	GOR	SGP007622	Coexistence (Str.)	0	0	0
IBD	GOR	SGP007622	Patient (Str.)	0.0529081	0.0123457	1
IBD	GOR	SGP007622	Patient (Spp.)	0	0	0
IBD	GOR	SGP007622	New (Str.)	0.0457732	0.111111	9
IBD	GOR	SGP007622	New (Spp.)	0.0033757	0.037037	3
IBD	GOR	SGP007622	Unclear	0.0325481	0.197531	16
IBD	GOR	SGP007627	Donor (Str.)	0.0643123	0.0857143	3
IBD	GOR	SGP007627	Donor (Spp.)	0	0	0
IBD	GOR	SGP007627	Coexistence (Str.)	0	0	0
IBD	GOR	SGP007627	Patient (Str.)	0	0	0
IBD	GOR	SGP007627	Patient (Spp.)	0.0006951	0.114286	4
IBD	GOR	SGP007627	New (Str.)	0.712096	0.4	14
IBD	GOR	SGP007627	New (Spp.)	0.217953	0.171429	6
IBD	GOR	SGP007627	Unclear	0.0049431	0.228571	8
IBD	GOR	SGP007632	Donor (Str.)	0.777402	0.328571	23
IBD	GOR	SGP007632	Donor (Spp.)	0.0020516	0.0857143	6
IBD	GOR	SGP007632	Coexistence (Str.)	0	0	0
IBD	GOR	SGP007632	Patient (Str.)	0	0	0
IBD	GOR	SGP007632	Patient (Spp.)	0.0004768	0.0285714	2
IBD	GOR	SGP007632	New (Str.)	0.187719	0.228571	16
IBD	GOR	SGP007632	New (Spp.)	0.0094395	0.1	7
IBD	GOR	SGP007632	Unclear	0.022911	0.228571	16
IBD	GOR	SGP007637	Donor (Str.)	0.738182	0.306122	30
IBD	GOR	SGP007637	Donor (Spp.)	0.0280569	0.0612245	6
IBD	GOR	SGP007637	Coexistence (Str.)	0	0	0
IBD	GOR	SGP007637	Patient (Str.)	0	0	0
IBD	GOR	SGP007637	Patient (Spp.)	0.0037174	0.0918367	9
IBD	GOR	SGP007637	New (Str.)	0.0641791	0.255102	25
IBD	GOR	SGP007637	New (Spp.)	0.115017	0.183673	18
IBD	GOR	SGP007637	Unclear	0.0508479	0.102041	10
IBD	GOR	SGP007640	Donor (Str.)	0.159287	0.216216	8
IBD	GOR	SGP007640	Donor (Spp.)	0.003961	0.162162	6
IBD	GOR	SGP007640	Coexistence (Str.)	0	0	0
IBD	GOR	SGP007640	Patient (Str.)	0.0011274	0.027027	1
IBD	GOR	SGP007640	Patient (Spp.)	0.0132763	0.0810811	3
IBD	GOR	SGP007640	New (Str.)	0.0680751	0.027027	1
IBD	GOR	SGP007640	New (Spp.)	0.578067	0.189189	7
IBD	GOR	SGP007640	Unclear	0.176206	0.297297	11
IBD	GOR	SGP007645	Donor (Str.)	0.844194	0.480519	37
IBD	GOR	SGP007645	Donor (Spp.)	0.0308578	0.194805	15
IBD	GOR	SGP007645	Coexistence (Str.)	0	0	0
IBD	GOR	SGP007645	Patient (Str.)	0	0	0
IBD	GOR	SGP007645	Patient (Spp.)	0	0	0
IBD	GOR	SGP007645	New (Str.)	0.04537	0.0649351	5
IBD	GOR	SGP007645	New (Spp.)	0.0460162	0.0779221	6
IBD	GOR	SGP007645	Unclear	0.0335624	0.181818	14
IBD	GOR	SGP007650	Donor (Str.)	0.808665	0.412698	26
IBD	GOR	SGP007650	Donor (Spp.)	0.0017466	0.0952381	6
IBD	GOR	SGP007650	Coexistence (Str.)	0	0	0
IBD	GOR	SGP007650	Patient (Str.)	0.043233	0.031746	2
IBD	GOR	SGP007650	Patient (Spp.)	0.0004186	0.031746	2
IBD	GOR	SGP007650	New (Str.)	0.139756	0.126984	8
IBD	GOR	SGP007650	New (Spp.)	0.0008954	0.126984	8
IBD	GOR	SGP007650	Unclear	0.0052846	0.174603	11
IBD	GOR	SGP007655	Donor (Str.)	0.941897	0.414894	39
IBD	GOR	SGP007655	Donor (Spp.)	0.0079847	0.0744681	7
IBD	GOR	SGP007655	Coexistence (Str.)	0	0	0
IBD	GOR	SGP007655	Patient (Str.)	0	0	0
IBD	GOR	SGP007655	Patient (Spp.)	0.0007562	0.0531915	5
IBD	GOR	SGP007655	New (Str.)	0.0160853	0.0638298	6
IBD	GOR	SGP007655	New (Spp.)	0.0013123	0.0744681	7
IBD	GOR	SGP007655	Unclear	0.0319637	0.319149	30
IBD	GOR	SGP007660	Donor (Str.)	0.683595	0.407407	33
IBD	GOR	SGP007660	Donor (Spp.)	0.0499318	0.135802	11
IBD	GOR	SGP007660	Coexistence (Str.)	0.0203226	0.0123457	1
IBD	GOR	SGP007660	Patient (Str.)	0.0003228	0.0123457	1
IBD	GOR	SGP007660	Patient (Spp.)	0.0010008	0.037037	3
IBD	GOR	SGP007660	New (Str.)	0.0788535	0.160494	13
IBD	GOR	SGP007660	New (Spp.)	0.0871669	0.0493827	4
IBD	GOR	SGP007660	Unclear	0.0788066	0.185185	15
IBD	KAa	MET101	Donor (Str.)	0.410608	0.166667	3
IBD	KAa	MET101	Donor (Spp.)	0.0494251	0.111111	2
IBD	KAa	MET101	Coexistence (Str.)	0	0	0
IBD	KAa	MET101	Patient (Str.)	0.229744	0.222222	4
IBD	KAa	MET101	Patient (Spp.)	0	0	0
IBD	KAa	MET101	New (Str.)	0.0689713	0.0555556	1
IBD	KAa	MET101	New (Spp.)	0	0	0
IBD	KAa	MET101	Unclear	0.241252	0.444444	8
IBD	KAa	MET110	Donor (Str.)	0.818769	0.25	10
IBD	KAa	MET110	Donor (Spp.)	0.0085612	0.25	10
IBD	KAa	MET110	Coexistence (Str.)	0	0	0
IBD	KAa	MET110	Patient (Str.)	0	0	0
IBD	KAa	MET110	Patient (Spp.)	0.0028849	0.025	1
IBD	KAa	MET110	New (Str.)	0.0579916	0.025	1
IBD	KAa	MET110	New (Spp.)	0.0041761	0.075	3
IBD	KAa	MET110	Unclear	0.107618	0.375	15
IBD	KAa	MET119	Donor (Str.)	0.279242	0.153846	4
IBD	KAa	MET119	Donor (Spp.)	0.0682526	0.192308	5
IBD	KAa	MET119	Coexistence (Str.)	0	0	0
IBD	KAa	MET119	Patient (Str.)	0.171732	0.0769231	2
IBD	KAa	MET119	Patient (Spp.)	0	0	0
IBD	KAa	MET119	New (Str.)	0.093706	0.0384615	1
IBD	KAa	MET119	New (Spp.)	0.0041671	0.0384615	1
IBD	KAa	MET119	Unclear	0.3829	0.5	13
IBD	KAa	MET123	Donor (Str.)	0.265097	0.166667	12
IBD	KAa	MET123	Donor (Spp.)	0.0239027	0.236111	17
IBD	KAa	MET123	Coexistence (Str.)	0	0	0
IBD	KAa	MET123	Patient (Str.)	0.0820331	0.0972222	7
IBD	KAa	MET123	Patient (Spp.)	0.000772	0.0138889	1
IBD	KAa	MET123	New (Str.)	0.181308	0.0833333	6
IBD	KAa	MET123	New (Spp.)	0.0603599	0.111111	8
IBD	KAa	MET123	Unclear	0.386527	0.291667	21
IBD	KAa	MET132	Donor (Str.)	0.652557	0.185185	10
IBD	KAa	MET132	Donor (Spp.)	0.0021298	0.037037	2
IBD	KAa	MET132	Coexistence (Str.)	0.0458177	0.0185185	1
IBD	KAa	MET132	Patient (Str.)	0.0344801	0.0740741	4
IBD	KAa	MET132	Patient (Spp.)	0	0	0
IBD	KAa	MET132	New (Str.)	0.136601	0.166667	9
IBD	KAa	MET132	New (Spp.)	0.0168476	0.0185185	1
IBD	KAa	MET132	Unclear	0.111567	0.5	27
IBD	KAa	MET141	Donor (Str.)	0.488965	0.274194	17
IBD	KAa	MET141	Donor (Spp.)	0.0223157	0.225806	14
IBD	KAa	MET141	Coexistence (Str.)	0	0	0
IBD	KAa	MET141	Patient (Str.)	0.0257179	0.016129	1
IBD	KAa	MET141	Patient (Spp.)	0	0	0
IBD	KAa	MET141	New (Str.)	0.192549	0.0483871	3
IBD	KAa	MET141	New (Spp.)	0.0029987	0.0322581	2
IBD	KAa	MET141	Unclear	0.267454	0.403226	25
IBD	KAa	MET165	Donor (Str.)	0.716934	0.254545	14
IBD	KAa	MET165	Donor (Spp.)	0.0051813	0.127273	7
IBD	KAa	MET165	Coexistence (Str.)	0	0	0
IBD	KAa	MET165	Patient (Str.)	0.004378	0.0181818	1
IBD	KAa	MET165	Patient (Spp.)	0	0	0
IBD	KAa	MET165	New (Str.)	0.0542094	0.0363636	2
IBD	KAa	MET165	New (Spp.)	0.0025026	0.0727273	4
IBD	KAa	MET165	Unclear	0.216795	0.490909	27
IBD	KAa	MET174	Donor (Str.)	0.974917	0.0833333	1
IBD	KAa	MET174	Donor (Spp.)	0.0007937	0.0833333	1
IBD	KAa	MET174	Coexistence (Str.)	0	0	0
IBD	KAa	MET174	Patient (Str.)	0.0024371	0.0833333	1
IBD	KAa	MET174	Patient (Spp.)	0.0001874	0.0833333	1
IBD	KAa	MET174	New (Str.)	0.0111497	0.166667	2
IBD	KAa	MET174	New (Spp.)	0.0058705	0.416667	5
IBD	KAa	MET174	Unclear	0.0046445	0.0833333	1
IBD	KAa	MET178	Donor (Str.)	0.59024	0.1625	13
IBD	KAa	MET178	Donor (Spp.)	0.0062114	0.15	12
IBD	KAa	MET178	Coexistence (Str.)	0	0	0
IBD	KAa	MET178	Patient (Str.)	0.0249791	0.0125	1
IBD	KAa	MET178	Patient (Spp.)	0.0006312	0.0125	1
IBD	KAa	MET178	New (Str.)	0.168211	0.1	8
IBD	KAa	MET178	New (Spp.)	0.0092961	0.1	8
IBD	KAa	MET178	Unclear	0.200431	0.4625	37
IBD	KAa	MET182	Donor (Str.)	0.14054	0.0983607	6
IBD	KAa	MET182	Donor (Spp.)	0.0060631	0.147541	9
IBD	KAa	MET182	Coexistence (Str.)	0	0	0
IBD	KAa	MET182	Patient (Str.)	0.646855	0.0655738	4
IBD	KAa	MET182	Patient (Spp.)	8.12e-05	0.0163934	1
IBD	KAa	MET182	New (Str.)	0.107884	0.0819672	5
IBD	KAa	MET182	New (Spp.)	0.0015912	0.0491803	3
IBD	KAa	MET182	Unclear	0.0969853	0.540984	33
IBD	KAa	MET186	Donor (Str.)	0.842539	0.285714	12
IBD	KAa	MET186	Donor (Spp.)	0.0286524	0.547619	23
IBD	KAa	MET186	Coexistence (Str.)	0	0	0
IBD	KAa	MET186	Patient (Str.)	0	0	0
IBD	KAa	MET186	Patient (Spp.)	0	0	0
IBD	KAa	MET186	New (Str.)	0	0	0
IBD	KAa	MET186	New (Spp.)	0	0	0
IBD	KAa	MET186	Unclear	0.128809	0.166667	7
IBD	KAa	MET190	Donor (Str.)	0.497013	0.202899	14
IBD	KAa	MET190	Donor (Spp.)	0.0252663	0.26087	18
IBD	KAa	MET190	Coexistence (Str.)	0	0	0
IBD	KAa	MET190	Patient (Str.)	0.0867722	0.0724638	5
IBD	KAa	MET190	Patient (Spp.)	0	0	0
IBD	KAa	MET190	New (Str.)	0.205803	0.0724638	5
IBD	KAa	MET190	New (Spp.)	0.0021451	0.0434783	3
IBD	KAa	MET190	Unclear	0.183	0.347826	24
IBD	KAa	MET194	Donor (Str.)	0.437844	0.15	9
IBD	KAa	MET194	Donor (Spp.)	0.0373679	0.2	12
IBD	KAa	MET194	Coexistence (Str.)	0	0	0
IBD	KAa	MET194	Patient (Str.)	0.058333	0.05	3
IBD	KAa	MET194	Patient (Spp.)	0	0	0
IBD	KAa	MET194	New (Str.)	0.253613	0.0833333	5
IBD	KAa	MET194	New (Spp.)	0.0026323	0.0833333	5
IBD	KAa	MET194	Unclear	0.21021	0.433333	26
IBD	KAa	MET198	Donor (Str.)	0.457707	0.125	4
IBD	KAa	MET198	Donor (Spp.)	0.0084361	0.25	8
IBD	KAa	MET198	Coexistence (Str.)	0	0	0
IBD	KAa	MET198	Patient (Str.)	0.0709535	0.0625	2
IBD	KAa	MET198	Patient (Spp.)	0	0	0
IBD	KAa	MET198	New (Str.)	0.0024133	0.03125	1
IBD	KAa	MET198	New (Spp.)	0.0127214	0.1875	6
IBD	KAa	MET198	Unclear	0.447768	0.34375	11
IBD	KAa	MET202	Donor (Str.)	0.715902	0.285714	14
IBD	KAa	MET202	Donor (Spp.)	0.0099686	0.22449	11
IBD	KAa	MET202	Coexistence (Str.)	0	0	0
IBD	KAa	MET202	Patient (Str.)	0.168604	0.0816327	4
IBD	KAa	MET202	Patient (Spp.)	0.024981	0.0408163	2
IBD	KAa	MET202	New (Str.)	0.0107659	0.0816327	4
IBD	KAa	MET202	New (Spp.)	0	0	0
IBD	KAa	MET202	Unclear	0.0697788	0.285714	14
IBD	KAa	MET211	Donor (Str.)	0.275977	0.132353	9
IBD	KAa	MET211	Donor (Spp.)	0.0069975	0.102941	7
IBD	KAa	MET211	Coexistence (Str.)	0	0	0
IBD	KAa	MET211	Patient (Str.)	0.174219	0.0882353	6
IBD	KAa	MET211	Patient (Spp.)	0.0007846	0.0147059	1
IBD	KAa	MET211	New (Str.)	0.286175	0.308824	21
IBD	KAa	MET211	New (Spp.)	0.0187802	0.0294118	2
IBD	KAa	MET211	Unclear	0.237066	0.323529	22
IBD	KAa	MET215	Donor (Str.)	0.676638	0.210526	12
IBD	KAa	MET215	Donor (Spp.)	0.004511	0.192982	11
IBD	KAa	MET215	Coexistence (Str.)	0	0	0
IBD	KAa	MET215	Patient (Str.)	0	0	0
IBD	KAa	MET215	Patient (Spp.)	0	0	0
IBD	KAa	MET215	New (Str.)	0.15865	0.22807	13
IBD	KAa	MET215	New (Spp.)	0.0432851	0.0701754	4
IBD	KAa	MET215	Unclear	0.116917	0.298246	17
IBD	KAa	MET22	Donor (Str.)	0.544123	0.211538	11
IBD	KAa	MET22	Donor (Spp.)	0.0057638	0.115385	6
IBD	KAa	MET22	Coexistence (Str.)	0	0	0
IBD	KAa	MET22	Patient (Str.)	0.0978134	0.0769231	4
IBD	KAa	MET22	Patient (Spp.)	0	0	0
IBD	KAa	MET22	New (Str.)	0.254205	0.211538	11
IBD	KAa	MET22	New (Spp.)	0.0011869	0.0384615	2
IBD	KAa	MET22	Unclear	0.0969079	0.346154	18
IBD	KAa	MET228	Donor (Str.)	0.245699	0.146341	12
IBD	KAa	MET228	Donor (Spp.)	0.0099116	0.158537	13
IBD	KAa	MET228	Coexistence (Str.)	0	0	0
IBD	KAa	MET228	Patient (Str.)	0.0041286	0.0121951	1
IBD	KAa	MET228	Patient (Spp.)	0.0015549	0.0243902	2
IBD	KAa	MET228	New (Str.)	0.0161048	0.0243902	2
IBD	KAa	MET228	New (Spp.)	0.0260412	0.121951	10
IBD	KAa	MET228	Unclear	0.69656	0.512195	42
IBD	KAa	MET233	Donor (Str.)	0.722513	0.134615	7
IBD	KAa	MET233	Donor (Spp.)	0.0018622	0.0769231	4
IBD	KAa	MET233	Coexistence (Str.)	0.0413422	0.0192308	1
IBD	KAa	MET233	Patient (Str.)	0.0029695	0.0192308	1
IBD	KAa	MET233	Patient (Spp.)	0	0	0
IBD	KAa	MET233	New (Str.)	0.176084	0.230769	12
IBD	KAa	MET233	New (Spp.)	0.0023846	0.0384615	2
IBD	KAa	MET233	Unclear	0.052844	0.480769	25
IBD	KAa	MET26	Donor (Str.)	0.836332	0.323529	11
IBD	KAa	MET26	Donor (Spp.)	0.0117303	0.176471	6
IBD	KAa	MET26	Coexistence (Str.)	0	0	0
IBD	KAa	MET26	Patient (Str.)	0	0	0
IBD	KAa	MET26	Patient (Spp.)	0	0	0
IBD	KAa	MET26	New (Str.)	0	0	0
IBD	KAa	MET26	New (Spp.)	0.0089127	0.147059	5
IBD	KAa	MET26	Unclear	0.143025	0.352941	12
IBD	KAa	MET30	Donor (Str.)	0.154886	0.0769231	4
IBD	KAa	MET30	Donor (Spp.)	0.0043967	0.173077	9
IBD	KAa	MET30	Coexistence (Str.)	0	0	0
IBD	KAa	MET30	Patient (Str.)	0.532191	0.0769231	4
IBD	KAa	MET30	Patient (Spp.)	0.0071419	0.0384615	2
IBD	KAa	MET30	New (Str.)	0.015268	0.0384615	2
IBD	KAa	MET30	New (Spp.)	0.0046409	0.0384615	2
IBD	KAa	MET30	Unclear	0.281475	0.557692	29
IBD	KAa	MET39	Donor (Str.)	0.813212	0.263158	5
IBD	KAa	MET39	Donor (Spp.)	0.0260486	0.263158	5
IBD	KAa	MET39	Coexistence (Str.)	0	0	0
IBD	KAa	MET39	Patient (Str.)	0	0	0
IBD	KAa	MET39	Patient (Spp.)	0	0	0
IBD	KAa	MET39	New (Str.)	0.0136112	0.0526316	1
IBD	KAa	MET39	New (Spp.)	0.0090733	0.0526316	1
IBD	KAa	MET39	Unclear	0.138055	0.368421	7
IBD	KAa	MET4	Donor (Str.)	0.0335548	0.0461538	3
IBD	KAa	MET4	Donor (Spp.)	0.0476763	0.292308	19
IBD	KAa	MET4	Coexistence (Str.)	0	0	0
IBD	KAa	MET4	Patient (Str.)	0	0	0
IBD	KAa	MET4	Patient (Spp.)	0.0023446	0.0153846	1
IBD	KAa	MET4	New (Str.)	0	0	0
IBD	KAa	MET4	New (Spp.)	0.315269	0.276923	18
IBD	KAa	MET4	Unclear	0.601155	0.369231	24
IBD	KAa	MET43	Donor (Str.)	0.555122	0.164179	11
IBD	KAa	MET43	Donor (Spp.)	0.0116972	0.149254	10
IBD	KAa	MET43	Coexistence (Str.)	0.0130359	0.0149254	1
IBD	KAa	MET43	Patient (Str.)	0.0956564	0.119403	8
IBD	KAa	MET43	Patient (Spp.)	0.0066576	0.0298507	2
IBD	KAa	MET43	New (Str.)	0.160227	0.119403	8
IBD	KAa	MET43	New (Spp.)	0.002035	0.0298507	2
IBD	KAa	MET43	Unclear	0.155569	0.373134	25
IBD	KAa	MET57	Donor (Str.)	0.261629	0.181818	6
IBD	KAa	MET57	Donor (Spp.)	0.0315145	0.363636	12
IBD	KAa	MET57	Coexistence (Str.)	0	0	0
IBD	KAa	MET57	Patient (Str.)	0.147392	0.0606061	2
IBD	KAa	MET57	Patient (Spp.)	0.0184096	0.0606061	2
IBD	KAa	MET57	New (Str.)	0.422251	0.0606061	2
IBD	KAa	MET57	New (Spp.)	0.005043	0.0909091	3
IBD	KAa	MET57	Unclear	0.11376	0.181818	6
IBD	KAa	MET66	Donor (Str.)	0.0371559	0.16129	5
IBD	KAa	MET66	Donor (Spp.)	0.0010706	0.129032	4
IBD	KAa	MET66	Coexistence (Str.)	0	0	0
IBD	KAa	MET66	Patient (Str.)	0.907945	0.16129	5
IBD	KAa	MET66	Patient (Spp.)	0	0	0
IBD	KAa	MET66	New (Str.)	0.0297094	0.129032	4
IBD	KAa	MET66	New (Spp.)	0	0	0
IBD	KAa	MET66	Unclear	0.0241187	0.419355	13
IBD	KAa	MET8	Donor (Str.)	0.293108	0.0923077	6
IBD	KAa	MET8	Donor (Spp.)	0.0081012	0.169231	11
IBD	KAa	MET8	Coexistence (Str.)	0	0	0
IBD	KAa	MET8	Patient (Str.)	0	0	0
IBD	KAa	MET8	Patient (Spp.)	0	0	0
IBD	KAa	MET8	New (Str.)	0	0	0
IBD	KAa	MET8	New (Spp.)	0.109361	0.215385	14
IBD	KAa	MET8	Unclear	0.58943	0.523077	34
IBD	KAa	MET80	Donor (Str.)	0.0267007	0.0357143	1
IBD	KAa	MET80	Donor (Spp.)	0.0072617	0.285714	8
IBD	KAa	MET80	Coexistence (Str.)	0	0	0
IBD	KAa	MET80	Patient (Str.)	0.902813	0.214286	6
IBD	KAa	MET80	Patient (Spp.)	0.0005617	0.0714286	2
IBD	KAa	MET80	New (Str.)	0.0110377	0.0714286	2
IBD	KAa	MET80	New (Spp.)	0.002293	0.0714286	2
IBD	KAa	MET80	Unclear	0.0493319	0.25	7
IBD	KAa	MET84	Donor (Str.)	0.41359	0.10989	10
IBD	KAa	MET84	Donor (Spp.)	0.0377858	0.296703	27
IBD	KAa	MET84	Coexistence (Str.)	0	0	0
IBD	KAa	MET84	Patient (Str.)	0.0818916	0.010989	1
IBD	KAa	MET84	Patient (Spp.)	0	0	0
IBD	KAa	MET84	New (Str.)	0	0	0
IBD	KAa	MET84	New (Spp.)	0.032922	0.164835	15
IBD	KAa	MET84	Unclear	0.43381	0.417582	38
IBD	KAa	MET88	Donor (Str.)	0.253298	0.166667	11
IBD	KAa	MET88	Donor (Spp.)	0.0125949	0.227273	15
IBD	KAa	MET88	Coexistence (Str.)	0	0	0
IBD	KAa	MET88	Patient (Str.)	0.0384973	0.0151515	1
IBD	KAa	MET88	Patient (Spp.)	0	0	0
IBD	KAa	MET88	New (Str.)	0.32043	0.212121	14
IBD	KAa	MET88	New (Spp.)	0.0042617	0.030303	2
IBD	KAa	MET88	Unclear	0.370918	0.348485	23
IBD	KAa	MET97	Donor (Str.)	0.110287	0.0895522	6
IBD	KAa	MET97	Donor (Spp.)	0.0096339	0.164179	11
IBD	KAa	MET97	Coexistence (Str.)	0	0	0
IBD	KAa	MET97	Patient (Str.)	0.399162	0.0447761	3
IBD	KAa	MET97	Patient (Spp.)	0.01197	0.0149254	1
IBD	KAa	MET97	New (Str.)	0.0041887	0.0149254	1
IBD	KAa	MET97	New (Spp.)	0.103269	0.223881	15
IBD	KAa	MET97	Unclear	0.361489	0.447761	30
IBD	KAb	MET106	Donor (Str.)	0.0018795	0.0147059	1
IBD	KAb	MET106	Donor (Spp.)	0.0315004	0.220588	15
IBD	KAb	MET106	Coexistence (Str.)	0	0	0
IBD	KAb	MET106	Patient (Str.)	0.43573	0.132353	9
IBD	KAb	MET106	Patient (Spp.)	0.0018732	0.0147059	1
IBD	KAb	MET106	New (Str.)	0.185971	0.102941	7
IBD	KAb	MET106	New (Spp.)	0.0348614	0.132353	9
IBD	KAb	MET106	Unclear	0.308185	0.382353	26
IBD	KAb	MET115	Donor (Str.)	0.925116	0.227273	5
IBD	KAb	MET115	Donor (Spp.)	0.0029817	0.181818	4
IBD	KAb	MET115	Coexistence (Str.)	0	0	0
IBD	KAb	MET115	Patient (Str.)	0	0	0
IBD	KAb	MET115	Patient (Spp.)	0	0	0
IBD	KAb	MET115	New (Str.)	0.0050008	0.0454545	1
IBD	KAb	MET115	New (Spp.)	0	0	0
IBD	KAb	MET115	Unclear	0.066902	0.545455	12
IBD	KAb	MET128	Donor (Str.)	0.754749	0.19697	13
IBD	KAb	MET128	Donor (Spp.)	0.011491	0.257576	17
IBD	KAb	MET128	Coexistence (Str.)	0	0	0
IBD	KAb	MET128	Patient (Str.)	0.0062271	0.0151515	1
IBD	KAb	MET128	Patient (Spp.)	0	0	0
IBD	KAb	MET128	New (Str.)	0.14066	0.121212	8
IBD	KAb	MET128	New (Spp.)	0.0200157	0.0757576	5
IBD	KAb	MET128	Unclear	0.0668569	0.333333	22
IBD	KAb	MET13	Donor (Str.)	0.105818	0.140351	8
IBD	KAb	MET13	Donor (Spp.)	0.0060741	0.105263	6
IBD	KAb	MET13	Coexistence (Str.)	0	0	0
IBD	KAb	MET13	Patient (Str.)	0.505039	0.175439	10
IBD	KAb	MET13	Patient (Spp.)	0.0021416	0.0350877	2
IBD	KAb	MET13	New (Str.)	0.227134	0.140351	8
IBD	KAb	MET13	New (Spp.)	0.0128703	0.0877193	5
IBD	KAb	MET13	Unclear	0.140923	0.315789	18
IBD	KAb	MET137	Donor (Str.)	0.150045	0.134615	7
IBD	KAb	MET137	Donor (Spp.)	0.0072505	0.0961538	5
IBD	KAb	MET137	Coexistence (Str.)	0	0	0
IBD	KAb	MET137	Patient (Str.)	0.431043	0.173077	9
IBD	KAb	MET137	Patient (Spp.)	0.0032378	0.0192308	1
IBD	KAb	MET137	New (Str.)	0.166052	0.0576923	3
IBD	KAb	MET137	New (Spp.)	0	0	0
IBD	KAb	MET137	Unclear	0.242371	0.519231	27
IBD	KAb	MET146	Donor (Str.)	0.292132	0.180556	13
IBD	KAb	MET146	Donor (Spp.)	0.0194377	0.125	9
IBD	KAb	MET146	Coexistence (Str.)	0	0	0
IBD	KAb	MET146	Patient (Str.)	0.222789	0.111111	8
IBD	KAb	MET146	Patient (Spp.)	0.0002123	0.0277778	2
IBD	KAb	MET146	New (Str.)	0.318129	0.138889	10
IBD	KAb	MET146	New (Spp.)	0.0073067	0.0694444	5
IBD	KAb	MET146	Unclear	0.139993	0.347222	25
IBD	KAb	MET151	Donor (Str.)	0.728549	0.255319	12
IBD	KAb	MET151	Donor (Spp.)	0.0096209	0.255319	12
IBD	KAb	MET151	Coexistence (Str.)	0	0	0
IBD	KAb	MET151	Patient (Str.)	0	0	0
IBD	KAb	MET151	Patient (Spp.)	0	0	0
IBD	KAb	MET151	New (Str.)	0.152497	0.0851064	4
IBD	KAb	MET151	New (Spp.)	0	0	0
IBD	KAb	MET151	Unclear	0.109333	0.404255	19
IBD	KAb	MET156	Donor (Str.)	0.271908	0.130435	9
IBD	KAb	MET156	Donor (Spp.)	0.0311909	0.275362	19
IBD	KAb	MET156	Coexistence (Str.)	0	0	0
IBD	KAb	MET156	Patient (Str.)	0.139707	0.0289855	2
IBD	KAb	MET156	Patient (Spp.)	0	0	0
IBD	KAb	MET156	New (Str.)	0.176107	0.0434783	3
IBD	KAb	MET156	New (Spp.)	0.0042848	0.0434783	3
IBD	KAb	MET156	Unclear	0.376802	0.478261	33
IBD	KAb	MET161	Donor (Str.)	0.10068	0.0487805	4
IBD	KAb	MET161	Donor (Spp.)	0.0240121	0.182927	15
IBD	KAb	MET161	Coexistence (Str.)	0.0417714	0.0121951	1
IBD	KAb	MET161	Patient (Str.)	0.172798	0.097561	8
IBD	KAb	MET161	Patient (Spp.)	0.038632	0.0365854	3
IBD	KAb	MET161	New (Str.)	0.233731	0.134146	11
IBD	KAb	MET161	New (Spp.)	0.0920547	0.268293	22
IBD	KAb	MET161	Unclear	0.296321	0.219512	18
IBD	KAb	MET170	Donor (Str.)	0.310337	0.193548	12
IBD	KAb	MET170	Donor (Spp.)	0.0224076	0.193548	12
IBD	KAb	MET170	Coexistence (Str.)	0	0	0
IBD	KAb	MET170	Patient (Str.)	0.134834	0.0967742	6
IBD	KAb	MET170	Patient (Spp.)	0.0007387	0.016129	1
IBD	KAb	MET170	New (Str.)	0.229138	0.0967742	6
IBD	KAb	MET170	New (Spp.)	0.0238578	0.0645161	4
IBD	KAb	MET170	Unclear	0.278687	0.33871	21
IBD	KAb	MET18	Donor (Str.)	0	0	0
IBD	KAb	MET18	Donor (Spp.)	0.013893	0.269231	14
IBD	KAb	MET18	Coexistence (Str.)	0	0	0
IBD	KAb	MET18	Patient (Str.)	0.452951	0.0961538	5
IBD	KAb	MET18	Patient (Spp.)	0	0	0
IBD	KAb	MET18	New (Str.)	0.20455	0.0769231	4
IBD	KAb	MET18	New (Spp.)	0.0290252	0.25	13
IBD	KAb	MET18	Unclear	0.299581	0.307692	16
IBD	KAb	MET207	Donor (Str.)	0.118877	0.101449	7
IBD	KAb	MET207	Donor (Spp.)	0.0249589	0.173913	12
IBD	KAb	MET207	Coexistence (Str.)	0.176547	0.0144928	1
IBD	KAb	MET207	Patient (Str.)	0.314141	0.130435	9
IBD	KAb	MET207	Patient (Spp.)	0.002806	0.0289855	2
IBD	KAb	MET207	New (Str.)	0.106387	0.0869565	6
IBD	KAb	MET207	New (Spp.)	0.117489	0.15942	11
IBD	KAb	MET207	Unclear	0.138793	0.304348	21
IBD	KAb	MET220	Donor (Str.)	0.269594	0.178571	10
IBD	KAb	MET220	Donor (Spp.)	0.0078356	0.196429	11
IBD	KAb	MET220	Coexistence (Str.)	0	0	0
IBD	KAb	MET220	Patient (Str.)	0.190777	0.0892857	5
IBD	KAb	MET220	Patient (Spp.)	0.0040401	0.0178571	1
IBD	KAb	MET220	New (Str.)	0.348832	0.178571	10
IBD	KAb	MET220	New (Spp.)	0.0003259	0.0178571	1
IBD	KAb	MET220	Unclear	0.178596	0.321429	18
IBD	KAb	MET225	Donor (Str.)	0.437159	0.140351	8
IBD	KAb	MET225	Donor (Spp.)	0.0139381	0.140351	8
IBD	KAb	MET225	Coexistence (Str.)	0	0	0
IBD	KAb	MET225	Patient (Str.)	0.244352	0.175439	10
IBD	KAb	MET225	Patient (Spp.)	0	0	0
IBD	KAb	MET225	New (Str.)	0.186935	0.22807	13
IBD	KAb	MET225	New (Spp.)	0.0088113	0.0526316	3
IBD	KAb	MET225	Unclear	0.108805	0.263158	15
IBD	KAb	MET35	Donor (Str.)	0.454475	0.114286	8
IBD	KAb	MET35	Donor (Spp.)	0.0236692	0.1	7
IBD	KAb	MET35	Coexistence (Str.)	0	0	0
IBD	KAb	MET35	Patient (Str.)	0.27205	0.0857143	6
IBD	KAb	MET35	Patient (Spp.)	0.0002875	0.0142857	1
IBD	KAb	MET35	New (Str.)	0.0941182	0.157143	11
IBD	KAb	MET35	New (Spp.)	0.0043452	0.0571429	4
IBD	KAb	MET35	Unclear	0.151055	0.471429	33
IBD	KAb	MET48	Donor (Str.)	0.204176	0.114286	8
IBD	KAb	MET48	Donor (Spp.)	0.0181997	0.142857	10
IBD	KAb	MET48	Coexistence (Str.)	0	0	0
IBD	KAb	MET48	Patient (Str.)	0.168198	0.1	7
IBD	KAb	MET48	Patient (Spp.)	0	0	0
IBD	KAb	MET48	New (Str.)	0.247275	0.128571	9
IBD	KAb	MET48	New (Spp.)	0.0266458	0.0571429	4
IBD	KAb	MET48	Unclear	0.335506	0.457143	32
IBD	KAb	MET53	Donor (Str.)	0.429491	0.150943	8
IBD	KAb	MET53	Donor (Spp.)	0.0111217	0.132075	7
IBD	KAb	MET53	Coexistence (Str.)	0	0	0
IBD	KAb	MET53	Patient (Str.)	0.221268	0.113208	6
IBD	KAb	MET53	Patient (Spp.)	0.002606	0.0188679	1
IBD	KAb	MET53	New (Str.)	0.0880528	0.169811	9
IBD	KAb	MET53	New (Spp.)	0.0176479	0.0188679	1
IBD	KAb	MET53	Unclear	0.229813	0.396226	21
IBD	KAb	MET62	Donor (Str.)	0.715418	0.0892857	5
IBD	KAb	MET62	Donor (Spp.)	0.0043103	0.125	7
IBD	KAb	MET62	Coexistence (Str.)	0	0	0
IBD	KAb	MET62	Patient (Str.)	0.0415809	0.0892857	5
IBD	KAb	MET62	Patient (Spp.)	0.0013745	0.0357143	2
IBD	KAb	MET62	New (Str.)	0.156619	0.232143	13
IBD	KAb	MET62	New (Spp.)	0.0022373	0.0357143	2
IBD	KAb	MET62	Unclear	0.0784596	0.392857	22
IBD	KAb	MET71	Donor (Str.)	0.530092	0.222222	18
IBD	KAb	MET71	Donor (Spp.)	0.0157997	0.160494	13
IBD	KAb	MET71	Coexistence (Str.)	0	0	0
IBD	KAb	MET71	Patient (Str.)	0.0304663	0.0740741	6
IBD	KAb	MET71	Patient (Spp.)	0.0019984	0.037037	3
IBD	KAb	MET71	New (Str.)	0.17399	0.0864198	7
IBD	KAb	MET71	New (Spp.)	0.0127072	0.0987654	8
IBD	KAb	MET71	Unclear	0.234947	0.320988	26
IBD	KAb	MET76	Donor (Str.)	0.665145	0.263158	15
IBD	KAb	MET76	Donor (Spp.)	0.0134802	0.298246	17
IBD	KAb	MET76	Coexistence (Str.)	0	0	0
IBD	KAb	MET76	Patient (Str.)	0	0	0
IBD	KAb	MET76	Patient (Spp.)	0	0	0
IBD	KAb	MET76	New (Str.)	0.009828	0.0350877	2
IBD	KAb	MET76	New (Spp.)	0.0010951	0.0175439	1
IBD	KAb	MET76	Unclear	0.310452	0.385965	22
IBD	KAb	MET93	Donor (Str.)	0.376308	0.138889	10
IBD	KAb	MET93	Donor (Spp.)	0.0236169	0.277778	20
IBD	KAb	MET93	Coexistence (Str.)	0	0	0
IBD	KAb	MET93	Patient (Str.)	0.125591	0.0416667	3
IBD	KAb	MET93	Patient (Spp.)	0	0	0
IBD	KAb	MET93	New (Str.)	0.223107	0.0416667	3
IBD	KAb	MET93	New (Spp.)	0.0023641	0.0277778	2
IBD	KAb	MET93	Unclear	0.249013	0.472222	34
IBD	XAV	1_1_W24	Donor (Str.)	0.0401735	0.0617284	5
IBD	XAV	1_1_W24	Donor (Spp.)	0.0015253	0.0617284	5
IBD	XAV	1_1_W24	Coexistence (Str.)	0	0	0
IBD	XAV	1_1_W24	Patient (Str.)	0.618675	0.209877	17
IBD	XAV	1_1_W24	Patient (Spp.)	0.0035604	0.0864198	7
IBD	XAV	1_1_W24	New (Str.)	0.273032	0.296296	24
IBD	XAV	1_1_W24	New (Spp.)	0.0189217	0.0493827	4
IBD	XAV	1_1_W24	Unclear	0.0441126	0.234568	19
IBD	XAV	1_15_W24	Donor (Str.)	0.330168	0.121951	10
IBD	XAV	1_15_W24	Donor (Spp.)	0.0173421	0.134146	11
IBD	XAV	1_15_W24	Coexistence (Str.)	0	0	0
IBD	XAV	1_15_W24	Patient (Str.)	0.161377	0.0487805	4
IBD	XAV	1_15_W24	Patient (Spp.)	0.0139142	0.121951	10
IBD	XAV	1_15_W24	New (Str.)	0.132298	0.109756	9
IBD	XAV	1_15_W24	New (Spp.)	0.0543683	0.109756	9
IBD	XAV	1_15_W24	Unclear	0.290531	0.353659	29
IBD	XAV	1_17_W10	Donor (Str.)	0.0179574	0.0215054	2
IBD	XAV	1_17_W10	Donor (Spp.)	0.0128041	0.0537634	5
IBD	XAV	1_17_W10	Coexistence (Str.)	0.0426438	0.0107527	1
IBD	XAV	1_17_W10	Patient (Str.)	0.321434	0.172043	16
IBD	XAV	1_17_W10	Patient (Spp.)	0.0365335	0.172043	16
IBD	XAV	1_17_W10	New (Str.)	0.518877	0.258065	24
IBD	XAV	1_17_W10	New (Spp.)	0.0463517	0.27957	26
IBD	XAV	1_17_W10	Unclear	0.0033986	0.0322581	3
IBD	XAV	1_19_W24	Donor (Str.)	0.20762	0.102941	7
IBD	XAV	1_19_W24	Donor (Spp.)	0.029376	0.0735294	5
IBD	XAV	1_19_W24	Coexistence (Str.)	0	0	0
IBD	XAV	1_19_W24	Patient (Str.)	0.295136	0.117647	8
IBD	XAV	1_19_W24	Patient (Spp.)	0.0088146	0.0588235	4
IBD	XAV	1_19_W24	New (Str.)	0.423833	0.279412	19
IBD	XAV	1_19_W24	New (Spp.)	0.0056555	0.102941	7
IBD	XAV	1_19_W24	Unclear	0.0295655	0.264706	18
IBD	XAV	1_21_W2	Donor (Str.)	0.0667187	0.0566038	3
IBD	XAV	1_21_W2	Donor (Spp.)	0.0184712	0.226415	12
IBD	XAV	1_21_W2	Coexistence (Str.)	0	0	0
IBD	XAV	1_21_W2	Patient (Str.)	0.662177	0.245283	13
IBD	XAV	1_21_W2	Patient (Spp.)	0.0135416	0.0943396	5
IBD	XAV	1_21_W2	New (Str.)	0.124382	0.113208	6
IBD	XAV	1_21_W2	New (Spp.)	0.0613103	0.150943	8
IBD	XAV	1_21_W2	Unclear	0.0533993	0.113208	6
IBD	XAV	1_22_W24	Donor (Str.)	0.20515	0.103448	6
IBD	XAV	1_22_W24	Donor (Spp.)	0.0222106	0.103448	6
IBD	XAV	1_22_W24	Coexistence (Str.)	0	0	0
IBD	XAV	1_22_W24	Patient (Str.)	0.542033	0.206897	12
IBD	XAV	1_22_W24	Patient (Spp.)	0.0002834	0.0517241	3
IBD	XAV	1_22_W24	New (Str.)	0.165557	0.224138	13
IBD	XAV	1_22_W24	New (Spp.)	0.0120545	0.103448	6
IBD	XAV	1_22_W24	Unclear	0.0527129	0.206897	12
IBD	XAV	1_4_W10	Donor (Str.)	0.283041	0.0972222	7
IBD	XAV	1_4_W10	Donor (Spp.)	0.0020254	0.0972222	7
IBD	XAV	1_4_W10	Coexistence (Str.)	0	0	0
IBD	XAV	1_4_W10	Patient (Str.)	0.571414	0.277778	20
IBD	XAV	1_4_W10	Patient (Spp.)	0.0158029	0.0694444	5
IBD	XAV	1_4_W10	New (Str.)	0.107272	0.111111	8
IBD	XAV	1_4_W10	New (Spp.)	0.0016064	0.152778	11
IBD	XAV	1_4_W10	Unclear	0.0188385	0.194444	14
IBD	XAV	1_9_W24	Donor (Str.)	0.406831	0.188235	16
IBD	XAV	1_9_W24	Donor (Spp.)	0.0187662	0.105882	9
IBD	XAV	1_9_W24	Coexistence (Str.)	0	0	0
IBD	XAV	1_9_W24	Patient (Str.)	0.148667	0.0588235	5
IBD	XAV	1_9_W24	Patient (Spp.)	0.0206186	0.211765	18
IBD	XAV	1_9_W24	New (Str.)	0.308968	0.152941	13
IBD	XAV	1_9_W24	New (Spp.)	0.0721319	0.2	17
IBD	XAV	1_9_W24	Unclear	0.0240173	0.0823529	7
ICI	BOU	BOURSI_R1.D65	Donor (Str.)	0.352424	0.19685	25
ICI	BOU	BOURSI_R1.D65	Donor (Spp.)	0.0055364	0.0629921	8
ICI	BOU	BOURSI_R1.D65	Coexistence (Str.)	0	0	0
ICI	BOU	BOURSI_R1.D65	Patient (Str.)	0.0596738	0.023622	3
ICI	BOU	BOURSI_R1.D65	Patient (Spp.)	0.0609373	0.125984	16
ICI	BOU	BOURSI_R1.D65	New (Str.)	0.498149	0.251969	32
ICI	BOU	BOURSI_R1.D65	New (Spp.)	0.0165658	0.275591	35
ICI	BOU	BOURSI_R1.D65	Unclear	0.006713	0.0629921	8
ICI	BOU	BOURSI_R10.D65	Donor (Str.)	0.140064	0.142857	14
ICI	BOU	BOURSI_R10.D65	Donor (Spp.)	0.0012289	0.0510204	5
ICI	BOU	BOURSI_R10.D65	Coexistence (Str.)	0	0	0
ICI	BOU	BOURSI_R10.D65	Patient (Str.)	0.173147	0.0816327	8
ICI	BOU	BOURSI_R10.D65	Patient (Spp.)	0.0090177	0.0918367	9
ICI	BOU	BOURSI_R10.D65	New (Str.)	0.374073	0.367347	36
ICI	BOU	BOURSI_R10.D65	New (Spp.)	0.0053384	0.112245	11
ICI	BOU	BOURSI_R10.D65	Unclear	0.297132	0.153061	15
ICI	BOU	BOURSI_R2.D65	Donor (Str.)	0.424746	0.244898	24
ICI	BOU	BOURSI_R2.D65	Donor (Spp.)	0.0018564	0.0408163	4
ICI	BOU	BOURSI_R2.D65	Coexistence (Str.)	0	0	0
ICI	BOU	BOURSI_R2.D65	Patient (Str.)	0.136616	0.0204082	2
ICI	BOU	BOURSI_R2.D65	Patient (Spp.)	0.0272471	0.0510204	5
ICI	BOU	BOURSI_R2.D65	New (Str.)	0.377462	0.22449	22
ICI	BOU	BOURSI_R2.D65	New (Spp.)	0.0221223	0.255102	25
ICI	BOU	BOURSI_R2.D65	Unclear	0.0099501	0.163265	16
ICI	BOU	BOURSI_R3.D65	Donor (Str.)	0.60892	0.157407	17
ICI	BOU	BOURSI_R3.D65	Donor (Spp.)	0.0090423	0.12963	14
ICI	BOU	BOURSI_R3.D65	Coexistence (Str.)	0	0	0
ICI	BOU	BOURSI_R3.D65	Patient (Str.)	0.0015159	0.00925926	1
ICI	BOU	BOURSI_R3.D65	Patient (Spp.)	0.0105553	0.12963	14
ICI	BOU	BOURSI_R3.D65	New (Str.)	0.328406	0.277778	30
ICI	BOU	BOURSI_R3.D65	New (Spp.)	0.0278043	0.222222	24
ICI	BOU	BOURSI_R3.D65	Unclear	0.0137558	0.0740741	8
ICI	BOU	BOURSI_R4.D65	Donor (Str.)	0.462828	0.171717	17
ICI	BOU	BOURSI_R4.D65	Donor (Spp.)	0.0003511	0.020202	2
ICI	BOU	BOURSI_R4.D65	Coexistence (Str.)	0	0	0
ICI	BOU	BOURSI_R4.D65	Patient (Str.)	0.0683388	0.0606061	6
ICI	BOU	BOURSI_R4.D65	Patient (Spp.)	0.0086824	0.161616	16
ICI	BOU	BOURSI_R4.D65	New (Str.)	0.428602	0.323232	32
ICI	BOU	BOURSI_R4.D65	New (Spp.)	0.0129889	0.121212	12
ICI	BOU	BOURSI_R4.D65	Unclear	0.0182093	0.141414	14
ICI	BOU	BOURSI_R5.D65	Donor (Str.)	0.865295	0.27907	24
ICI	BOU	BOURSI_R5.D65	Donor (Spp.)	0.0044545	0.139535	12
ICI	BOU	BOURSI_R5.D65	Coexistence (Str.)	0	0	0
ICI	BOU	BOURSI_R5.D65	Patient (Str.)	0	0	0
ICI	BOU	BOURSI_R5.D65	Patient (Spp.)	0.0023586	0.0465116	4
ICI	BOU	BOURSI_R5.D65	New (Str.)	0.109872	0.22093	19
ICI	BOU	BOURSI_R5.D65	New (Spp.)	0.0055127	0.162791	14
ICI	BOU	BOURSI_R5.D65	Unclear	0.0125079	0.151163	13
ICI	BOU	BOURSI_R6.D65	Donor (Str.)	0.403864	0.183908	16
ICI	BOU	BOURSI_R6.D65	Donor (Spp.)	0.0037039	0.126437	11
ICI	BOU	BOURSI_R6.D65	Coexistence (Str.)	0	0	0
ICI	BOU	BOURSI_R6.D65	Patient (Str.)	0	0	0
ICI	BOU	BOURSI_R6.D65	Patient (Spp.)	0.0027664	0.0804598	7
ICI	BOU	BOURSI_R6.D65	New (Str.)	0.559264	0.298851	26
ICI	BOU	BOURSI_R6.D65	New (Spp.)	0.0210445	0.229885	20
ICI	BOU	BOURSI_R6.D65	Unclear	0.0093575	0.0804598	7
ICI	BOU	BOURSI_R7.D65	Donor (Str.)	0.496445	0.221239	25
ICI	BOU	BOURSI_R7.D65	Donor (Spp.)	0.0021051	0.0619469	7
ICI	BOU	BOURSI_R7.D65	Coexistence (Str.)	0	0	0
ICI	BOU	BOURSI_R7.D65	Patient (Str.)	0.0084274	0.00884956	1
ICI	BOU	BOURSI_R7.D65	Patient (Spp.)	0.0028067	0.0973451	11
ICI	BOU	BOURSI_R7.D65	New (Str.)	0.463904	0.274336	31
ICI	BOU	BOURSI_R7.D65	New (Spp.)	0.0111471	0.230088	26
ICI	BOU	BOURSI_R7.D65	Unclear	0.0151654	0.106195	12
ICI	BOU	BOURSI_R8.D65	Donor (Str.)	0.330293	0.145631	15
ICI	BOU	BOURSI_R8.D65	Donor (Spp.)	0.0008364	0.0679612	7
ICI	BOU	BOURSI_R8.D65	Coexistence (Str.)	0	0	0
ICI	BOU	BOURSI_R8.D65	Patient (Str.)	0.321339	0.116505	12
ICI	BOU	BOURSI_R8.D65	Patient (Spp.)	0.0025758	0.0873786	9
ICI	BOU	BOURSI_R8.D65	New (Str.)	0.277903	0.23301	24
ICI	BOU	BOURSI_R8.D65	New (Spp.)	0.0208322	0.15534	16
ICI	BOU	BOURSI_R8.D65	Unclear	0.0462208	0.194175	20
ICI	BOU	BOURSI_R9.D65	Donor (Str.)	0.425404	0.19802	20
ICI	BOU	BOURSI_R9.D65	Donor (Spp.)	0.0016351	0.128713	13
ICI	BOU	BOURSI_R9.D65	Coexistence (Str.)	0.0134891	0.00990099	1
ICI	BOU	BOURSI_R9.D65	Patient (Str.)	0.0019931	0.00990099	1
ICI	BOU	BOURSI_R9.D65	Patient (Spp.)	0.0029816	0.0693069	7
ICI	BOU	BOURSI_R9.D65	New (Str.)	0.500294	0.247525	25
ICI	BOU	BOURSI_R9.D65	New (Spp.)	0.0369937	0.19802	20
ICI	BOU	BOURSI_R9.D65	Unclear	0.0172088	0.138614	14
ICI	ZAR	PT_18_0007D514	Donor (Str.)	0.0742623	0.031746	2
ICI	ZAR	PT_18_0007D514	Donor (Spp.)	0.0059102	0.238095	15
ICI	ZAR	PT_18_0007D514	Coexistence (Str.)	0.0276251	0.015873	1
ICI	ZAR	PT_18_0007D514	Patient (Str.)	0.369824	0.15873	10
ICI	ZAR	PT_18_0007D514	Patient (Spp.)	0.0116494	0.142857	9
ICI	ZAR	PT_18_0007D514	New (Str.)	0.0056042	0.0793651	5
ICI	ZAR	PT_18_0007D514	New (Spp.)	0.0249807	0.031746	2
ICI	ZAR	PT_18_0007D514	Unclear	0.480144	0.301587	19
ICI	ZAR	PT_18_0018D75	Donor (Str.)	0.590178	0.153061	15
ICI	ZAR	PT_18_0018D75	Donor (Spp.)	0.032854	0.265306	26
ICI	ZAR	PT_18_0018D75	Coexistence (Str.)	0	0	0
ICI	ZAR	PT_18_0018D75	Patient (Str.)	0.0943031	0.0612245	6
ICI	ZAR	PT_18_0018D75	Patient (Spp.)	0.0010169	0.0612245	6
ICI	ZAR	PT_18_0018D75	New (Str.)	0.0580863	0.0816327	8
ICI	ZAR	PT_18_0018D75	New (Spp.)	0.0026746	0.102041	10
ICI	ZAR	PT_18_0018D75	Unclear	0.220887	0.27551	27
ICI	ZAR	PT_18_0032D22	Donor (Str.)	0.134934	0.1	4
ICI	ZAR	PT_18_0032D22	Donor (Spp.)	0.0029101	0.15	6
ICI	ZAR	PT_18_0032D22	Coexistence (Str.)	0	0	0
ICI	ZAR	PT_18_0032D22	Patient (Str.)	0.350714	0.125	5
ICI	ZAR	PT_18_0032D22	Patient (Spp.)	0.0014029	0.125	5
ICI	ZAR	PT_18_0032D22	New (Str.)	0.243136	0.075	3
ICI	ZAR	PT_18_0032D22	New (Spp.)	0.0006968	0.125	5
ICI	ZAR	PT_18_0032D22	Unclear	0.266206	0.3	12
ICI	ZAR	PT_18_0033D77	Donor (Str.)	0	0	0
ICI	ZAR	PT_18_0033D77	Donor (Spp.)	0.0060157	0.114286	8
ICI	ZAR	PT_18_0033D77	Coexistence (Str.)	0	0	0
ICI	ZAR	PT_18_0033D77	Patient (Str.)	0	0	0
ICI	ZAR	PT_18_0033D77	Patient (Spp.)	0.0098918	0.128571	9
ICI	ZAR	PT_18_0033D77	New (Str.)	0.845441	0.285714	20
ICI	ZAR	PT_18_0033D77	New (Spp.)	0.122898	0.342857	24
ICI	ZAR	PT_18_0033D77	Unclear	0.0157535	0.128571	9
ICI	ZAR	PT_18_0034D146	Donor (Str.)	0.0002044	0.0204082	1
ICI	ZAR	PT_18_0034D146	Donor (Spp.)	0.0186994	0.102041	5
ICI	ZAR	PT_18_0034D146	Coexistence (Str.)	0	0	0
ICI	ZAR	PT_18_0034D146	Patient (Str.)	0.119633	0.142857	7
ICI	ZAR	PT_18_0034D146	Patient (Spp.)	0.0022703	0.204082	10
ICI	ZAR	PT_18_0034D146	New (Str.)	0.823422	0.183673	9
ICI	ZAR	PT_18_0034D146	New (Spp.)	0.0008018	0.0816327	4
ICI	ZAR	PT_18_0034D146	Unclear	0.0349684	0.265306	13
ICI	ZAR	PT_19_0001D65	Donor (Str.)	0.0063928	0.0116279	1
ICI	ZAR	PT_19_0001D65	Donor (Spp.)	0.0006291	0.0232558	2
ICI	ZAR	PT_19_0001D65	Coexistence (Str.)	0	0	0
ICI	ZAR	PT_19_0001D65	Patient (Str.)	0.477448	0.174419	15
ICI	ZAR	PT_19_0001D65	Patient (Spp.)	0.124604	0.290698	25
ICI	ZAR	PT_19_0001D65	New (Str.)	0.316497	0.174419	15
ICI	ZAR	PT_19_0001D65	New (Spp.)	0.0101985	0.0813953	7
ICI	ZAR	PT_19_0001D65	Unclear	0.0642305	0.244186	21
ICI	ZAR	PT_19_0002D211	Donor (Str.)	0	0	0
ICI	ZAR	PT_19_0002D211	Donor (Spp.)	0.00249	0.097561	8
ICI	ZAR	PT_19_0002D211	Coexistence (Str.)	0	0	0
ICI	ZAR	PT_19_0002D211	Patient (Str.)	0.819362	0.243902	20
ICI	ZAR	PT_19_0002D211	Patient (Spp.)	0.0653888	0.195122	16
ICI	ZAR	PT_19_0002D211	New (Str.)	0.0952005	0.121951	10
ICI	ZAR	PT_19_0002D211	New (Spp.)	0.0057864	0.231707	19
ICI	ZAR	PT_19_0002D211	Unclear	0.0117714	0.109756	9
ICI	ZAR	PT_19_0006D63	Donor (Str.)	0	0	0
ICI	ZAR	PT_19_0006D63	Donor (Spp.)	0.0015286	0.0422535	3
ICI	ZAR	PT_19_0006D63	Coexistence (Str.)	0	0	0
ICI	ZAR	PT_19_0006D63	Patient (Str.)	0.624131	0.126761	9
ICI	ZAR	PT_19_0006D63	Patient (Spp.)	0.0143892	0.140845	10
ICI	ZAR	PT_19_0006D63	New (Str.)	0.198793	0.338028	24
ICI	ZAR	PT_19_0006D63	New (Spp.)	0.0015003	0.0704225	5
ICI	ZAR	PT_19_0006D63	Unclear	0.159658	0.28169	20
ICI	ZAR	PT_19_0007D67	Donor (Str.)	0.232248	0.028169	2
ICI	ZAR	PT_19_0007D67	Donor (Spp.)	0.0066637	0.0985915	7
ICI	ZAR	PT_19_0007D67	Coexistence (Str.)	0	0	0
ICI	ZAR	PT_19_0007D67	Patient (Str.)	0.587612	0.225352	16
ICI	ZAR	PT_19_0007D67	Patient (Spp.)	0.0233356	0.140845	10
ICI	ZAR	PT_19_0007D67	New (Str.)	0.0865306	0.084507	6
ICI	ZAR	PT_19_0007D67	New (Spp.)	0.0022825	0.140845	10
ICI	ZAR	PT_19_0007D67	Unclear	0.0613277	0.28169	20
ICI	ZAR	PT_19_0009D39	Donor (Str.)	0.0776754	0.0138889	1
ICI	ZAR	PT_19_0009D39	Donor (Spp.)	0.0164762	0.125	9
ICI	ZAR	PT_19_0009D39	Coexistence (Str.)	0	0	0
ICI	ZAR	PT_19_0009D39	Patient (Str.)	0.621112	0.125	9
ICI	ZAR	PT_19_0009D39	Patient (Spp.)	0.020838	0.0833333	6
ICI	ZAR	PT_19_0009D39	New (Str.)	0.0562678	0.0972222	7
ICI	ZAR	PT_19_0009D39	New (Spp.)	0.0178056	0.333333	24
ICI	ZAR	PT_19_0009D39	Unclear	0.189825	0.222222	16
ICI	ZAR	PT_19_0010D187	Donor (Str.)	0	0	0
ICI	ZAR	PT_19_0010D187	Donor (Spp.)	0.0101712	0.107527	10
ICI	ZAR	PT_19_0010D187	Coexistence (Str.)	0	0	0
ICI	ZAR	PT_19_0010D187	Patient (Str.)	0.506827	0.129032	12
ICI	ZAR	PT_19_0010D187	Patient (Spp.)	0.133768	0.193548	18
ICI	ZAR	PT_19_0010D187	New (Str.)	0.0546574	0.107527	10
ICI	ZAR	PT_19_0010D187	New (Spp.)	0.12615	0.311828	29
ICI	ZAR	PT_19_0010D187	Unclear	0.168427	0.150538	14
ICI	ZAR	PT_19_0013D103	Donor (Str.)	0.478196	0.0985915	7
ICI	ZAR	PT_19_0013D103	Donor (Spp.)	0.003665	0.169014	12
ICI	ZAR	PT_19_0013D103	Coexistence (Str.)	0	0	0
ICI	ZAR	PT_19_0013D103	Patient (Str.)	0.407803	0.0985915	7
ICI	ZAR	PT_19_0013D103	Patient (Spp.)	0.0200057	0.084507	6
ICI	ZAR	PT_19_0013D103	New (Str.)	0.022076	0.056338	4
ICI	ZAR	PT_19_0013D103	New (Spp.)	0.0518509	0.267606	19
ICI	ZAR	PT_19_0013D103	Unclear	0.016403	0.225352	16
ICI	ZAR	PT_19_0023D35	Donor (Str.)	0.425243	0.0813953	7
ICI	ZAR	PT_19_0023D35	Donor (Spp.)	0.0199678	0.186047	16
ICI	ZAR	PT_19_0023D35	Coexistence (Str.)	0	0	0
ICI	ZAR	PT_19_0023D35	Patient (Str.)	0.173449	0.0697674	6
ICI	ZAR	PT_19_0023D35	Patient (Spp.)	0.0018195	0.0697674	6
ICI	ZAR	PT_19_0023D35	New (Str.)	0.211726	0.162791	14
ICI	ZAR	PT_19_0023D35	New (Spp.)	0.020478	0.0581395	5
ICI	ZAR	PT_19_0023D35	Unclear	0.147316	0.372093	32
ICI	ZAR	PT_19_0024D118	Donor (Str.)	0.408863	0.040404	4
ICI	ZAR	PT_19_0024D118	Donor (Spp.)	0.0014701	0.030303	3
ICI	ZAR	PT_19_0024D118	Coexistence (Str.)	0	0	0
ICI	ZAR	PT_19_0024D118	Patient (Str.)	0.209111	0.131313	13
ICI	ZAR	PT_19_0024D118	Patient (Spp.)	0.0299757	0.262626	26
ICI	ZAR	PT_19_0024D118	New (Str.)	0.156817	0.212121	21
ICI	ZAR	PT_19_0024D118	New (Spp.)	0.136226	0.212121	21
ICI	ZAR	PT_19_0024D118	Unclear	0.0575375	0.111111	11
ICI	ZAR	PT_19_0026D7	Donor (Str.)	0	0	0
ICI	ZAR	PT_19_0026D7	Donor (Spp.)	0.0228905	0.0294118	3
ICI	ZAR	PT_19_0026D7	Coexistence (Str.)	0	0	0
ICI	ZAR	PT_19_0026D7	Patient (Str.)	0	0	0
ICI	ZAR	PT_19_0026D7	Patient (Spp.)	0.0771331	0.27451	28
ICI	ZAR	PT_19_0026D7	New (Str.)	0.621875	0.235294	24
ICI	ZAR	PT_19_0026D7	New (Spp.)	0.142374	0.294118	30
ICI	ZAR	PT_19_0026D7	Unclear	0.135727	0.166667	17
MDR	HUT	Ge_R1.V5	Donor (Str.)	0.432658	0.218182	12
MDR	HUT	Ge_R1.V5	Donor (Spp.)	0.0258663	0.109091	6
MDR	HUT	Ge_R1.V5	Coexistence (Str.)	0	0	0
MDR	HUT	Ge_R1.V5	Patient (Str.)	0.0117178	0.0181818	1
MDR	HUT	Ge_R1.V5	Patient (Spp.)	0.0075099	0.0727273	4
MDR	HUT	Ge_R1.V5	New (Str.)	0.051725	0.109091	6
MDR	HUT	Ge_R1.V5	New (Spp.)	0.0294917	0.109091	6
MDR	HUT	Ge_R1.V5	Unclear	0.441031	0.363636	20
MDR	HUT	Ge_R11.V5	Donor (Str.)	0.227835	0.131148	8
MDR	HUT	Ge_R11.V5	Donor (Spp.)	0.0056582	0.0983607	6
MDR	HUT	Ge_R11.V5	Coexistence (Str.)	0	0	0
MDR	HUT	Ge_R11.V5	Patient (Str.)	0.403683	0.147541	9
MDR	HUT	Ge_R11.V5	Patient (Spp.)	0.0034152	0.0655738	4
MDR	HUT	Ge_R11.V5	New (Str.)	0.307025	0.180328	11
MDR	HUT	Ge_R11.V5	New (Spp.)	0.0141636	0.163934	10
MDR	HUT	Ge_R11.V5	Unclear	0.0382192	0.213115	13
MDR	HUT	Ge_R13.V5	Donor (Str.)	0.880113	0.211268	15
MDR	HUT	Ge_R13.V5	Donor (Spp.)	0.0157722	0.352113	25
MDR	HUT	Ge_R13.V5	Coexistence (Str.)	0	0	0
MDR	HUT	Ge_R13.V5	Patient (Str.)	0	0	0
MDR	HUT	Ge_R13.V5	Patient (Spp.)	0.0021456	0.0140845	1
MDR	HUT	Ge_R13.V5	New (Str.)	0.0141222	0.0422535	3
MDR	HUT	Ge_R13.V5	New (Spp.)	0.0030337	0.112676	8
MDR	HUT	Ge_R13.V5	Unclear	0.0848134	0.267606	19
MDR	HUT	Ge_R14.V5	Donor (Str.)	0.0707042	0.0416667	2
MDR	HUT	Ge_R14.V5	Donor (Spp.)	0.0050614	0.0208333	1
MDR	HUT	Ge_R14.V5	Coexistence (Str.)	0	0	0
MDR	HUT	Ge_R14.V5	Patient (Str.)	0.474892	0.104167	5
MDR	HUT	Ge_R14.V5	Patient (Spp.)	0.0220073	0.1875	9
MDR	HUT	Ge_R14.V5	New (Str.)	0.176054	0.166667	8
MDR	HUT	Ge_R14.V5	New (Spp.)	0.0799646	0.375	18
MDR	HUT	Ge_R14.V5	Unclear	0.171316	0.104167	5
MDR	HUT	Ge_R2.V5	Donor (Str.)	0.0403186	0.046875	3
MDR	HUT	Ge_R2.V5	Donor (Spp.)	0.230265	0.234375	15
MDR	HUT	Ge_R2.V5	Coexistence (Str.)	0.0579263	0.015625	1
MDR	HUT	Ge_R2.V5	Patient (Str.)	0.0367275	0.046875	3
MDR	HUT	Ge_R2.V5	Patient (Spp.)	0.0047585	0.046875	3
MDR	HUT	Ge_R2.V5	New (Str.)	0.401143	0.1875	12
MDR	HUT	Ge_R2.V5	New (Spp.)	0.207228	0.25	16
MDR	HUT	Ge_R2.V5	Unclear	0.0216331	0.171875	11
MDR	HUT	Ge_R5.V5	Donor (Str.)	0.131495	0.0804598	7
MDR	HUT	Ge_R5.V5	Donor (Spp.)	0.0269458	0.045977	4
MDR	HUT	Ge_R5.V5	Coexistence (Str.)	0	0	0
MDR	HUT	Ge_R5.V5	Patient (Str.)	0.426388	0.172414	15
MDR	HUT	Ge_R5.V5	Patient (Spp.)	0.021266	0.183908	16
MDR	HUT	Ge_R5.V5	New (Str.)	0.163061	0.103448	9
MDR	HUT	Ge_R5.V5	New (Spp.)	0.0274908	0.172414	15
MDR	HUT	Ge_R5.V5	Unclear	0.203352	0.241379	21
MDR	HUT	Ge_R6.V5	Donor (Str.)	0.410793	0.21875	14
MDR	HUT	Ge_R6.V5	Donor (Spp.)	0.0188833	0.203125	13
MDR	HUT	Ge_R6.V5	Coexistence (Str.)	0	0	0
MDR	HUT	Ge_R6.V5	Patient (Str.)	0.0542032	0.03125	2
MDR	HUT	Ge_R6.V5	Patient (Spp.)	0.0008047	0.015625	1
MDR	HUT	Ge_R6.V5	New (Str.)	0.240536	0.1875	12
MDR	HUT	Ge_R6.V5	New (Spp.)	0.173852	0.15625	10
MDR	HUT	Ge_R6.V5	Unclear	0.100928	0.1875	12
MDR	HUT	Ge_R8.V5	Donor (Str.)	0.447943	0.101266	8
MDR	HUT	Ge_R8.V5	Donor (Spp.)	0.0039119	0.0886076	7
MDR	HUT	Ge_R8.V5	Coexistence (Str.)	0	0	0
MDR	HUT	Ge_R8.V5	Patient (Str.)	0.351477	0.240506	19
MDR	HUT	Ge_R8.V5	Patient (Spp.)	0.0026014	0.101266	8
MDR	HUT	Ge_R8.V5	New (Str.)	0.135415	0.0886076	7
MDR	HUT	Ge_R8.V5	New (Spp.)	0.0153404	0.113924	9
MDR	HUT	Ge_R8.V5	Unclear	0.0433117	0.265823	21
MDR	HUT	Pa_R14.V4	Donor (Str.)	0	0	0
MDR	HUT	Pa_R14.V4	Donor (Spp.)	0.0201613	0.114286	4
MDR	HUT	Pa_R14.V4	Coexistence (Str.)	0	0	0
MDR	HUT	Pa_R14.V4	Patient (Str.)	0	0	0
MDR	HUT	Pa_R14.V4	Patient (Spp.)	0.662599	0.0285714	1
MDR	HUT	Pa_R14.V4	New (Str.)	0	0	0
MDR	HUT	Pa_R14.V4	New (Spp.)	0.25069	0.8	28
MDR	HUT	Pa_R14.V4	Unclear	0.066549	0.0571429	2
MDR	HUT	Pa_R2.V5	Donor (Str.)	0	0	0
MDR	HUT	Pa_R2.V5	Donor (Spp.)	0.0017627	0.05	2
MDR	HUT	Pa_R2.V5	Coexistence (Str.)	0	0	0
MDR	HUT	Pa_R2.V5	Patient (Str.)	0.532712	0.15	6
MDR	HUT	Pa_R2.V5	Patient (Spp.)	0.0028573	0.075	3
MDR	HUT	Pa_R2.V5	New (Str.)	0.224127	0.2	8
MDR	HUT	Pa_R2.V5	New (Spp.)	0.207581	0.075	3
MDR	HUT	Pa_R2.V5	Unclear	0.0309608	0.45	18
MDR	HUT	Pa_R3.V5	Donor (Str.)	0.0711467	0.0555556	5
MDR	HUT	Pa_R3.V5	Donor (Spp.)	0.0127927	0.1	9
MDR	HUT	Pa_R3.V5	Coexistence (Str.)	0	0	0
MDR	HUT	Pa_R3.V5	Patient (Str.)	0.414539	0.1	9
MDR	HUT	Pa_R3.V5	Patient (Spp.)	0.0196016	0.166667	15
MDR	HUT	Pa_R3.V5	New (Str.)	0.25769	0.2	18
MDR	HUT	Pa_R3.V5	New (Spp.)	0.0490499	0.122222	11
MDR	HUT	Pa_R3.V5	Unclear	0.17518	0.255556	23
MDR	HUT	Pa_R5.V5	Donor (Str.)	0.0019892	0.0114943	1
MDR	HUT	Pa_R5.V5	Donor (Spp.)	0.0661147	0.091954	8
MDR	HUT	Pa_R5.V5	Coexistence (Str.)	0	0	0
MDR	HUT	Pa_R5.V5	Patient (Str.)	0.384729	0.172414	15
MDR	HUT	Pa_R5.V5	Patient (Spp.)	0.0690992	0.229885	20
MDR	HUT	Pa_R5.V5	New (Str.)	0.220334	0.114943	10
MDR	HUT	Pa_R5.V5	New (Spp.)	0.117679	0.229885	20
MDR	HUT	Pa_R5.V5	Unclear	0.140055	0.149425	13
MDR	HUT	Ta_R1.V4	Donor (Str.)	0.239811	0.116279	10
MDR	HUT	Ta_R1.V4	Donor (Spp.)	0.0230462	0.162791	14
MDR	HUT	Ta_R1.V4	Coexistence (Str.)	0	0	0
MDR	HUT	Ta_R1.V4	Patient (Str.)	0.0935262	0.0465116	4
MDR	HUT	Ta_R1.V4	Patient (Spp.)	0.0182378	0.116279	10
MDR	HUT	Ta_R1.V4	New (Str.)	0.497624	0.174419	15
MDR	HUT	Ta_R1.V4	New (Spp.)	0.06053	0.151163	13
MDR	HUT	Ta_R1.V4	Unclear	0.0672254	0.232558	20
MDR	HUT	Ut_R2.V5	Donor (Str.)	0	0	0
MDR	HUT	Ut_R2.V5	Donor (Spp.)	0	0	0
MDR	HUT	Ut_R2.V5	Coexistence (Str.)	0	0	0
MDR	HUT	Ut_R2.V5	Patient (Str.)	0.618412	0.208333	10
MDR	HUT	Ut_R2.V5	Patient (Spp.)	0.0403345	0.25	12
MDR	HUT	Ut_R2.V5	New (Str.)	0.26497	0.125	6
MDR	HUT	Ut_R2.V5	New (Spp.)	0.0103128	0.0416667	2
MDR	HUT	Ut_R2.V5	Unclear	0.065971	0.375	18
MDR	HUT	Ut_R4.V4	Donor (Str.)	0.0172451	0.0645161	2
MDR	HUT	Ut_R4.V4	Donor (Spp.)	0.0012158	0.0322581	1
MDR	HUT	Ut_R4.V4	Coexistence (Str.)	0	0	0
MDR	HUT	Ut_R4.V4	Patient (Str.)	0.714947	0.290323	9
MDR	HUT	Ut_R4.V4	Patient (Spp.)	0.0066455	0.129032	4
MDR	HUT	Ut_R4.V4	New (Str.)	0.0032651	0.0645161	2
MDR	HUT	Ut_R4.V4	New (Spp.)	0.0036324	0.16129	5
MDR	HUT	Ut_R4.V4	Unclear	0.253049	0.258065	8
MDR	HUT	Ut_R5.V4	Donor (Str.)	0.479936	0.166667	9
MDR	HUT	Ut_R5.V4	Donor (Spp.)	0.0173148	0.0925926	5
MDR	HUT	Ut_R5.V4	Coexistence (Str.)	0	0	0
MDR	HUT	Ut_R5.V4	Patient (Str.)	0.0666539	0.0925926	5
MDR	HUT	Ut_R5.V4	Patient (Spp.)	0.0944142	0.296296	16
MDR	HUT	Ut_R5.V4	New (Str.)	0.109681	0.0740741	4
MDR	HUT	Ut_R5.V4	New (Spp.)	0.151114	0.148148	8
MDR	HUT	Ut_R5.V4	Unclear	0.0808853	0.12963	7
MDR	PAU	PAUL.case11_after	Donor (Str.)	0.123381	0.102564	8
MDR	PAU	PAUL.case11_after	Donor (Spp.)	0.010748	0.128205	10
MDR	PAU	PAUL.case11_after	Coexistence (Str.)	0	0	0
MDR	PAU	PAUL.case11_after	Patient (Str.)	0.356164	0.0897436	7
MDR	PAU	PAUL.case11_after	Patient (Spp.)	0.0147504	0.0641026	5
MDR	PAU	PAUL.case11_after	New (Str.)	0.275192	0.282051	22
MDR	PAU	PAUL.case11_after	New (Spp.)	0.0147163	0.179487	14
MDR	PAU	PAUL.case11_after	Unclear	0.205048	0.153846	12
MDR	PAU	PAUL.case12_after	Donor (Str.)	0.16954	0.0630631	7
MDR	PAU	PAUL.case12_after	Donor (Spp.)	0.0244569	0.0990991	11
MDR	PAU	PAUL.case12_after	Coexistence (Str.)	0	0	0
MDR	PAU	PAUL.case12_after	Patient (Str.)	0.275441	0.045045	5
MDR	PAU	PAUL.case12_after	Patient (Spp.)	0.0917122	0.117117	13
MDR	PAU	PAUL.case12_after	New (Str.)	0.165039	0.135135	15
MDR	PAU	PAUL.case12_after	New (Spp.)	0.102231	0.369369	41
MDR	PAU	PAUL.case12_after	Unclear	0.171579	0.171171	19
MDR	PAU	PAUL.case13_after	Donor (Str.)	0.0567179	0.045045	5
MDR	PAU	PAUL.case13_after	Donor (Spp.)	0.003863	0.0990991	11
MDR	PAU	PAUL.case13_after	Coexistence (Str.)	0.180466	0.00900901	1
MDR	PAU	PAUL.case13_after	Patient (Str.)	0.445763	0.135135	15
MDR	PAU	PAUL.case13_after	Patient (Spp.)	0.0103912	0.144144	16
MDR	PAU	PAUL.case13_after	New (Str.)	0.25165	0.234234	26
MDR	PAU	PAUL.case13_after	New (Spp.)	0.0204545	0.234234	26
MDR	PAU	PAUL.case13_after	Unclear	0.0306943	0.0990991	11
MDR	PAU	PAUL.case14_after	Donor (Str.)	0.242419	0.0421053	4
MDR	PAU	PAUL.case14_after	Donor (Spp.)	0.0064984	0.0842105	8
MDR	PAU	PAUL.case14_after	Coexistence (Str.)	0.0030483	0.0105263	1
MDR	PAU	PAUL.case14_after	Patient (Str.)	0.493278	0.178947	17
MDR	PAU	PAUL.case14_after	Patient (Spp.)	0.0011914	0.0947368	9
MDR	PAU	PAUL.case14_after	New (Str.)	0.126541	0.263158	25
MDR	PAU	PAUL.case14_after	New (Spp.)	0.0752827	0.189474	18
MDR	PAU	PAUL.case14_after	Unclear	0.0517423	0.136842	13
MDR	PAU	PAUL.case15_after	Donor (Str.)	0.75963	0.223404	21
MDR	PAU	PAUL.case15_after	Donor (Spp.)	0.0839862	0.106383	10
MDR	PAU	PAUL.case15_after	Coexistence (Str.)	0	0	0
MDR	PAU	PAUL.case15_after	Patient (Str.)	0.0152538	0.0319149	3
MDR	PAU	PAUL.case15_after	Patient (Spp.)	0.0010384	0.0638298	6
MDR	PAU	PAUL.case15_after	New (Str.)	0.0371852	0.106383	10
MDR	PAU	PAUL.case15_after	New (Spp.)	0.0194598	0.244681	23
MDR	PAU	PAUL.case15_after	Unclear	0.0834468	0.223404	21
MDR	PAU	PAUL.case3_after	Donor (Str.)	0.0131964	0.00819672	1
MDR	PAU	PAUL.case3_after	Donor (Spp.)	0.0132591	0.0409836	5
MDR	PAU	PAUL.case3_after	Coexistence (Str.)	0	0	0
MDR	PAU	PAUL.case3_after	Patient (Str.)	0.494929	0.139344	17
MDR	PAU	PAUL.case3_after	Patient (Spp.)	0.0115903	0.221311	27
MDR	PAU	PAUL.case3_after	New (Str.)	0.341298	0.270492	33
MDR	PAU	PAUL.case3_after	New (Spp.)	0.0064381	0.188525	23
MDR	PAU	PAUL.case3_after	Unclear	0.119289	0.131148	16
MDR	PAU	PAUL.case4_after	Donor (Str.)	0.0746622	0.0333333	4
MDR	PAU	PAUL.case4_after	Donor (Spp.)	0.0011633	0.0333333	4
MDR	PAU	PAUL.case4_after	Coexistence (Str.)	0	0	0
MDR	PAU	PAUL.case4_after	Patient (Str.)	0.4986	0.125	15
MDR	PAU	PAUL.case4_after	Patient (Spp.)	0.0158674	0.166667	20
MDR	PAU	PAUL.case4_after	New (Str.)	0.374845	0.341667	41
MDR	PAU	PAUL.case4_after	New (Spp.)	0.005664	0.108333	13
MDR	PAU	PAUL.case4_after	Unclear	0.0291985	0.191667	23
MDR	PAU	PAUL.case6_after	Donor (Str.)	0.149794	0.0140845	1
MDR	PAU	PAUL.case6_after	Donor (Spp.)	0.16406	0.0985915	7
MDR	PAU	PAUL.case6_after	Coexistence (Str.)	0	0	0
MDR	PAU	PAUL.case6_after	Patient (Str.)	0.0381562	0.0422535	3
MDR	PAU	PAUL.case6_after	Patient (Spp.)	0.0106556	0.126761	9
MDR	PAU	PAUL.case6_after	New (Str.)	0.194149	0.211268	15
MDR	PAU	PAUL.case6_after	New (Spp.)	0.132459	0.338028	24
MDR	PAU	PAUL.case6_after	Unclear	0.310726	0.169014	12
MDR	PAU	PAUL.case7_after	Donor (Str.)	0.08973	0.0446429	5
MDR	PAU	PAUL.case7_after	Donor (Spp.)	0.121344	0.160714	18
MDR	PAU	PAUL.case7_after	Coexistence (Str.)	0	0	0
MDR	PAU	PAUL.case7_after	Patient (Str.)	0.0276171	0.0357143	4
MDR	PAU	PAUL.case7_after	Patient (Spp.)	0.0038807	0.0625	7
MDR	PAU	PAUL.case7_after	New (Str.)	0.0627302	0.160714	18
MDR	PAU	PAUL.case7_after	New (Spp.)	0.134697	0.410714	46
MDR	PAU	PAUL.case7_after	Unclear	0.560001	0.125	14
MetS	BOR	FAT_006_22_84_0	Donor (Str.)	0	0	0
MetS	BOR	FAT_006_22_84_0	Donor (Spp.)	0.0022008	0.0357143	2
MetS	BOR	FAT_006_22_84_0	Coexistence (Str.)	0	0	0
MetS	BOR	FAT_006_22_84_0	Patient (Str.)	0.33457	0.160714	9
MetS	BOR	FAT_006_22_84_0	Patient (Spp.)	0.0447686	0.214286	12
MetS	BOR	FAT_006_22_84_0	New (Str.)	0.549094	0.196429	11
MetS	BOR	FAT_006_22_84_0	New (Spp.)	0.0041561	0.0357143	2
MetS	BOR	FAT_006_22_84_0	Unclear	0.0652105	0.357143	20
MetS	BOR	FAT_008_22_84_0	Donor (Str.)	0.344973	0.177419	11
MetS	BOR	FAT_008_22_84_0	Donor (Spp.)	0.0321395	0.16129	10
MetS	BOR	FAT_008_22_84_0	Coexistence (Str.)	0	0	0
MetS	BOR	FAT_008_22_84_0	Patient (Str.)	0.3037	0.0483871	3
MetS	BOR	FAT_008_22_84_0	Patient (Spp.)	0.0017439	0.0322581	2
MetS	BOR	FAT_008_22_84_0	New (Str.)	0.220903	0.0806452	5
MetS	BOR	FAT_008_22_84_0	New (Spp.)	0.0125712	0.129032	8
MetS	BOR	FAT_008_22_84_0	Unclear	0.0839698	0.370968	23
MetS	BOR	FAT_012_22_84_0	Donor (Str.)	0.438675	0.08	6
MetS	BOR	FAT_012_22_84_0	Donor (Spp.)	0.0032323	0.0666667	5
MetS	BOR	FAT_012_22_84_0	Coexistence (Str.)	0	0	0
MetS	BOR	FAT_012_22_84_0	Patient (Str.)	0.130068	0.0666667	5
MetS	BOR	FAT_012_22_84_0	Patient (Spp.)	0.0305587	0.16	12
MetS	BOR	FAT_012_22_84_0	New (Str.)	0.369433	0.24	18
MetS	BOR	FAT_012_22_84_0	New (Spp.)	0.0039892	0.0666667	5
MetS	BOR	FAT_012_22_84_0	Unclear	0.0240436	0.32	24
MetS	BOR	FAT_015_22_84_0	Donor (Str.)	0.0792231	0.0707071	7
MetS	BOR	FAT_015_22_84_0	Donor (Spp.)	0.002676	0.030303	3
MetS	BOR	FAT_015_22_84_0	Coexistence (Str.)	0	0	0
MetS	BOR	FAT_015_22_84_0	Patient (Str.)	0.657673	0.0808081	8
MetS	BOR	FAT_015_22_84_0	Patient (Spp.)	0.0383306	0.171717	17
MetS	BOR	FAT_015_22_84_0	New (Str.)	0.105355	0.141414	14
MetS	BOR	FAT_015_22_84_0	New (Spp.)	0.0072806	0.131313	13
MetS	BOR	FAT_015_22_84_0	Unclear	0.109462	0.373737	37
MetS	BOR	FAT_020_22_84_0	Donor (Str.)	0.192288	0.0526316	5
MetS	BOR	FAT_020_22_84_0	Donor (Spp.)	0.0106176	0.115789	11
MetS	BOR	FAT_020_22_84_0	Coexistence (Str.)	0	0	0
MetS	BOR	FAT_020_22_84_0	Patient (Str.)	0.469189	0.0842105	8
MetS	BOR	FAT_020_22_84_0	Patient (Spp.)	0.0281547	0.168421	16
MetS	BOR	FAT_020_22_84_0	New (Str.)	0.156001	0.105263	10
MetS	BOR	FAT_020_22_84_0	New (Spp.)	0.0219336	0.231579	22
MetS	BOR	FAT_020_22_84_0	Unclear	0.121816	0.242105	23
MetS	CHA	FDM001W24	Donor (Str.)	0.335677	0.0583942	8
MetS	CHA	FDM001W24	Donor (Spp.)	0.0013824	0.138686	19
MetS	CHA	FDM001W24	Coexistence (Str.)	0.0596427	0.0218978	3
MetS	CHA	FDM001W24	Patient (Str.)	0.14418	0.131387	18
MetS	CHA	FDM001W24	Patient (Spp.)	0.0005815	0.0291971	4
MetS	CHA	FDM001W24	New (Str.)	0.0726153	0.175182	24
MetS	CHA	FDM001W24	New (Spp.)	0.0003536	0.0218978	3
MetS	CHA	FDM001W24	Unclear	0.385567	0.423358	58
MetS	CHA	FDM002W24	Donor (Str.)	0.163589	0.0425532	6
MetS	CHA	FDM002W24	Donor (Spp.)	0.0002553	0.0780142	11
MetS	CHA	FDM002W24	Coexistence (Str.)	0.0351597	0.0141844	2
MetS	CHA	FDM002W24	Patient (Str.)	0.361646	0.148936	21
MetS	CHA	FDM002W24	Patient (Spp.)	4.32e-05	0.0212766	3
MetS	CHA	FDM002W24	New (Str.)	0.335031	0.184397	26
MetS	CHA	FDM002W24	New (Spp.)	6.13e-05	0.035461	5
MetS	CHA	FDM002W24	Unclear	0.104216	0.475177	67
MetS	CHA	FDM004W24	Donor (Str.)	0.368571	0.146341	18
MetS	CHA	FDM004W24	Donor (Spp.)	0.0027518	0.105691	13
MetS	CHA	FDM004W24	Coexistence (Str.)	0.214282	0.0243902	3
MetS	CHA	FDM004W24	Patient (Str.)	0.20843	0.0813008	10
MetS	CHA	FDM004W24	Patient (Spp.)	0.0006128	0.0406504	5
MetS	CHA	FDM004W24	New (Str.)	0.0225036	0.146341	18
MetS	CHA	FDM004W24	New (Spp.)	0.0002663	0.0406504	5
MetS	CHA	FDM004W24	Unclear	0.182583	0.414634	51
MetS	CHA	FDM006W24	Donor (Str.)	0.279324	0.0808824	11
MetS	CHA	FDM006W24	Donor (Spp.)	0.0017738	0.125	17
MetS	CHA	FDM006W24	Coexistence (Str.)	0.0099138	0.00735294	1
MetS	CHA	FDM006W24	Patient (Str.)	0.349387	0.176471	24
MetS	CHA	FDM006W24	Patient (Spp.)	0.0013328	0.0661765	9
MetS	CHA	FDM006W24	New (Str.)	0.25169	0.161765	22
MetS	CHA	FDM006W24	New (Spp.)	0	0	0
MetS	CHA	FDM006W24	Unclear	0.106579	0.382353	52
MetS	CHA	FDM008W24	Donor (Str.)	0.510293	0.116438	17
MetS	CHA	FDM008W24	Donor (Spp.)	0.0016231	0.143836	21
MetS	CHA	FDM008W24	Coexistence (Str.)	0.0764197	0.0205479	3
MetS	CHA	FDM008W24	Patient (Str.)	0.0179513	0.0890411	13
MetS	CHA	FDM008W24	Patient (Spp.)	8.81e-05	0.00684932	1
MetS	CHA	FDM008W24	New (Str.)	0.219117	0.184932	27
MetS	CHA	FDM008W24	New (Spp.)	0.0102633	0.109589	16
MetS	CHA	FDM008W24	Unclear	0.164244	0.328767	48
MetS	CHA	FDM009W24	Donor (Str.)	0.330187	0.138889	10
MetS	CHA	FDM009W24	Donor (Spp.)	0.000892	0.0972222	7
MetS	CHA	FDM009W24	Coexistence (Str.)	0.0156461	0.0416667	3
MetS	CHA	FDM009W24	Patient (Str.)	0.550886	0.166667	12
MetS	CHA	FDM009W24	Patient (Spp.)	0	0	0
MetS	CHA	FDM009W24	New (Str.)	0.0439383	0.236111	17
MetS	CHA	FDM009W24	New (Spp.)	0	0	0
MetS	CHA	FDM009W24	Unclear	0.0584509	0.319444	23
MetS	CHA	FDM010W24	Donor (Str.)	0.241714	0.0883978	16
MetS	CHA	FDM010W24	Donor (Spp.)	0.0022701	0.104972	19
MetS	CHA	FDM010W24	Coexistence (Str.)	0.274463	0.0220994	4
MetS	CHA	FDM010W24	Patient (Str.)	0.320862	0.116022	21
MetS	CHA	FDM010W24	Patient (Spp.)	0.0003009	0.0276243	5
MetS	CHA	FDM010W24	New (Str.)	0.0777434	0.20442	37
MetS	CHA	FDM010W24	New (Spp.)	0.0032695	0.0718232	13
MetS	CHA	FDM010W24	Unclear	0.0793767	0.364641	66
MetS	CHA	FDM012W24	Donor (Str.)	0.0753882	0.0645161	8
MetS	CHA	FDM012W24	Donor (Spp.)	0.0007638	0.185484	23
MetS	CHA	FDM012W24	Coexistence (Str.)	0.182186	0.0322581	4
MetS	CHA	FDM012W24	Patient (Str.)	0.553708	0.193548	24
MetS	CHA	FDM012W24	Patient (Spp.)	0	0	0
MetS	CHA	FDM012W24	New (Str.)	0.02988	0.153226	19
MetS	CHA	FDM012W24	New (Spp.)	0.0021478	0.0322581	4
MetS	CHA	FDM012W24	Unclear	0.155927	0.33871	42
MetS	CHA	FDM013W24	Donor (Str.)	0.354676	0.0764331	12
MetS	CHA	FDM013W24	Donor (Spp.)	0.0017107	0.0955414	15
MetS	CHA	FDM013W24	Coexistence (Str.)	0.0108934	0.00636943	1
MetS	CHA	FDM013W24	Patient (Str.)	0.197329	0.0955414	15
MetS	CHA	FDM013W24	Patient (Spp.)	0.0017445	0.0318471	5
MetS	CHA	FDM013W24	New (Str.)	0.289611	0.292994	46
MetS	CHA	FDM013W24	New (Spp.)	0.0091507	0.0700637	11
MetS	CHA	FDM013W24	Unclear	0.134885	0.33121	52
MetS	CHA	FDM017W24	Donor (Str.)	0.204262	0.0610687	8
MetS	CHA	FDM017W24	Donor (Spp.)	0.0012534	0.0381679	5
MetS	CHA	FDM017W24	Coexistence (Str.)	0.0403985	0.00763359	1
MetS	CHA	FDM017W24	Patient (Str.)	0.358567	0.21374	28
MetS	CHA	FDM017W24	Patient (Spp.)	0.0002568	0.0229008	3
MetS	CHA	FDM017W24	New (Str.)	0.161759	0.236641	31
MetS	CHA	FDM017W24	New (Spp.)	0.0525285	0.0305344	4
MetS	CHA	FDM017W24	Unclear	0.180974	0.389313	51
MetS	CHA	FDM019W16	Donor (Str.)	0.233166	0.0833333	12
MetS	CHA	FDM019W16	Donor (Spp.)	0.000571	0.0902778	13
MetS	CHA	FDM019W16	Coexistence (Str.)	0.156372	0.0208333	3
MetS	CHA	FDM019W16	Patient (Str.)	0.298814	0.166667	24
MetS	CHA	FDM019W16	Patient (Spp.)	0.000204	0.0486111	7
MetS	CHA	FDM019W16	New (Str.)	0.0646084	0.215278	31
MetS	CHA	FDM019W16	New (Spp.)	0.0002716	0.0138889	2
MetS	CHA	FDM019W16	Unclear	0.245992	0.361111	52
MetS	CHA	FDM020W24	Donor (Str.)	0.19695	0.0526316	8
MetS	CHA	FDM020W24	Donor (Spp.)	0.0036813	0.118421	18
MetS	CHA	FDM020W24	Coexistence (Str.)	0.1208	0.00657895	1
MetS	CHA	FDM020W24	Patient (Str.)	0.468962	0.177632	27
MetS	CHA	FDM020W24	Patient (Spp.)	0.0018098	0.0197368	3
MetS	CHA	FDM020W24	New (Str.)	0.0313031	0.210526	32
MetS	CHA	FDM020W24	New (Spp.)	0.0006908	0.0394737	6
MetS	CHA	FDM020W24	Unclear	0.175804	0.375	57
MetS	CHA	FDM022W24	Donor (Str.)	0.513933	0.139535	18
MetS	CHA	FDM022W24	Donor (Spp.)	0.000795	0.147287	19
MetS	CHA	FDM022W24	Coexistence (Str.)	0.146531	0.0232558	3
MetS	CHA	FDM022W24	Patient (Str.)	0.210361	0.0852713	11
MetS	CHA	FDM022W24	Patient (Spp.)	0.0001823	0.0310078	4
MetS	CHA	FDM022W24	New (Str.)	0.0283752	0.178295	23
MetS	CHA	FDM022W24	New (Spp.)	0.0002727	0.0155039	2
MetS	CHA	FDM022W24	Unclear	0.0995496	0.379845	49
MetS	CHA	FDM024W24	Donor (Str.)	0.670702	0.225806	28
MetS	CHA	FDM024W24	Donor (Spp.)	0.0004471	0.0725806	9
MetS	CHA	FDM024W24	Coexistence (Str.)	0.107433	0.0241935	3
MetS	CHA	FDM024W24	Patient (Str.)	0.0437527	0.0403226	5
MetS	CHA	FDM024W24	Patient (Spp.)	0	0	0
MetS	CHA	FDM024W24	New (Str.)	0.110819	0.225806	28
MetS	CHA	FDM024W24	New (Spp.)	0.0006811	0.0322581	4
MetS	CHA	FDM024W24	Unclear	0.0661656	0.379032	47
MetS	CHA	FDM025W24	Donor (Str.)	0.575461	0.153226	19
MetS	CHA	FDM025W24	Donor (Spp.)	0.0015423	0.0967742	12
MetS	CHA	FDM025W24	Coexistence (Str.)	0.0160743	0.016129	2
MetS	CHA	FDM025W24	Patient (Str.)	0.188096	0.145161	18
MetS	CHA	FDM025W24	Patient (Spp.)	1.06e-05	0.00806452	1
MetS	CHA	FDM025W24	New (Str.)	0.0810618	0.209677	26
MetS	CHA	FDM025W24	New (Spp.)	0.0012234	0.0403226	5
MetS	CHA	FDM025W24	Unclear	0.13653	0.330645	41
MetS	CHA	FDM026W24	Donor (Str.)	0.12388	0.0642857	9
MetS	CHA	FDM026W24	Donor (Spp.)	0.0085917	0.121429	17
MetS	CHA	FDM026W24	Coexistence (Str.)	0.0784415	0.0285714	4
MetS	CHA	FDM026W24	Patient (Str.)	0.623451	0.157143	22
MetS	CHA	FDM026W24	Patient (Spp.)	0.000844	0.05	7
MetS	CHA	FDM026W24	New (Str.)	0.14863	0.25	35
MetS	CHA	FDM026W24	New (Spp.)	0.0002528	0.0428571	6
MetS	CHA	FDM026W24	Unclear	0.0159095	0.285714	40
MetS	CHA	FDM028W4	Donor (Str.)	0.0128894	0.00793651	1
MetS	CHA	FDM028W4	Donor (Spp.)	0.0006827	0.142857	18
MetS	CHA	FDM028W4	Coexistence (Str.)	0.183416	0.0238095	3
MetS	CHA	FDM028W4	Patient (Str.)	0.385064	0.150794	19
MetS	CHA	FDM028W4	Patient (Spp.)	5.75e-05	0.015873	2
MetS	CHA	FDM028W4	New (Str.)	0.0160669	0.150794	19
MetS	CHA	FDM028W4	New (Spp.)	0.0137667	0.047619	6
MetS	CHA	FDM028W4	Unclear	0.388057	0.460317	58
MetS	CHA	FDM030W24	Donor (Str.)	0.338422	0.0746269	10
MetS	CHA	FDM030W24	Donor (Spp.)	0.0004586	0.0746269	10
MetS	CHA	FDM030W24	Coexistence (Str.)	0.0694523	0.0373134	5
MetS	CHA	FDM030W24	Patient (Str.)	0.404036	0.238806	32
MetS	CHA	FDM030W24	Patient (Spp.)	7.2e-05	0.00746269	1
MetS	CHA	FDM030W24	New (Str.)	0.112411	0.201493	27
MetS	CHA	FDM030W24	New (Spp.)	0.0002317	0.0298507	4
MetS	CHA	FDM030W24	Unclear	0.0749159	0.335821	45
MetS	CHA	FDM031W24	Donor (Str.)	0.535195	0.0814815	11
MetS	CHA	FDM031W24	Donor (Spp.)	0.0003696	0.0962963	13
MetS	CHA	FDM031W24	Coexistence (Str.)	0.140065	0.037037	5
MetS	CHA	FDM031W24	Patient (Str.)	0.16982	0.140741	19
MetS	CHA	FDM031W24	Patient (Spp.)	0.0002986	0.0222222	3
MetS	CHA	FDM031W24	New (Str.)	0.0622904	0.192593	26
MetS	CHA	FDM031W24	New (Spp.)	1.69e-05	0.00740741	1
MetS	CHA	FDM031W24	Unclear	0.0919445	0.422222	57
MetS	CHA	FDM034W24	Donor (Str.)	0.007733	0.0428571	6
MetS	CHA	FDM034W24	Donor (Spp.)	0.0004597	0.0714286	10
MetS	CHA	FDM034W24	Coexistence (Str.)	0.202425	0.0285714	4
MetS	CHA	FDM034W24	Patient (Str.)	0.679608	0.257143	36
MetS	CHA	FDM034W24	Patient (Spp.)	0.0006274	0.05	7
MetS	CHA	FDM034W24	New (Str.)	0.0285122	0.192857	27
MetS	CHA	FDM034W24	New (Spp.)	0	0	0
MetS	CHA	FDM034W24	Unclear	0.0806348	0.357143	50
MetS	CHA	FDM035W24	Donor (Str.)	0.0996548	0.0632184	11
MetS	CHA	FDM035W24	Donor (Spp.)	0.0011991	0.0747126	13
MetS	CHA	FDM035W24	Coexistence (Str.)	0.0197558	0.0114943	2
MetS	CHA	FDM035W24	Patient (Str.)	0.628528	0.137931	24
MetS	CHA	FDM035W24	Patient (Spp.)	0.0002115	0.0229885	4
MetS	CHA	FDM035W24	New (Str.)	0.081445	0.189655	33
MetS	CHA	FDM035W24	New (Spp.)	0.0169823	0.045977	8
MetS	CHA	FDM035W24	Unclear	0.152224	0.454023	79
MetS	CHA	FDM037W24	Donor (Str.)	0.0032295	0.0234375	3
MetS	CHA	FDM037W24	Donor (Spp.)	0.0002487	0.09375	12
MetS	CHA	FDM037W24	Coexistence (Str.)	0.378922	0.0078125	1
MetS	CHA	FDM037W24	Patient (Str.)	0.563109	0.296875	38
MetS	CHA	FDM037W24	Patient (Spp.)	0.0011481	0.0234375	3
MetS	CHA	FDM037W24	New (Str.)	0.0189474	0.09375	12
MetS	CHA	FDM037W24	New (Spp.)	0.0003835	0.03125	4
MetS	CHA	FDM037W24	Unclear	0.0340116	0.429688	55
MetS	CHA	FDM040W24	Donor (Str.)	0.886688	0.203252	25
MetS	CHA	FDM040W24	Donor (Spp.)	0.0025433	0.162602	20
MetS	CHA	FDM040W24	Coexistence (Str.)	0.0092818	0.00813008	1
MetS	CHA	FDM040W24	Patient (Str.)	0.0048347	0.0325203	4
MetS	CHA	FDM040W24	Patient (Spp.)	0.0003148	0.0325203	4
MetS	CHA	FDM040W24	New (Str.)	0.0179163	0.121951	15
MetS	CHA	FDM040W24	New (Spp.)	0.0002101	0.0325203	4
MetS	CHA	FDM040W24	Unclear	0.078211	0.406504	50
MetS	CHA	FDM041W24	Donor (Str.)	0.236674	0.14433	14
MetS	CHA	FDM041W24	Donor (Spp.)	3.64e-05	0.0412371	4
MetS	CHA	FDM041W24	Coexistence (Str.)	0.0635962	0.0206186	2
MetS	CHA	FDM041W24	Patient (Str.)	0.329498	0.247423	24
MetS	CHA	FDM041W24	Patient (Spp.)	0	0	0
MetS	CHA	FDM041W24	New (Str.)	0.0425386	0.164948	16
MetS	CHA	FDM041W24	New (Spp.)	0.0024264	0.0309278	3
MetS	CHA	FDM041W24	Unclear	0.32523	0.350515	34
MetS	CHA	FDM042W24	Donor (Str.)	0.209309	0.118343	20
MetS	CHA	FDM042W24	Donor (Spp.)	0.0007736	0.130178	22
MetS	CHA	FDM042W24	Coexistence (Str.)	0.0144994	0.0118343	2
MetS	CHA	FDM042W24	Patient (Str.)	0.585888	0.136095	23
MetS	CHA	FDM042W24	Patient (Spp.)	0.0132555	0.0236686	4
MetS	CHA	FDM042W24	New (Str.)	0.0502756	0.147929	25
MetS	CHA	FDM042W24	New (Spp.)	0.0056471	0.0769231	13
MetS	CHA	FDM042W24	Unclear	0.120352	0.35503	60
MetS	CHA	FDM043W24	Donor (Str.)	0.310734	0.0878378	13
MetS	CHA	FDM043W24	Donor (Spp.)	0.0016221	0.0810811	12
MetS	CHA	FDM043W24	Coexistence (Str.)	0	0	0
MetS	CHA	FDM043W24	Patient (Str.)	0.101749	0.0675676	10
MetS	CHA	FDM043W24	Patient (Spp.)	0.0004615	0.0405405	6
MetS	CHA	FDM043W24	New (Str.)	0.327654	0.25	37
MetS	CHA	FDM043W24	New (Spp.)	0.0012482	0.0540541	8
MetS	CHA	FDM043W24	Unclear	0.256532	0.418919	62
MetS	CHA	FDM046W24	Donor (Str.)	0.150899	0.0819672	10
MetS	CHA	FDM046W24	Donor (Spp.)	0.0004615	0.0901639	11
MetS	CHA	FDM046W24	Coexistence (Str.)	0.0267164	0.0163934	2
MetS	CHA	FDM046W24	Patient (Str.)	0.56249	0.155738	19
MetS	CHA	FDM046W24	Patient (Spp.)	0.0006537	0.0327869	4
MetS	CHA	FDM046W24	New (Str.)	0.191026	0.163934	20
MetS	CHA	FDM046W24	New (Spp.)	0.0032133	0.00819672	1
MetS	CHA	FDM046W24	Unclear	0.0645406	0.45082	55
MetS	CHA	FDM047W24	Donor (Str.)	0.231571	0.101911	16
MetS	CHA	FDM047W24	Donor (Spp.)	0.000338	0.0700637	11
MetS	CHA	FDM047W24	Coexistence (Str.)	0.163927	0.0191083	3
MetS	CHA	FDM047W24	Patient (Str.)	0.499916	0.171975	27
MetS	CHA	FDM047W24	Patient (Spp.)	9.38e-05	0.0191083	3
MetS	CHA	FDM047W24	New (Str.)	0.0571028	0.210191	33
MetS	CHA	FDM047W24	New (Spp.)	0.002574	0.0573248	9
MetS	CHA	FDM047W24	Unclear	0.0444776	0.350318	55
MetS	CHA	FDM048W24	Donor (Str.)	0.347542	0.156522	18
MetS	CHA	FDM048W24	Donor (Spp.)	0.0003216	0.0782609	9
MetS	CHA	FDM048W24	Coexistence (Str.)	0.0774318	0.026087	3
MetS	CHA	FDM048W24	Patient (Str.)	0.190751	0.0782609	9
MetS	CHA	FDM048W24	Patient (Spp.)	0.0001133	0.00869565	1
MetS	CHA	FDM048W24	New (Str.)	0.311872	0.243478	28
MetS	CHA	FDM048W24	New (Spp.)	0.000157	0.0347826	4
MetS	CHA	FDM048W24	Unclear	0.0718126	0.373913	43
MetS	CHA	FDM049W24	Donor (Str.)	0.149606	0.0862069	10
MetS	CHA	FDM049W24	Donor (Spp.)	0.0042732	0.155172	18
MetS	CHA	FDM049W24	Coexistence (Str.)	0	0	0
MetS	CHA	FDM049W24	Patient (Str.)	0.0134857	0.0431034	5
MetS	CHA	FDM049W24	Patient (Spp.)	0.0020901	0.0344828	4
MetS	CHA	FDM049W24	New (Str.)	0.740648	0.206897	24
MetS	CHA	FDM049W24	New (Spp.)	0.016263	0.12069	14
MetS	CHA	FDM049W24	Unclear	0.0736332	0.353448	41
MetS	CHA	FDM050W24	Donor (Str.)	0	0	0
MetS	CHA	FDM050W24	Donor (Spp.)	0.0127549	0.2	10
MetS	CHA	FDM050W24	Coexistence (Str.)	0	0	0
MetS	CHA	FDM050W24	Patient (Str.)	0	0	0
MetS	CHA	FDM050W24	Patient (Spp.)	0.0025466	0.06	3
MetS	CHA	FDM050W24	New (Str.)	0.130655	0.2	10
MetS	CHA	FDM050W24	New (Spp.)	0.102744	0.22	11
MetS	CHA	FDM050W24	Unclear	0.751299	0.32	16
MetS	CHA	FDM051W24	Donor (Str.)	0.510383	0.198529	27
MetS	CHA	FDM051W24	Donor (Spp.)	0.0006662	0.102941	14
MetS	CHA	FDM051W24	Coexistence (Str.)	0.0113692	0.0147059	2
MetS	CHA	FDM051W24	Patient (Str.)	0.120183	0.0220588	3
MetS	CHA	FDM051W24	Patient (Spp.)	5.87e-05	0.00735294	1
MetS	CHA	FDM051W24	New (Str.)	0.0582196	0.139706	19
MetS	CHA	FDM051W24	New (Spp.)	0.0002406	0.0514706	7
MetS	CHA	FDM051W24	Unclear	0.29888	0.463235	63
MetS	CHA	FDM053W24	Donor (Str.)	0.158979	0.14	14
MetS	CHA	FDM053W24	Donor (Spp.)	0.0010824	0.11	11
MetS	CHA	FDM053W24	Coexistence (Str.)	0.116812	0.03	3
MetS	CHA	FDM053W24	Patient (Str.)	0.44346	0.1	10
MetS	CHA	FDM053W24	Patient (Spp.)	0	0	0
MetS	CHA	FDM053W24	New (Str.)	0.177002	0.17	17
MetS	CHA	FDM053W24	New (Spp.)	0.0003404	0.02	2
MetS	CHA	FDM053W24	Unclear	0.102325	0.43	43
MetS	CHA	FDM055W24	Donor (Str.)	0.154499	0.075	12
MetS	CHA	FDM055W24	Donor (Spp.)	0.0444849	0.0875	14
MetS	CHA	FDM055W24	Coexistence (Str.)	0.0176931	0.00625	1
MetS	CHA	FDM055W24	Patient (Str.)	0.353933	0.225	36
MetS	CHA	FDM055W24	Patient (Spp.)	5.15e-05	0.0125	2
MetS	CHA	FDM055W24	New (Str.)	0.200734	0.13125	21
MetS	CHA	FDM055W24	New (Spp.)	0.0798699	0.04375	7
MetS	CHA	FDM055W24	Unclear	0.148735	0.41875	67
MetS	CHA	FDM059W24	Donor (Str.)	0.115761	0.0561224	11
MetS	CHA	FDM059W24	Donor (Spp.)	0.0106451	0.0867347	17
MetS	CHA	FDM059W24	Coexistence (Str.)	0.0217141	0.00510204	1
MetS	CHA	FDM059W24	Patient (Str.)	0.421039	0.188776	37
MetS	CHA	FDM059W24	Patient (Spp.)	0.0028347	0.0459184	9
MetS	CHA	FDM059W24	New (Str.)	0.147795	0.178571	35
MetS	CHA	FDM059W24	New (Spp.)	0.0545625	0.117347	23
MetS	CHA	FDM059W24	Unclear	0.22565	0.321429	63
MetS	CHA	FDM060W24	Donor (Str.)	0.151712	0.115108	16
MetS	CHA	FDM060W24	Donor (Spp.)	0.0005617	0.0935252	13
MetS	CHA	FDM060W24	Coexistence (Str.)	0.0177087	0.00719424	1
MetS	CHA	FDM060W24	Patient (Str.)	0.149545	0.028777	4
MetS	CHA	FDM060W24	Patient (Spp.)	0.0002329	0.00719424	1
MetS	CHA	FDM060W24	New (Str.)	0.605393	0.323741	45
MetS	CHA	FDM060W24	New (Spp.)	0.0413603	0.0359712	5
MetS	CHA	FDM060W24	Unclear	0.0334867	0.388489	54
MetS	CHA	FDM061W24	Donor (Str.)	0.0268048	0.0194805	3
MetS	CHA	FDM061W24	Donor (Spp.)	0.0035452	0.24026	37
MetS	CHA	FDM061W24	Coexistence (Str.)	0	0	0
MetS	CHA	FDM061W24	Patient (Str.)	0.0019391	0.012987	2
MetS	CHA	FDM061W24	Patient (Spp.)	0	0	0
MetS	CHA	FDM061W24	New (Str.)	0.48114	0.233766	36
MetS	CHA	FDM061W24	New (Spp.)	0.009336	0.0974026	15
MetS	CHA	FDM061W24	Unclear	0.477235	0.396104	61
MetS	OSU	TF01_26wk	Donor (Str.)	0.161084	0.0444444	4
MetS	OSU	TF01_26wk	Donor (Spp.)	0.0064424	0.133333	12
MetS	OSU	TF01_26wk	Coexistence (Str.)	0	0	0
MetS	OSU	TF01_26wk	Patient (Str.)	0.0323037	0.0111111	1
MetS	OSU	TF01_26wk	Patient (Spp.)	0.0005185	0.0111111	1
MetS	OSU	TF01_26wk	New (Str.)	0.236117	0.244444	22
MetS	OSU	TF01_26wk	New (Spp.)	0.115789	0.0555556	5
MetS	OSU	TF01_26wk	Unclear	0.447746	0.5	45
MetS	OSU	TF03_26wk	Donor (Str.)	0.161353	0.0515464	5
MetS	OSU	TF03_26wk	Donor (Spp.)	0.0012582	0.113402	11
MetS	OSU	TF03_26wk	Coexistence (Str.)	0	0	0
MetS	OSU	TF03_26wk	Patient (Str.)	0.519971	0.247423	24
MetS	OSU	TF03_26wk	Patient (Spp.)	0.0018752	0.0309278	3
MetS	OSU	TF03_26wk	New (Str.)	0.1224	0.216495	21
MetS	OSU	TF03_26wk	New (Spp.)	0.0019226	0.0206186	2
MetS	OSU	TF03_26wk	Unclear	0.19122	0.319588	31
MetS	OSU	TF08_6wk	Donor (Str.)	0.596745	0.0967742	9
MetS	OSU	TF08_6wk	Donor (Spp.)	0.0181789	0.107527	10
MetS	OSU	TF08_6wk	Coexistence (Str.)	0	0	0
MetS	OSU	TF08_6wk	Patient (Str.)	0.29604	0.215054	20
MetS	OSU	TF08_6wk	Patient (Spp.)	0.0017968	0.0322581	3
MetS	OSU	TF08_6wk	New (Str.)	0.0404554	0.204301	19
MetS	OSU	TF08_6wk	New (Spp.)	0.0032863	0.0537634	5
MetS	OSU	TF08_6wk	Unclear	0.043497	0.290323	27
MetS	OSU	TF10_26wk	Donor (Str.)	0.0033128	0.0175439	1
MetS	OSU	TF10_26wk	Donor (Spp.)	0.0032696	0.122807	7
MetS	OSU	TF10_26wk	Coexistence (Str.)	0	0	0
MetS	OSU	TF10_26wk	Patient (Str.)	0.636612	0.0701754	4
MetS	OSU	TF10_26wk	Patient (Spp.)	0	0	0
MetS	OSU	TF10_26wk	New (Str.)	0.313746	0.350877	20
MetS	OSU	TF10_26wk	New (Spp.)	0.0010062	0.105263	6
MetS	OSU	TF10_26wk	Unclear	0.0420531	0.333333	19
MetS	OSU	TF11_26wk	Donor (Str.)	0.157297	0.127907	11
MetS	OSU	TF11_26wk	Donor (Spp.)	0.0018786	0.127907	11
MetS	OSU	TF11_26wk	Coexistence (Str.)	0	0	0
MetS	OSU	TF11_26wk	Patient (Str.)	0.617519	0.151163	13
MetS	OSU	TF11_26wk	Patient (Spp.)	0.0020513	0.0232558	2
MetS	OSU	TF11_26wk	New (Str.)	0.192402	0.186047	16
MetS	OSU	TF11_26wk	New (Spp.)	0.000544	0.104651	9
MetS	OSU	TF11_26wk	Unclear	0.0283078	0.27907	24
MetS	OSU	TF13_26wk	Donor (Str.)	0.344245	0.106195	12
MetS	OSU	TF13_26wk	Donor (Spp.)	0.0016774	0.079646	9
MetS	OSU	TF13_26wk	Coexistence (Str.)	0.0175838	0.00884956	1
MetS	OSU	TF13_26wk	Patient (Str.)	0.322869	0.19469	22
MetS	OSU	TF13_26wk	Patient (Spp.)	0.0008257	0.0442478	5
MetS	OSU	TF13_26wk	New (Str.)	0.132371	0.238938	27
MetS	OSU	TF13_26wk	New (Spp.)	0.0059388	0.168142	19
MetS	OSU	TF13_26wk	Unclear	0.17449	0.159292	18
MetS	OSU	TF16_26wk	Donor (Str.)	0.812704	0.2	17
MetS	OSU	TF16_26wk	Donor (Spp.)	0.001258	0.129412	11
MetS	OSU	TF16_26wk	Coexistence (Str.)	0	0	0
MetS	OSU	TF16_26wk	Patient (Str.)	0.0897758	0.105882	9
MetS	OSU	TF16_26wk	Patient (Spp.)	0	0	0
MetS	OSU	TF16_26wk	New (Str.)	0.0514039	0.235294	20
MetS	OSU	TF16_26wk	New (Spp.)	0.0006274	0.0823529	7
MetS	OSU	TF16_26wk	Unclear	0.0442312	0.247059	21
MetS	OSU	TF19_12wk	Donor (Str.)	0.56987	0.220779	17
MetS	OSU	TF19_12wk	Donor (Spp.)	0.0003205	0.038961	3
MetS	OSU	TF19_12wk	Coexistence (Str.)	0.0064068	0.012987	1
MetS	OSU	TF19_12wk	Patient (Str.)	0.196897	0.103896	8
MetS	OSU	TF19_12wk	Patient (Spp.)	0.0003509	0.025974	2
MetS	OSU	TF19_12wk	New (Str.)	0.0686949	0.246753	19
MetS	OSU	TF19_12wk	New (Spp.)	0	0	0
MetS	OSU	TF19_12wk	Unclear	0.15746	0.350649	27
MetS	OSU	TF20_26wk	Donor (Str.)	0.0092537	0.0537634	5
MetS	OSU	TF20_26wk	Donor (Spp.)	0.0003084	0.0537634	5
MetS	OSU	TF20_26wk	Coexistence (Str.)	0	0	0
MetS	OSU	TF20_26wk	Patient (Str.)	0.668832	0.258065	24
MetS	OSU	TF20_26wk	Patient (Spp.)	0.0008976	0.0430108	4
MetS	OSU	TF20_26wk	New (Str.)	0.0847971	0.225806	21
MetS	OSU	TF20_26wk	New (Spp.)	0.0050667	0.0215054	2
MetS	OSU	TF20_26wk	Unclear	0.230845	0.344086	32
MetS	OSU	TF21_26wk	Donor (Str.)	0.368006	0.209302	18
MetS	OSU	TF21_26wk	Donor (Spp.)	0.0008389	0.0813953	7
MetS	OSU	TF21_26wk	Coexistence (Str.)	0	0	0
MetS	OSU	TF21_26wk	Patient (Str.)	0.371686	0.0813953	7
MetS	OSU	TF21_26wk	Patient (Spp.)	0.0001561	0.0116279	1
MetS	OSU	TF21_26wk	New (Str.)	0.219436	0.244186	21
MetS	OSU	TF21_26wk	New (Spp.)	0.0041704	0.0581395	5
MetS	OSU	TF21_26wk	Unclear	0.0357068	0.313953	27
MetS	OSU	TF22_26wk	Donor (Str.)	0.24398	0.14433	14
MetS	OSU	TF22_26wk	Donor (Spp.)	0.0023537	0.103093	10
MetS	OSU	TF22_26wk	Coexistence (Str.)	0.135897	0.0206186	2
MetS	OSU	TF22_26wk	Patient (Str.)	0.301755	0.123711	12
MetS	OSU	TF22_26wk	Patient (Spp.)	0	0	0
MetS	OSU	TF22_26wk	New (Str.)	0.140702	0.28866	28
MetS	OSU	TF22_26wk	New (Spp.)	0.0064555	0.0412371	4
MetS	OSU	TF22_26wk	Unclear	0.168856	0.278351	27
MetS	OSU	TF23_26wk	Donor (Str.)	0.101186	0.140845	10
MetS	OSU	TF23_26wk	Donor (Spp.)	0.0003323	0.028169	2
MetS	OSU	TF23_26wk	Coexistence (Str.)	0	0	0
MetS	OSU	TF23_26wk	Patient (Str.)	0.648063	0.056338	4
MetS	OSU	TF23_26wk	Patient (Spp.)	0.000566	0.0704225	5
MetS	OSU	TF23_26wk	New (Str.)	0.2214	0.267606	19
MetS	OSU	TF23_26wk	New (Spp.)	0.0004883	0.112676	8
MetS	OSU	TF23_26wk	Unclear	0.0279644	0.323944	23
MetS	OSU	TF28_26wk	Donor (Str.)	0.0011503	0.0428571	3
MetS	OSU	TF28_26wk	Donor (Spp.)	0.0003859	0.0857143	6
MetS	OSU	TF28_26wk	Coexistence (Str.)	0.0354687	0.0142857	1
MetS	OSU	TF28_26wk	Patient (Str.)	0.89945	0.257143	18
MetS	OSU	TF28_26wk	Patient (Spp.)	0.0016233	0.0571429	4
MetS	OSU	TF28_26wk	New (Str.)	0.0533897	0.185714	13
MetS	OSU	TF28_26wk	New (Spp.)	0.0003383	0.0857143	6
MetS	OSU	TF28_26wk	Unclear	0.0081935	0.271429	19
MetS	OSU	TF29_26wk	Donor (Str.)	0.407615	0.222222	24
MetS	OSU	TF29_26wk	Donor (Spp.)	0.0034719	0.138889	15
MetS	OSU	TF29_26wk	Coexistence (Str.)	0	0	0
MetS	OSU	TF29_26wk	Patient (Str.)	0.160476	0.0648148	7
MetS	OSU	TF29_26wk	Patient (Spp.)	0	0	0
MetS	OSU	TF29_26wk	New (Str.)	0.288939	0.12963	14
MetS	OSU	TF29_26wk	New (Spp.)	0.0030064	0.12963	14
MetS	OSU	TF29_26wk	Unclear	0.136492	0.314815	34
MetS	OSU	TF30_26wk	Donor (Str.)	0.0262744	0.121622	9
MetS	OSU	TF30_26wk	Donor (Spp.)	0.0007734	0.108108	8
MetS	OSU	TF30_26wk	Coexistence (Str.)	0.0258012	0.0135135	1
MetS	OSU	TF30_26wk	Patient (Str.)	0.334172	0.121622	9
MetS	OSU	TF30_26wk	Patient (Spp.)	0	0	0
MetS	OSU	TF30_26wk	New (Str.)	0.538857	0.337838	25
MetS	OSU	TF30_26wk	New (Spp.)	0.0007387	0.0810811	6
MetS	OSU	TF30_26wk	Unclear	0.073383	0.216216	16
MetS	OSU	TF34_26wk	Donor (Str.)	0.0254569	0.122222	11
MetS	OSU	TF34_26wk	Donor (Spp.)	0.0009749	0.1	9
MetS	OSU	TF34_26wk	Coexistence (Str.)	0.0259787	0.0111111	1
MetS	OSU	TF34_26wk	Patient (Str.)	0.504125	0.122222	11
MetS	OSU	TF34_26wk	Patient (Spp.)	0.0006027	0.0111111	1
MetS	OSU	TF34_26wk	New (Str.)	0.298928	0.411111	37
MetS	OSU	TF34_26wk	New (Spp.)	0.0092088	0.0888889	8
MetS	OSU	TF34_26wk	Unclear	0.134726	0.133333	12
MetS	OSU	TF35_26wk	Donor (Str.)	0.337349	0.0581395	5
MetS	OSU	TF35_26wk	Donor (Spp.)	0.0010702	0.127907	11
MetS	OSU	TF35_26wk	Coexistence (Str.)	0.155456	0.0116279	1
MetS	OSU	TF35_26wk	Patient (Str.)	0.385047	0.22093	19
MetS	OSU	TF35_26wk	Patient (Spp.)	6.12e-05	0.0116279	1
MetS	OSU	TF35_26wk	New (Str.)	0.0919106	0.232558	20
MetS	OSU	TF35_26wk	New (Spp.)	0.0026358	0.104651	9
MetS	OSU	TF35_26wk	Unclear	0.0264697	0.232558	20
MetS	OSU	TF36_26wk	Donor (Str.)	0.80953	0.261905	22
MetS	OSU	TF36_26wk	Donor (Spp.)	0.0007688	0.0833333	7
MetS	OSU	TF36_26wk	Coexistence (Str.)	0	0	0
MetS	OSU	TF36_26wk	Patient (Str.)	0.0367756	0.0833333	7
MetS	OSU	TF36_26wk	Patient (Spp.)	0	0	0
MetS	OSU	TF36_26wk	New (Str.)	0.0822772	0.238095	20
MetS	OSU	TF36_26wk	New (Spp.)	0.0049275	0.0833333	7
MetS	OSU	TF36_26wk	Unclear	0.0657214	0.25	21
MetS	OSU	TF38_26wk	Donor (Str.)	0.577164	0.103896	8
MetS	OSU	TF38_26wk	Donor (Spp.)	0.0009246	0.103896	8
MetS	OSU	TF38_26wk	Coexistence (Str.)	0	0	0
MetS	OSU	TF38_26wk	Patient (Str.)	0.188694	0.194805	15
MetS	OSU	TF38_26wk	Patient (Spp.)	0.0001104	0.012987	1
MetS	OSU	TF38_26wk	New (Str.)	0.204907	0.311688	24
MetS	OSU	TF38_26wk	New (Spp.)	0.0005841	0.025974	2
MetS	OSU	TF38_26wk	Unclear	0.0276162	0.246753	19
MetS	OSU	TF39_26wk	Donor (Str.)	0.189826	0.114754	14
MetS	OSU	TF39_26wk	Donor (Spp.)	0.0017246	0.0901639	11
MetS	OSU	TF39_26wk	Coexistence (Str.)	0.106572	0.0163934	2
MetS	OSU	TF39_26wk	Patient (Str.)	0.400902	0.131148	16
MetS	OSU	TF39_26wk	Patient (Spp.)	0.0006701	0.0409836	5
MetS	OSU	TF39_26wk	New (Str.)	0.111249	0.221311	27
MetS	OSU	TF39_26wk	New (Spp.)	0.0135263	0.106557	13
MetS	OSU	TF39_26wk	Unclear	0.175529	0.278689	34
MetS	OSU	TF42_26wk	Donor (Str.)	0.536427	0.195652	18
MetS	OSU	TF42_26wk	Donor (Spp.)	0.0008482	0.108696	10
MetS	OSU	TF42_26wk	Coexistence (Str.)	0	0	0
MetS	OSU	TF42_26wk	Patient (Str.)	0.323978	0.195652	18
MetS	OSU	TF42_26wk	Patient (Spp.)	0	0	0
MetS	OSU	TF42_26wk	New (Str.)	0.0646257	0.163043	15
MetS	OSU	TF42_26wk	New (Spp.)	0.0229839	0.0434783	4
MetS	OSU	TF42_26wk	Unclear	0.0511363	0.293478	27
MetS	OSU	TF43_6wk	Donor (Str.)	0.752217	0.193182	17
MetS	OSU	TF43_6wk	Donor (Spp.)	0.0012442	0.136364	12
MetS	OSU	TF43_6wk	Coexistence (Str.)	0	0	0
MetS	OSU	TF43_6wk	Patient (Str.)	0.0682418	0.125	11
MetS	OSU	TF43_6wk	Patient (Spp.)	2.24e-05	0.0113636	1
MetS	OSU	TF43_6wk	New (Str.)	0.0670121	0.204545	18
MetS	OSU	TF43_6wk	New (Spp.)	0	0	0
MetS	OSU	TF43_6wk	Unclear	0.111262	0.329545	29
MetS	OSU	TF46_12wk	Donor (Str.)	0.250397	0.135593	8
MetS	OSU	TF46_12wk	Donor (Spp.)	0.000934	0.101695	6
MetS	OSU	TF46_12wk	Coexistence (Str.)	0.232779	0.0677966	4
MetS	OSU	TF46_12wk	Patient (Str.)	0.42686	0.237288	14
MetS	OSU	TF46_12wk	Patient (Spp.)	0	0	0
MetS	OSU	TF46_12wk	New (Str.)	0.0528632	0.135593	8
MetS	OSU	TF46_12wk	New (Spp.)	0	0	0
MetS	OSU	TF46_12wk	Unclear	0.0361669	0.322034	19
MetS	OSU	TF49_26wk	Donor (Str.)	0.184328	0.147059	15
MetS	OSU	TF49_26wk	Donor (Spp.)	0.0026859	0.0784314	8
MetS	OSU	TF49_26wk	Coexistence (Str.)	0.0602385	0.00980392	1
MetS	OSU	TF49_26wk	Patient (Str.)	0.465222	0.137255	14
MetS	OSU	TF49_26wk	Patient (Spp.)	0	0	0
MetS	OSU	TF49_26wk	New (Str.)	0.172544	0.264706	27
MetS	OSU	TF49_26wk	New (Spp.)	0.0013304	0.0588235	6
MetS	OSU	TF49_26wk	Unclear	0.113651	0.303922	31
MetS	OSU	TM01_26wk	Donor (Str.)	0.60689	0.358025	29
MetS	OSU	TM01_26wk	Donor (Spp.)	0.0002172	0.0493827	4
MetS	OSU	TM01_26wk	Coexistence (Str.)	0	0	0
MetS	OSU	TM01_26wk	Patient (Str.)	0.117686	0.0864198	7
MetS	OSU	TM01_26wk	Patient (Spp.)	0.0003979	0.0123457	1
MetS	OSU	TM01_26wk	New (Str.)	0.222624	0.222222	18
MetS	OSU	TM01_26wk	New (Spp.)	0.0083609	0.0246914	2
MetS	OSU	TM01_26wk	Unclear	0.0438242	0.246914	20
MetS	OSU	TM02_12wk	Donor (Str.)	0.157119	0.166667	15
MetS	OSU	TM02_12wk	Donor (Spp.)	0.0032117	0.1	9
MetS	OSU	TM02_12wk	Coexistence (Str.)	0	0	0
MetS	OSU	TM02_12wk	Patient (Str.)	0.158303	0.1	9
MetS	OSU	TM02_12wk	Patient (Spp.)	0	0	0
MetS	OSU	TM02_12wk	New (Str.)	0.491617	0.266667	24
MetS	OSU	TM02_12wk	New (Spp.)	0.006745	0.0888889	8
MetS	OSU	TM02_12wk	Unclear	0.183004	0.277778	25
MetS	OSU	TM04_26wk	Donor (Str.)	0.043272	0.0714286	7
MetS	OSU	TM04_26wk	Donor (Spp.)	0.001132	0.0714286	7
MetS	OSU	TM04_26wk	Coexistence (Str.)	0.0226007	0.0102041	1
MetS	OSU	TM04_26wk	Patient (Str.)	0.406743	0.163265	16
MetS	OSU	TM04_26wk	Patient (Spp.)	0.0037191	0.132653	13
MetS	OSU	TM04_26wk	New (Str.)	0.241055	0.306122	30
MetS	OSU	TM04_26wk	New (Spp.)	0.0005223	0.0612245	6
MetS	OSU	TM04_26wk	Unclear	0.280955	0.183673	18
MetS	OSU	TM05_26wk	Donor (Str.)	0.003512	0.0108696	1
MetS	OSU	TM05_26wk	Donor (Spp.)	0.0008303	0.0652174	6
MetS	OSU	TM05_26wk	Coexistence (Str.)	0	0	0
MetS	OSU	TM05_26wk	Patient (Str.)	0.696615	0.304348	28
MetS	OSU	TM05_26wk	Patient (Spp.)	0.0004084	0.0543478	5
MetS	OSU	TM05_26wk	New (Str.)	0.19465	0.25	23
MetS	OSU	TM05_26wk	New (Spp.)	0.0009529	0.0978261	9
MetS	OSU	TM05_26wk	Unclear	0.103032	0.217391	20
MetS	OSU	TM08_26wk	Donor (Str.)	0.116429	0.152381	16
MetS	OSU	TM08_26wk	Donor (Spp.)	0.0220756	0.12381	13
MetS	OSU	TM08_26wk	Coexistence (Str.)	0.164619	0.0285714	3
MetS	OSU	TM08_26wk	Patient (Str.)	0.339804	0.161905	17
MetS	OSU	TM08_26wk	Patient (Spp.)	0	0	0
MetS	OSU	TM08_26wk	New (Str.)	0.325012	0.209524	22
MetS	OSU	TM08_26wk	New (Spp.)	0.0036227	0.152381	16
MetS	OSU	TM08_26wk	Unclear	0.028437	0.171429	18
MetS	OSU	TM10_26wk	Donor (Str.)	0.12111	0.191176	13
MetS	OSU	TM10_26wk	Donor (Spp.)	0.0021589	0.0882353	6
MetS	OSU	TM10_26wk	Coexistence (Str.)	0	0	0
MetS	OSU	TM10_26wk	Patient (Str.)	0.544393	0.0735294	5
MetS	OSU	TM10_26wk	Patient (Spp.)	0.0954923	0.0441176	3
MetS	OSU	TM10_26wk	New (Str.)	0.139992	0.147059	10
MetS	OSU	TM10_26wk	New (Spp.)	0.0001613	0.0294118	2
MetS	OSU	TM10_26wk	Unclear	0.0966919	0.426471	29
MetS	OSU	TM14_26wk	Donor (Str.)	0.0386583	0.0434783	4
MetS	OSU	TM14_26wk	Donor (Spp.)	0.0007276	0.0869565	8
MetS	OSU	TM14_26wk	Coexistence (Str.)	0	0	0
MetS	OSU	TM14_26wk	Patient (Str.)	0.648333	0.304348	28
MetS	OSU	TM14_26wk	Patient (Spp.)	0.0007598	0.0543478	5
MetS	OSU	TM14_26wk	New (Str.)	0.142952	0.23913	22
MetS	OSU	TM14_26wk	New (Spp.)	0.0289942	0.0217391	2
MetS	OSU	TM14_26wk	Unclear	0.139575	0.25	23
MetS	OSU	TM17_26wk	Donor (Str.)	0.0394325	0.0795455	7
MetS	OSU	TM17_26wk	Donor (Spp.)	0.0112304	0.0909091	8
MetS	OSU	TM17_26wk	Coexistence (Str.)	0.0420295	0.0113636	1
MetS	OSU	TM17_26wk	Patient (Str.)	0.703881	0.193182	17
MetS	OSU	TM17_26wk	Patient (Spp.)	0.000702	0.102273	9
MetS	OSU	TM17_26wk	New (Str.)	0.0673232	0.238636	21
MetS	OSU	TM17_26wk	New (Spp.)	0.102025	0.0681818	6
MetS	OSU	TM17_26wk	Unclear	0.0333766	0.215909	19
MetS	OSU	TM18_26wk	Donor (Str.)	0.591883	0.276316	21
MetS	OSU	TM18_26wk	Donor (Spp.)	0.0030987	0.144737	11
MetS	OSU	TM18_26wk	Coexistence (Str.)	0	0	0
MetS	OSU	TM18_26wk	Patient (Str.)	0.116626	0.0657895	5
MetS	OSU	TM18_26wk	Patient (Spp.)	0	0	0
MetS	OSU	TM18_26wk	New (Str.)	0.166703	0.157895	12
MetS	OSU	TM18_26wk	New (Spp.)	0.014054	0.0657895	5
MetS	OSU	TM18_26wk	Unclear	0.107635	0.289474	22
MetS	OSU	TM21_26wk	Donor (Str.)	0.393135	0.268657	18
MetS	OSU	TM21_26wk	Donor (Spp.)	0.0012948	0.119403	8
MetS	OSU	TM21_26wk	Coexistence (Str.)	0	0	0
MetS	OSU	TM21_26wk	Patient (Str.)	0.231289	0.104478	7
MetS	OSU	TM21_26wk	Patient (Spp.)	3.32e-05	0.0149254	1
MetS	OSU	TM21_26wk	New (Str.)	0.230137	0.149254	10
MetS	OSU	TM21_26wk	New (Spp.)	0.0037693	0.0298507	2
MetS	OSU	TM21_26wk	Unclear	0.140342	0.313433	21
MetS	OSU	TM28_26wk	Donor (Str.)	0.263136	0.119565	11
MetS	OSU	TM28_26wk	Donor (Spp.)	0.0023812	0.0869565	8
MetS	OSU	TM28_26wk	Coexistence (Str.)	0	0	0
MetS	OSU	TM28_26wk	Patient (Str.)	0.295613	0.195652	18
MetS	OSU	TM28_26wk	Patient (Spp.)	0.0002978	0.0217391	2
MetS	OSU	TM28_26wk	New (Str.)	0.26685	0.282609	26
MetS	OSU	TM28_26wk	New (Spp.)	0.0006823	0.0217391	2
MetS	OSU	TM28_26wk	Unclear	0.17104	0.271739	25
MetS	OSU	TM29_26wk	Donor (Str.)	0.010488	0.0952381	6
MetS	OSU	TM29_26wk	Donor (Spp.)	0.0022457	0.0793651	5
MetS	OSU	TM29_26wk	Coexistence (Str.)	0	0	0
MetS	OSU	TM29_26wk	Patient (Str.)	0.76574	0.15873	10
MetS	OSU	TM29_26wk	Patient (Spp.)	0.0002404	0.015873	1
MetS	OSU	TM29_26wk	New (Str.)	0.0402949	0.238095	15
MetS	OSU	TM29_26wk	New (Spp.)	0.000226	0.047619	3
MetS	OSU	TM29_26wk	Unclear	0.180765	0.365079	23
MetS	OSU	TM30_26wk	Donor (Str.)	0.0271492	0.0515464	5
MetS	OSU	TM30_26wk	Donor (Spp.)	0.0015182	0.0721649	7
MetS	OSU	TM30_26wk	Coexistence (Str.)	0	0	0
MetS	OSU	TM30_26wk	Patient (Str.)	0.486855	0.226804	22
MetS	OSU	TM30_26wk	Patient (Spp.)	0.0007514	0.0206186	2
MetS	OSU	TM30_26wk	New (Str.)	0.174927	0.350515	34
MetS	OSU	TM30_26wk	New (Spp.)	0.0012739	0.0412371	4
MetS	OSU	TM30_26wk	Unclear	0.307525	0.237113	23
MetS	OSU	TM34_26wk	Donor (Str.)	0.172808	0.156627	13
MetS	OSU	TM34_26wk	Donor (Spp.)	0.0016859	0.120482	10
MetS	OSU	TM34_26wk	Coexistence (Str.)	0.0956735	0.0361446	3
MetS	OSU	TM34_26wk	Patient (Str.)	0.269164	0.0481928	4
MetS	OSU	TM34_26wk	Patient (Spp.)	0.001489	0.0361446	3
MetS	OSU	TM34_26wk	New (Str.)	0.314609	0.325301	27
MetS	OSU	TM34_26wk	New (Spp.)	0.0017414	0.0361446	3
MetS	OSU	TM34_26wk	Unclear	0.14283	0.240964	20
MetS	OSU	TM35_6wk	Donor (Str.)	0.189764	0.182927	15
MetS	OSU	TM35_6wk	Donor (Spp.)	0.0055063	0.0365854	3
MetS	OSU	TM35_6wk	Coexistence (Str.)	0	0	0
MetS	OSU	TM35_6wk	Patient (Str.)	0.624258	0.195122	16
MetS	OSU	TM35_6wk	Patient (Spp.)	0	0	0
MetS	OSU	TM35_6wk	New (Str.)	0.131081	0.280488	23
MetS	OSU	TM35_6wk	New (Spp.)	0.0005179	0.0365854	3
MetS	OSU	TM35_6wk	Unclear	0.0488724	0.268293	22
rCDI	ALM	FMT100	Donor (Str.)	0.164185	0.0840336	10
rCDI	ALM	FMT100	Donor (Spp.)	0.0006052	0.0588235	7
rCDI	ALM	FMT100	Coexistence (Str.)	0	0	0
rCDI	ALM	FMT100	Patient (Str.)	0.509359	0.12605	15
rCDI	ALM	FMT100	Patient (Spp.)	0.0911174	0.294118	35
rCDI	ALM	FMT100	New (Str.)	0.0879831	0.10084	12
rCDI	ALM	FMT100	New (Spp.)	0.015972	0.193277	23
rCDI	ALM	FMT100	Unclear	0.130778	0.142857	17
rCDI	ALM	FMT105	Donor (Str.)	0.668891	0.12931	15
rCDI	ALM	FMT105	Donor (Spp.)	0.0108724	0.12069	14
rCDI	ALM	FMT105	Coexistence (Str.)	0	0	0
rCDI	ALM	FMT105	Patient (Str.)	0.109209	0.0517241	6
rCDI	ALM	FMT105	Patient (Spp.)	0.0049475	0.189655	22
rCDI	ALM	FMT105	New (Str.)	0.105701	0.112069	13
rCDI	ALM	FMT105	New (Spp.)	0.023339	0.198276	23
rCDI	ALM	FMT105	Unclear	0.0770407	0.198276	23
rCDI	ALM	FMT106	Donor (Str.)	0.610565	0.186047	16
rCDI	ALM	FMT106	Donor (Spp.)	0.0028412	0.139535	12
rCDI	ALM	FMT106	Coexistence (Str.)	0.0023581	0.0116279	1
rCDI	ALM	FMT106	Patient (Str.)	0.0581282	0.127907	11
rCDI	ALM	FMT106	Patient (Spp.)	0.0003298	0.0813953	7
rCDI	ALM	FMT106	New (Str.)	0.0329828	0.0581395	5
rCDI	ALM	FMT106	New (Spp.)	0.233387	0.197674	17
rCDI	ALM	FMT106	Unclear	0.0594072	0.197674	17
rCDI	ALM	FMT110	Donor (Str.)	0.985742	0.290323	18
rCDI	ALM	FMT110	Donor (Spp.)	0.001942	0.209677	13
rCDI	ALM	FMT110	Coexistence (Str.)	0	0	0
rCDI	ALM	FMT110	Patient (Str.)	0	0	0
rCDI	ALM	FMT110	Patient (Spp.)	0.0004764	0.0806452	5
rCDI	ALM	FMT110	New (Str.)	0	0	0
rCDI	ALM	FMT110	New (Spp.)	0.0006579	0.145161	9
rCDI	ALM	FMT110	Unclear	0.0111816	0.274194	17
rCDI	ALM	FMT37	Donor (Str.)	0.417046	0.145038	19
rCDI	ALM	FMT37	Donor (Spp.)	0.0296638	0.129771	17
rCDI	ALM	FMT37	Coexistence (Str.)	0	0	0
rCDI	ALM	FMT37	Patient (Str.)	0.02056	0.0152672	2
rCDI	ALM	FMT37	Patient (Spp.)	0.0041201	0.114504	15
rCDI	ALM	FMT37	New (Str.)	0.388651	0.145038	19
rCDI	ALM	FMT37	New (Spp.)	0.0519748	0.206107	27
rCDI	ALM	FMT37	Unclear	0.0879839	0.244275	32
rCDI	ALM	FMT41	Donor (Str.)	0.898597	0.41	41
rCDI	ALM	FMT41	Donor (Spp.)	0.0078312	0.15	15
rCDI	ALM	FMT41	Coexistence (Str.)	0.0206386	0.01	1
rCDI	ALM	FMT41	Patient (Str.)	0	0	0
rCDI	ALM	FMT41	Patient (Spp.)	0.000729	0.08	8
rCDI	ALM	FMT41	New (Str.)	0.0159696	0.04	4
rCDI	ALM	FMT41	New (Spp.)	0.0146427	0.02	2
rCDI	ALM	FMT41	Unclear	0.0415917	0.29	29
rCDI	ALM	FMT43	Donor (Str.)	0.333905	0.155556	21
rCDI	ALM	FMT43	Donor (Spp.)	0.0153875	0.0888889	12
rCDI	ALM	FMT43	Coexistence (Str.)	0	0	0
rCDI	ALM	FMT43	Patient (Str.)	0.0092738	0.037037	5
rCDI	ALM	FMT43	Patient (Spp.)	0.0006783	0.0296296	4
rCDI	ALM	FMT43	New (Str.)	0.113081	0.0518519	7
rCDI	ALM	FMT43	New (Spp.)	0.0715744	0.192593	26
rCDI	ALM	FMT43	Unclear	0.4561	0.444444	60
rCDI	ALM	FMT49	Donor (Str.)	0.650661	0.244755	35
rCDI	ALM	FMT49	Donor (Spp.)	0.0159267	0.132867	19
rCDI	ALM	FMT49	Coexistence (Str.)	0	0	0
rCDI	ALM	FMT49	Patient (Str.)	0.0536802	0.00699301	1
rCDI	ALM	FMT49	Patient (Spp.)	0.0011913	0.0559441	8
rCDI	ALM	FMT49	New (Str.)	0.0052755	0.027972	4
rCDI	ALM	FMT49	New (Spp.)	0.0070495	0.174825	25
rCDI	ALM	FMT49	Unclear	0.266216	0.356643	51
rCDI	ALM	FMT50	Donor (Str.)	0	0	0
rCDI	ALM	FMT50	Donor (Spp.)	0.0042714	0.170213	8
rCDI	ALM	FMT50	Coexistence (Str.)	0	0	0
rCDI	ALM	FMT50	Patient (Str.)	0.0092207	0.0425532	2
rCDI	ALM	FMT50	Patient (Spp.)	0	0	0
rCDI	ALM	FMT50	New (Str.)	0.655024	0.12766	6
rCDI	ALM	FMT50	New (Spp.)	0.0006702	0.0851064	4
rCDI	ALM	FMT50	Unclear	0.330813	0.574468	27
rCDI	ALM	FMT55	Donor (Str.)	0.585413	0.155963	17
rCDI	ALM	FMT55	Donor (Spp.)	0.0458779	0.12844	14
rCDI	ALM	FMT55	Coexistence (Str.)	0	0	0
rCDI	ALM	FMT55	Patient (Str.)	0.0597162	0.0733945	8
rCDI	ALM	FMT55	Patient (Spp.)	0.0022919	0.110092	12
rCDI	ALM	FMT55	New (Str.)	0.0129631	0.0825688	9
rCDI	ALM	FMT55	New (Spp.)	0.0283913	0.119266	13
rCDI	ALM	FMT55	Unclear	0.265347	0.330275	36
rCDI	ALM	FMT58	Donor (Str.)	0	0	0
rCDI	ALM	FMT58	Donor (Spp.)	0.553282	0.25	12
rCDI	ALM	FMT58	Coexistence (Str.)	0	0	0
rCDI	ALM	FMT58	Patient (Str.)	0.160797	0.0208333	1
rCDI	ALM	FMT58	Patient (Spp.)	0.0430199	0.0416667	2
rCDI	ALM	FMT58	New (Str.)	0.191793	0.0208333	1
rCDI	ALM	FMT58	New (Spp.)	0.0297462	0.291667	14
rCDI	ALM	FMT58	Unclear	0.0213622	0.375	18
rCDI	ALM	FMT67	Donor (Str.)	0.0983314	0.121739	14
rCDI	ALM	FMT67	Donor (Spp.)	0.0080569	0.191304	22
rCDI	ALM	FMT67	Coexistence (Str.)	0	0	0
rCDI	ALM	FMT67	Patient (Str.)	0.699174	0.0782609	9
rCDI	ALM	FMT67	Patient (Spp.)	0.0003625	0.0521739	6
rCDI	ALM	FMT67	New (Str.)	0.0220661	0.130435	15
rCDI	ALM	FMT67	New (Spp.)	0.0107078	0.113043	13
rCDI	ALM	FMT67	Unclear	0.161301	0.313043	36
rCDI	ALM	FMT72	Donor (Str.)	0.430871	0.0978261	9
rCDI	ALM	FMT72	Donor (Spp.)	0.0011884	0.141304	13
rCDI	ALM	FMT72	Coexistence (Str.)	0	0	0
rCDI	ALM	FMT72	Patient (Str.)	0.308897	0.0869565	8
rCDI	ALM	FMT72	Patient (Spp.)	0.0646453	0.0978261	9
rCDI	ALM	FMT72	New (Str.)	0.0251425	0.0652174	6
rCDI	ALM	FMT72	New (Spp.)	0.0915531	0.315217	29
rCDI	ALM	FMT72	Unclear	0.0777031	0.195652	18
rCDI	ALM	FMT81	Donor (Str.)	0.383074	0.146667	11
rCDI	ALM	FMT81	Donor (Spp.)	0.0419375	0.253333	19
rCDI	ALM	FMT81	Coexistence (Str.)	0	0	0
rCDI	ALM	FMT81	Patient (Str.)	0.0535977	0.0533333	4
rCDI	ALM	FMT81	Patient (Spp.)	0.0019033	0.04	3
rCDI	ALM	FMT81	New (Str.)	0.278636	0.0133333	1
rCDI	ALM	FMT81	New (Spp.)	0.0914079	0.226667	17
rCDI	ALM	FMT81	Unclear	0.149443	0.266667	20
rCDI	ALM	FMT85	Donor (Str.)	0.836535	0.274194	34
rCDI	ALM	FMT85	Donor (Spp.)	0.0101821	0.185484	23
rCDI	ALM	FMT85	Coexistence (Str.)	0	0	0
rCDI	ALM	FMT85	Patient (Str.)	0	0	0
rCDI	ALM	FMT85	Patient (Spp.)	0.0001909	0.0403226	5
rCDI	ALM	FMT85	New (Str.)	0.0007565	0.0241935	3
rCDI	ALM	FMT85	New (Spp.)	0.0091485	0.120968	15
rCDI	ALM	FMT85	Unclear	0.143187	0.354839	44
rCDI	ALM	FMT92	Donor (Str.)	0.539011	0.237762	34
rCDI	ALM	FMT92	Donor (Spp.)	0.0323508	0.0629371	9
rCDI	ALM	FMT92	Coexistence (Str.)	0	0	0
rCDI	ALM	FMT92	Patient (Str.)	0.0705857	0.048951	7
rCDI	ALM	FMT92	Patient (Spp.)	0.0022341	0.174825	25
rCDI	ALM	FMT92	New (Str.)	0.184451	0.0699301	10
rCDI	ALM	FMT92	New (Spp.)	0.0145136	0.167832	24
rCDI	ALM	FMT92	Unclear	0.156854	0.237762	34
rCDI	ERE	DA_R01_CDI_P_06_POST	Donor (Str.)	0.674357	0.262136	27
rCDI	ERE	DA_R01_CDI_P_06_POST	Donor (Spp.)	0.0405655	0.126214	13
rCDI	ERE	DA_R01_CDI_P_06_POST	Coexistence (Str.)	0	0	0
rCDI	ERE	DA_R01_CDI_P_06_POST	Patient (Str.)	0.002656	0.0194175	2
rCDI	ERE	DA_R01_CDI_P_06_POST	Patient (Spp.)	0.126333	0.116505	12
rCDI	ERE	DA_R01_CDI_P_06_POST	New (Str.)	0.007486	0.0582524	6
rCDI	ERE	DA_R01_CDI_P_06_POST	New (Spp.)	0.0503433	0.31068	32
rCDI	ERE	DA_R01_CDI_P_06_POST	Unclear	0.0982588	0.106796	11
rCDI	ERE	DA_R02_CDI_C_07_POST	Donor (Str.)	0.550853	0.421875	27
rCDI	ERE	DA_R02_CDI_C_07_POST	Donor (Spp.)	0.0075478	0.171875	11
rCDI	ERE	DA_R02_CDI_C_07_POST	Coexistence (Str.)	0	0	0
rCDI	ERE	DA_R02_CDI_C_07_POST	Patient (Str.)	0.0074245	0.03125	2
rCDI	ERE	DA_R02_CDI_C_07_POST	Patient (Spp.)	0	0	0
rCDI	ERE	DA_R02_CDI_C_07_POST	New (Str.)	0	0	0
rCDI	ERE	DA_R02_CDI_C_07_POST	New (Spp.)	0.405358	0.15625	10
rCDI	ERE	DA_R02_CDI_C_07_POST	Unclear	0.0288158	0.21875	14
rCDI	ERE	DA_R03_CDI_C_08_POST	Donor (Str.)	0.724221	0.191919	19
rCDI	ERE	DA_R03_CDI_C_08_POST	Donor (Spp.)	0.0104575	0.111111	11
rCDI	ERE	DA_R03_CDI_C_08_POST	Coexistence (Str.)	0	0	0
rCDI	ERE	DA_R03_CDI_C_08_POST	Patient (Str.)	0.0034406	0.010101	1
rCDI	ERE	DA_R03_CDI_C_08_POST	Patient (Spp.)	0.0041078	0.0606061	6
rCDI	ERE	DA_R03_CDI_C_08_POST	New (Str.)	0.0643376	0.121212	12
rCDI	ERE	DA_R03_CDI_C_08_POST	New (Spp.)	0.151884	0.393939	39
rCDI	ERE	DA_R03_CDI_C_08_POST	Unclear	0.0415519	0.111111	11
rCDI	ERE	DA_R04_UC_P_09_POST	Donor (Str.)	0.0721752	0.19403	13
rCDI	ERE	DA_R04_UC_P_09_POST	Donor (Spp.)	0.0398982	0.104478	7
rCDI	ERE	DA_R04_UC_P_09_POST	Coexistence (Str.)	0	0	0
rCDI	ERE	DA_R04_UC_P_09_POST	Patient (Str.)	0.0278556	0.0298507	2
rCDI	ERE	DA_R04_UC_P_09_POST	Patient (Spp.)	0.0001176	0.0149254	1
rCDI	ERE	DA_R04_UC_P_09_POST	New (Str.)	0.0758074	0.0746269	5
rCDI	ERE	DA_R04_UC_P_09_POST	New (Spp.)	0.051511	0.19403	13
rCDI	ERE	DA_R04_UC_P_09_POST	Unclear	0.732635	0.38806	26
rCDI	ERE	DA_R05_UC_C_05_POST	Donor (Str.)	0.651218	0.357143	25
rCDI	ERE	DA_R05_UC_C_05_POST	Donor (Spp.)	0.0116821	0.171429	12
rCDI	ERE	DA_R05_UC_C_05_POST	Coexistence (Str.)	0	0	0
rCDI	ERE	DA_R05_UC_C_05_POST	Patient (Str.)	0	0	0
rCDI	ERE	DA_R05_UC_C_05_POST	Patient (Spp.)	0.0001114	0.0571429	4
rCDI	ERE	DA_R05_UC_C_05_POST	New (Str.)	0.206267	0.0285714	2
rCDI	ERE	DA_R05_UC_C_05_POST	New (Spp.)	0.0839073	0.242857	17
rCDI	ERE	DA_R05_UC_C_05_POST	Unclear	0.0468149	0.142857	10
rCDI	ERE	DB_R01_CDI_C_07_POST	Donor (Str.)	0.271116	0.188525	23
rCDI	ERE	DB_R01_CDI_C_07_POST	Donor (Spp.)	0.0036508	0.0983607	12
rCDI	ERE	DB_R01_CDI_C_07_POST	Coexistence (Str.)	0.252179	0.0163934	2
rCDI	ERE	DB_R01_CDI_C_07_POST	Patient (Str.)	0.0276753	0.0327869	4
rCDI	ERE	DB_R01_CDI_C_07_POST	Patient (Spp.)	0.272838	0.155738	19
rCDI	ERE	DB_R01_CDI_C_07_POST	New (Str.)	0.0709099	0.213115	26
rCDI	ERE	DB_R01_CDI_C_07_POST	New (Spp.)	0.0009552	0.131148	16
rCDI	ERE	DB_R01_CDI_C_07_POST	Unclear	0.100677	0.163934	20
rCDI	ERE	DB_R02_CDI_C_06_POST	Donor (Str.)	0.509403	0.123288	9
rCDI	ERE	DB_R02_CDI_C_06_POST	Donor (Spp.)	7.39e-05	0.0273973	2
rCDI	ERE	DB_R02_CDI_C_06_POST	Coexistence (Str.)	0.0634052	0.0136986	1
rCDI	ERE	DB_R02_CDI_C_06_POST	Patient (Str.)	0	0	0
rCDI	ERE	DB_R02_CDI_C_06_POST	Patient (Spp.)	0.0423283	0.232877	17
rCDI	ERE	DB_R02_CDI_C_06_POST	New (Str.)	0.0746911	0.0821918	6
rCDI	ERE	DB_R02_CDI_C_06_POST	New (Spp.)	0.145846	0.246575	18
rCDI	ERE	DB_R02_CDI_C_06_POST	Unclear	0.164252	0.273973	20
rCDI	ERE	DB_R03_CDI_P_08_POST	Donor (Str.)	0.0491643	0.17284	14
rCDI	ERE	DB_R03_CDI_P_08_POST	Donor (Spp.)	0.0052534	0.222222	18
rCDI	ERE	DB_R03_CDI_P_08_POST	Coexistence (Str.)	0.0452581	0.037037	3
rCDI	ERE	DB_R03_CDI_P_08_POST	Patient (Str.)	0.0001321	0.0123457	1
rCDI	ERE	DB_R03_CDI_P_08_POST	Patient (Spp.)	0.0001512	0.0246914	2
rCDI	ERE	DB_R03_CDI_P_08_POST	New (Str.)	0.0202436	0.037037	3
rCDI	ERE	DB_R03_CDI_P_08_POST	New (Spp.)	0.0135294	0.0740741	6
rCDI	ERE	DB_R03_CDI_P_08_POST	Unclear	0.866268	0.419753	34
rCDI	ERE	DB_R04_CDI_P_09_POST	Donor (Str.)	0.488891	0.227273	20
rCDI	ERE	DB_R04_CDI_P_09_POST	Donor (Spp.)	0.0040303	0.170455	15
rCDI	ERE	DB_R04_CDI_P_09_POST	Coexistence (Str.)	0.0031482	0.0113636	1
rCDI	ERE	DB_R04_CDI_P_09_POST	Patient (Str.)	0	0	0
rCDI	ERE	DB_R04_CDI_P_09_POST	Patient (Spp.)	0.0194741	0.0227273	2
rCDI	ERE	DB_R04_CDI_P_09_POST	New (Str.)	0.160122	0.0227273	2
rCDI	ERE	DB_R04_CDI_P_09_POST	New (Spp.)	0.0016497	0.113636	10
rCDI	ERE	DB_R04_CDI_P_09_POST	Unclear	0.322685	0.431818	38
rCDI	ERE	DB_R05_UC_P_06_POST	Donor (Str.)	0.921275	0.414894	39
rCDI	ERE	DB_R05_UC_P_06_POST	Donor (Spp.)	0.0189182	0.180851	17
rCDI	ERE	DB_R05_UC_P_06_POST	Coexistence (Str.)	0	0	0
rCDI	ERE	DB_R05_UC_P_06_POST	Patient (Str.)	0	0	0
rCDI	ERE	DB_R05_UC_P_06_POST	Patient (Spp.)	3.9e-05	0.0106383	1
rCDI	ERE	DB_R05_UC_P_06_POST	New (Str.)	0.0022442	0.0212766	2
rCDI	ERE	DB_R05_UC_P_06_POST	New (Spp.)	0.0048175	0.148936	14
rCDI	ERE	DB_R05_UC_P_06_POST	Unclear	0.0527057	0.223404	21
rCDI	FRI	FRICKE_16D	Donor (Str.)	0.456797	0.133333	12
rCDI	FRI	FRICKE_16D	Donor (Spp.)	0.0365599	0.2	18
rCDI	FRI	FRICKE_16D	Coexistence (Str.)	0	0	0
rCDI	FRI	FRICKE_16D	Patient (Str.)	0.0209611	0.0333333	3
rCDI	FRI	FRICKE_16D	Patient (Spp.)	0.0001036	0.0222222	2
rCDI	FRI	FRICKE_16D	New (Str.)	0.0406703	0.1	9
rCDI	FRI	FRICKE_16D	New (Spp.)	0.0042645	0.2	18
rCDI	FRI	FRICKE_16D	Unclear	0.440644	0.311111	28
rCDI	FRI	FRICKE_18C	Donor (Str.)	0.834965	0.189189	14
rCDI	FRI	FRICKE_18C	Donor (Spp.)	0.0090249	0.148649	11
rCDI	FRI	FRICKE_18C	Coexistence (Str.)	0	0	0
rCDI	FRI	FRICKE_18C	Patient (Str.)	0.0030399	0.027027	2
rCDI	FRI	FRICKE_18C	Patient (Spp.)	0.0034085	0.148649	11
rCDI	FRI	FRICKE_18C	New (Str.)	0.0071013	0.0540541	4
rCDI	FRI	FRICKE_18C	New (Spp.)	0.0134127	0.22973	17
rCDI	FRI	FRICKE_18C	Unclear	0.129048	0.202703	15
rCDI	FRI	FRICKE_19G	Donor (Str.)	0.0011839	0.0128205	1
rCDI	FRI	FRICKE_19G	Donor (Spp.)	0.0015706	0.141026	11
rCDI	FRI	FRICKE_19G	Coexistence (Str.)	0.0435584	0.025641	2
rCDI	FRI	FRICKE_19G	Patient (Str.)	0.272687	0.0769231	6
rCDI	FRI	FRICKE_19G	Patient (Spp.)	0.0067883	0.153846	12
rCDI	FRI	FRICKE_19G	New (Str.)	0.528815	0.179487	14
rCDI	FRI	FRICKE_19G	New (Spp.)	0.0384504	0.205128	16
rCDI	FRI	FRICKE_19G	Unclear	0.106946	0.205128	16
rCDI	FRI	FRICKE_20E	Donor (Str.)	0.725658	0.291667	21
rCDI	FRI	FRICKE_20E	Donor (Spp.)	0.0023998	0.236111	17
rCDI	FRI	FRICKE_20E	Coexistence (Str.)	0	0	0
rCDI	FRI	FRICKE_20E	Patient (Str.)	0.001213	0.0138889	1
rCDI	FRI	FRICKE_20E	Patient (Spp.)	0.0004328	0.0555556	4
rCDI	FRI	FRICKE_20E	New (Str.)	0.248802	0.0555556	4
rCDI	FRI	FRICKE_20E	New (Spp.)	0.0005629	0.0555556	4
rCDI	FRI	FRICKE_20E	Unclear	0.0209316	0.291667	21
rCDI	FRI	FRICKE_23G	Donor (Str.)	0.766218	0.201613	25
rCDI	FRI	FRICKE_23G	Donor (Spp.)	0.0187505	0.217742	27
rCDI	FRI	FRICKE_23G	Coexistence (Str.)	0	0	0
rCDI	FRI	FRICKE_23G	Patient (Str.)	0.0160408	0.0241935	3
rCDI	FRI	FRICKE_23G	Patient (Spp.)	0.0021601	0.0887097	11
rCDI	FRI	FRICKE_23G	New (Str.)	0.0292967	0.0645161	8
rCDI	FRI	FRICKE_23G	New (Spp.)	0.0039943	0.185484	23
rCDI	FRI	FRICKE_23G	Unclear	0.16354	0.217742	27
rCDI	FRI	FRICKE_28C	Donor (Str.)	0.885234	0.211765	18
rCDI	FRI	FRICKE_28C	Donor (Spp.)	0.0022701	0.152941	13
rCDI	FRI	FRICKE_28C	Coexistence (Str.)	0	0	0
rCDI	FRI	FRICKE_28C	Patient (Str.)	0.0758204	0.105882	9
rCDI	FRI	FRICKE_28C	Patient (Spp.)	0.000319	0.0823529	7
rCDI	FRI	FRICKE_28C	New (Str.)	0.0139874	0.152941	13
rCDI	FRI	FRICKE_28C	New (Spp.)	0.0008466	0.0470588	4
rCDI	FRI	FRICKE_28C	Unclear	0.0215227	0.247059	21
rCDI	FRI	FRICKE_29I	Donor (Str.)	0.817721	0.176471	24
rCDI	FRI	FRICKE_29I	Donor (Spp.)	0.0090962	0.161765	22
rCDI	FRI	FRICKE_29I	Coexistence (Str.)	0	0	0
rCDI	FRI	FRICKE_29I	Patient (Str.)	0	0	0
rCDI	FRI	FRICKE_29I	Patient (Spp.)	0.0017666	0.0882353	12
rCDI	FRI	FRICKE_29I	New (Str.)	0.0663689	0.0588235	8
rCDI	FRI	FRICKE_29I	New (Spp.)	0.0757963	0.286765	39
rCDI	FRI	FRICKE_29I	Unclear	0.0292501	0.227941	31
rCDI	FRI	FRICKE_54C	Donor (Str.)	0.854844	0.142857	13
rCDI	FRI	FRICKE_54C	Donor (Spp.)	0.0047822	0.131868	12
rCDI	FRI	FRICKE_54C	Coexistence (Str.)	0	0	0
rCDI	FRI	FRICKE_54C	Patient (Str.)	0.0359287	0.032967	3
rCDI	FRI	FRICKE_54C	Patient (Spp.)	0.0009719	0.0549451	5
rCDI	FRI	FRICKE_54C	New (Str.)	0.0053786	0.0549451	5
rCDI	FRI	FRICKE_54C	New (Spp.)	0.0381563	0.285714	26
rCDI	FRI	FRICKE_54C	Unclear	0.0599386	0.296703	27
rCDI	FRI	FRICKE_9E	Donor (Str.)	0.242072	0.163462	17
rCDI	FRI	FRICKE_9E	Donor (Spp.)	0.240543	0.144231	15
rCDI	FRI	FRICKE_9E	Coexistence (Str.)	0	0	0
rCDI	FRI	FRICKE_9E	Patient (Str.)	0.0177601	0.0288462	3
rCDI	FRI	FRICKE_9E	Patient (Spp.)	0.0100497	0.0480769	5
rCDI	FRI	FRICKE_9E	New (Str.)	0.0058156	0.0288462	3
rCDI	FRI	FRICKE_9E	New (Spp.)	0.0575127	0.326923	34
[truncated: 1 more rows]
