# Supplementary material for: Identification of clinical and ecological determinants of strain engraftment after fecal microbiota transplantation using metagenomics
Source: Cell Rep Med. 2022 Aug 4;3(8):100711. doi: 10.1016/j.xcrm.2022.100711 (PMC9418803; doi:10.1016/j.xcrm.2022.100711)
Supplement: Table S5. GLMM output for donor strain engraftment in individual patients, related to Figure 4 [file mmc6.xlsx]

## Sheet: S5. GLMM Engraftment (Case)
group	term	ChiSq	df	p.value	signif
Clinical FMT Variables	Lavage (Pre-FMT)	49.5076	1	1.97606e-12	***
Clinical FMT Variables	# of FMTs	33.142	1	8.56686e-09	***
Clinical FMT Variables	ABx (Pre-FMT)	28.2812	1	1.04911e-07	***
Microbiota Variables	α-Diversity (Pre-FMT)	15.7152	1	7.36297e-05	***
Microbiota Variables	α-Diversity (Donor)	15.0283	1	0.000105912	***
Microbiota Variables	Dist. to Controls (Pre-FMT)	5.99737	1	0.0143272	*
Clinical FMT Variables	Donor-pooling (Yes)	1.62967	1	0.201749
Microbiota Variables	Dist. to Donor (Pre-FMT)	0.423891	1	0.515002
Clinical FMT Variables	ABx (Post-FMT)	0.00944536	1	0.922578
Clinical FMT Variables	Days since FMT	0.00274397	1	0.958224
group	term	estimate	std.error	statistic	p.value	signif
	(Intercept)	-1.9786	0.341629	-5.79167	6.96911e-09	***
Clinical FMT Variables	Lavage (Pre-FMT)	1.83404	0.260659	7.03616	1.97606e-12	***
Clinical FMT Variables	# of FMTs	0.710089	0.123345	5.75691	8.56686e-09	***
Clinical FMT Variables	ABx (Pre-FMT)	2.09211	0.393401	5.31801	1.04911e-07	***
Clinical FMT Variables	Donor-pooling (Yes)	0.439121	0.343981	1.27659	0.201749
Clinical FMT Variables	ABx (Post-FMT)	0.0574311	0.590932	0.0971873	0.922578
Clinical FMT Variables	Days since FMT	-0.00537077	0.102529	-0.052383	0.958224
Microbiota Variables	α-Diversity (Donor)	0.831864	0.214584	3.87663	0.000105912	***
Microbiota Variables	Dist. to Controls (Pre-FMT)	0.461374	0.188396	2.44895	0.0143272	*
Microbiota Variables	Dist. to Donor (Pre-FMT)	0.134982	0.207323	0.651069	0.515002
Microbiota Variables	α-Diversity (Pre-FMT)	-0.606858	0.153083	-3.96424	7.36297e-05	***
