# Supplementary material for: Identification of clinical and ecological determinants of strain engraftment after fecal microbiota transplantation using metagenomics
Source: Cell Rep Med. 2022 Aug 4;3(8):100711. doi: 10.1016/j.xcrm.2022.100711 (PMC9418803; doi:10.1016/j.xcrm.2022.100711)
Supplement: Table S6. GLMM output for the engraftment of individual donor strains, related to Figure 5 [file mmc7.xlsx]

## Sheet: S6. GLMM Engraftment (Strains)
group	term	ChiSq	df	p.value	signif
Clinical FMT Variables	ABx (Post-FMT)	20.2083	1	6.94523e-06	***
Clinical FMT Variables	Days since FMT	11.9229	1	0.000554473	***
Clinical FMT Variables	Lavage (Pre-FMT)	1.50583	1	0.219777
Clinical FMT Variables	ABx (Pre-FMT)	1.07064	1	0.300801
Clinical FMT Variables	# of FMTs	0.241179	1	0.623356
Microbial Species Variables	Rel. Abund. (Donor)	5140.85	1	0	***
Microbial Species Variables	genus	2709.58	173	0	***
Microbial Species Variables	Rel. Abund. (Pre-FMT)	130.334	1	3.46264e-30	***
Microbial Species Variables	Oral Habitat	21.3694	1	3.78773e-06	***
Microbial Species Variables	Rel. Abund. (Interaction)	17.8536	1	2.38568e-05	***
Microbial Species Variables	Spore-Formation	16.209	1	5.67245e-05	***
Microbial Species Variables	Oxygen-Tolerance	5.79773	1	0.0160469	*
Microbial Species Variables	Gram (+)	1.78606	1	0.181407
Microbiota Variables	Dist. to Donor (Pre-FMT)	1.17744	1	0.277877
Microbiota Variables	α-Diversity (Pre-FMT)	0.112848	1	0.736925
Microbiota Variables	α-Diversity (Donor)	0.100869	1	0.75079
group	term	estimate	std.error	statistic	p.value	signif
	(Intercept)	-17.8471	1276.77	-0.0139783	0.988847
Clinical FMT Variables	Lavage (Pre-FMT)	0.276585	0.225394	1.22712	0.219777
Clinical FMT Variables	ABx (Pre-FMT)	0.353756	0.341887	1.03472	0.300801
Clinical FMT Variables	# of FMTs	-0.0217321	0.0442519	-0.4911	0.623356
Clinical FMT Variables	Days since FMT	-0.0497476	0.0144072	-3.45296	0.000554473	***
Clinical FMT Variables	ABx (Post-FMT)	-0.56944	0.126673	-4.49536	6.94523e-06	***
Microbial Species Variables	Rel. Abund. (Donor)	1.50858	0.021019	71.7719	0	***
Microbial Species Variables	Gram (+)	0.0596137	0.0446065	1.33643	0.181407
Microbial Species Variables	Oxygen-Tolerance	-0.114184	0.0474214	-2.40785	0.0160469	*
Microbial Species Variables	Rel. Abund. (Pre-FMT)	-0.0569211	0.0227444	-2.50264	0.0123271	*
Microbial Species Variables	Spore-Formation	-0.11886	0.0295229	-4.02604	5.67245e-05	***
Microbial Species Variables	Rel. Abund. (Interaction)	-0.0679884	0.0160906	-4.22535	2.38568e-05	***
Microbial Species Variables	Oral Habitat	-0.813858	0.176057	-4.6227	3.78773e-06	***
Microbiota Variables	α-Diversity (Donor)	0.0259641	0.0817514	0.317598	0.75079
Microbiota Variables	α-Diversity (Pre-FMT)	-0.0258235	0.0768719	-0.335929	0.736925
Microbiota Variables	Dist. to Donor (Pre-FMT)	-0.07222	0.066556	-1.0851	0.277877
genus	genus_n	prob	SE	df	asymp.LCL	asymp.UCL	min	max
Bacteroides	3284	0.0370711	0.0121965	Inf	0.0193258	0.0699483	0.0055012	0.789474
Streptococcus	1669	0.00297901	0.00112517	Inf	0.00142001	0.00623891	0.00043039	0.0392647
Eubacterium	1252	0.0230067	0.00769843	Inf	0.0118914	0.0440486	0.00396969	0.446185
Roseburia	1175	0.0143886	0.00484196	Inf	0.0074209	0.0277159	0.00213638	0.41422
Blautia	1101	0.0171311	0.00578479	Inf	0.00881062	0.0330474	0.00278812	0.523897
Lachnoclostridium	1005	0.00370696	0.00170505	Inf	0.00150315	0.00911236	0.000535895	0.0540242
Alistipes	954	0.068706	0.0220355	Inf	0.0362037	0.126556	0.0103684	0.773123
Firmicutes [u.]	871	0.0076554	0.00274537	Inf	0.00378483	0.0154229	0.00112351	0.0986125
Ruminococcus	858	0.017502	0.00589706	Inf	0.00901395	0.0337111	0.00262851	0.594811
Bifidobacterium	792	0.0311903	0.0104005	Inf	0.0161341	0.059448	0.00463145	0.660165
Clostridium	781	0.0216606	0.00765028	Inf	0.0107939	0.042992	0.00318967	0.309239
Actinomyces	739	4.38371e-09	1.65587e-06	Inf	2.22045e-16	1	6.39146e-10	2.58725e-08
Parabacteroides	648	0.0456272	0.015047	Inf	0.0237112	0.0860154	0.00718753	0.603289
Veillonella	596	2.51301e-09	8.33987e-07	Inf	2.22045e-16	1	3.79436e-10	2.71294e-08
Ruminococcaceae [u.]	552	0.0120843	0.00431466	Inf	0.00598765	0.0242372	0.0017959	0.265882
Dorea	517	0.0217559	0.00738555	Inf	0.0111398	0.0420586	0.00349446	0.424659
Coprococcus	507	0.0382331	0.0129328	Inf	0.019562	0.0733909	0.00566297	0.599152
Lactobacillus	482	0.0231315	0.00820548	Inf	0.0114881	0.0460259	0.0033515	0.434599
Collinsella	438	0.0216189	0.00741801	Inf	0.0109901	0.0420895	0.00327738	0.549169
Oscillibacter	400	0.00995085	0.003511	Inf	0.00497378	0.0198091	0.00152408	0.218399
Erysipelatoclostridium	387	0.00764447	0.00299813	Inf	0.00353778	0.0164396	0.00110563	0.178339
Klebsiella	327	2.10806e-09	9.83354e-07	Inf	2.22045e-16	1	3.67797e-10	2.93266e-08
Haemophilus	322	3.37789e-09	1.63907e-06	Inf	2.22045e-16	1	5.26524e-10	1.91641e-08
Prevotella	303	0.0772884	0.0250279	Inf	0.0404025	0.142837	0.0123465	0.848225
Phascolarctobacterium	277	0.0557526	0.0182719	Inf	0.0290365	0.104406	0.0101689	0.631885
Anaerostipes	263	0.0139104	0.00488528	Inf	0.00696993	0.02757	0.00215017	0.383372
Butyricimonas	253	0.0106804	0.00428744	Inf	0.00485009	0.0233547	0.00185437	0.055619
Leuconostoc	244	0.00266881	0.00283659	Inf	0.000331283	0.0211509	0.000418138	0.00346985
Lachnospiraceae [u.]	233	0.0145403	0.00507448	Inf	0.00731645	0.0286906	0.00230122	0.475393
Flavonifractor	222	0.0121382	0.00482963	Inf	0.00554878	0.0263455	0.00177271	0.121441
Dialister	219	0.0378158	0.0129298	Inf	0.0192094	0.0731013	0.00756364	0.504559
Fusicatenibacter	216	0.0256442	0.00872122	Inf	0.0131052	0.0495779
Faecalibacterium	211	0.0132607	0.00463448	Inf	0.0066677	0.026201
Lactococcus	210	2.63864e-09	1.76819e-06	Inf	2.22045e-16	1
Coprobacter	204	0.041059	0.0147502	Inf	0.0201327	0.0819181
Lachnospira	196	0.0246525	0.00857624	Inf	0.0124072	0.0483911
Adlercreutzia	193	0.00258267	0.00119327	Inf	0.00104337	0.00637841
Barnesiella	193	0.095943	0.0307596	Inf	0.0502975	0.175364	0.0225737	0.742903
Agathobaculum	191	0.0113729	0.00404736	Inf	0.00564895	0.0227639
Asaccharobacter	191	0.00522258	0.00213566	Inf	0.00234009	0.0116143
Akkermansia	188	0.0221449	0.00790269	Inf	0.010954	0.044257
Clostridiales_Family_XIII_Incertae_Sedis [u.]	188	7.52395e-09	5.86709e-06	Inf	2.22045e-16	1
Gemmiger	188	0.00713314	0.00263296	Inf	0.00345491	0.0146697
Gordonibacter	183	0.000488768	0.00033372	Inf	0.000128172	0.00186197
Odoribacter	178	0.111534	0.0354853	Inf	0.0585781	0.202085	0.0192463	0.644766
Enterococcus	174	3.41147e-09	2.28081e-06	Inf	2.22045e-16	1
Bilophila	173	0.0373356	0.0135845	Inf	0.018154	0.0752316
Citrobacter	173	0.00356701	0.00283353	Inf	0.000749793	0.0167916
Ruthenibacterium	173	0.0159557	0.00591881	Inf	0.00768553	0.0328306
Intestinibacter	171	0.00095009	0.000552003	Inf	0.000304107	0.0029642
Anaerotruncus	170	0.017057	0.00680654	Inf	0.00777	0.0370297
Escherichia	170	0.00840791	0.00411068	Inf	0.00321565	0.0218006
Lawsonibacter	170	0.0114624	0.00498491	Inf	0.00487178	0.0267294
Parasutterella	169	0.016867	0.00642709	Inf	0.00796241	0.0353749
Eggerthella	167	0.0140931	0.00544357	Inf	0.00658897	0.0298866
Intestinimonas	166	2.65842e-09	1.96302e-06	Inf	2.22045e-16	1
Eisenbergiella	148	0.00304686	0.00223718	Inf	0.00072103	0.0127792
Dielma	141	0.0102247	0.00698232	Inf	0.00266489	0.0384048
Rothia	141	7.90131e-09	6.49002e-06	Inf	2.22045e-16	1
Proteobacteria [u.]	140	0.0120724	0.00473912	Inf	0.00557713	0.025935
Enorma	133	0.00779518	0.00527348	Inf	0.00206045	0.0290268
Hungatella	133	3.78872e-09	3.01809e-06	Inf	2.22045e-16	1
Holdemania	131	0.00611252	0.00353257	Inf	0.0019637	0.0188612
Olsenella	128	0.00986153	0.00553971	Inf	0.00326515	0.0293912
Paraprevotella	127	0.137169	0.0440925	Inf	0.0711478	0.24809	0.0262012	0.766162
Megamonas	126	0.216969	0.0616603	Inf	0.119754	0.360757	0.0467186	0.824672
Megasphaera	125	0.111887	0.0366913	Inf	0.057578	0.206214	0.0203674	0.775001
Sellimonas	125	0.0172997	0.00681009	Inf	0.00796463	0.037166
Turicimonas	120	0.0289247	0.0123113	Inf	0.012459	0.0657038
Acidaminococcus	116	0.0606671	0.0208672	Inf	0.0305472	0.116905
Gemella	116	6.38042e-09	5.03562e-06	Inf	2.22045e-16	1
Enterorhabdus	112	0.00214765	0.0023036	Inf	0.000261702	0.0173882
Desulfovibrio	104	0.168322	0.0509172	Inf	0.0902614	0.292207	0.03303	0.559247
Anaeromassilibacillus	101	0.00400583	0.00316517	Inf	0.000848773	0.0186861
Romboutsia	97	0.00491504	0.00336139	Inf	0.00128262	0.0186425
Turicibacter	96	0.00169986	0.00136043	Inf	0.000353676	0.00812829
Mogibacterium	94	3.83999e-09	4.18702e-06	Inf	2.22045e-16	1
Methanobrevibacter	93	0.0337867	0.0131319	Inf	0.0156466	0.0714318
Corynebacterium	84	4.23314e-09	4.5561e-06	Inf	2.22045e-16	1
Peptostreptococcus	84	2.50626e-08	2.98959e-05	Inf	2.22045e-16	1
Atopobium	81	1.3327e-08	1.64423e-05	Inf	2.22045e-16	1
Granulicatella	79	4.02892e-08	4.858e-05	Inf	2.22045e-16	1
Holdemanella	77	0.125374	0.0405217	Inf	0.0649624	0.22825
Parvimonas	77	8.89901e-09	1.07573e-05	Inf	2.22045e-16	1
Abiotrophia	76	1.2179e-08	1.55497e-05	Inf	2.22045e-16	1
Coprobacillus	76	0.0275652	0.0125281	Inf	0.0112144	0.0661611
Carnobacterium	75	4.7163e-09	5.11575e-06	Inf	2.22045e-16	1
Weissella	75	5.61258e-09	6.98664e-06	Inf	2.22045e-16	1
Faecalitalea	73	0.0383212	0.0144389	Inf	0.0181531	0.0790911
Massiliomicrobiota	70	0.00433679	0.00357235	Inf	0.000859938	0.0215676
Desulfovibrionaceae [u.]	68	0.199233	0.0627157	Inf	0.103255	0.34964
Monoglobus	67	0.0204395	0.00832579	Inf	0.00915132	0.045019
Clostridiales [u.]	62	0.00284539	0.00237206	Inf	0.000554001	0.0144769
Tyzzerella	62	0.0388809	0.0156734	Inf	0.01747	0.0842816
Pseudoflavonifractor	59	5.2513e-09	5.98972e-06	Inf	2.22045e-16	1
Anaerotignum	58	0.00951838	0.00626811	Inf	0.00260411	0.0341623
Staphylococcus	57	1.08088e-08	1.53273e-05	Inf	2.22045e-16	1
Victivallis	56	2.3711e-09	2.53564e-06	Inf	2.22045e-16	1
Enterobacter	53	1.14283e-09	1.39052e-06	Inf	2.22045e-16	1
Propionibacterium	52	1.20692e-09	1.46878e-06	Inf	2.22045e-16	1
Aeriscardovia	47	0.0274727	0.0225582	Inf	0.00537012	0.128768
Catabacter	47	3.21175e-09	5.24624e-06	Inf	2.22045e-16	1
Harryflintia	46	8.64818e-09	8.70936e-06	Inf	2.22045e-16	1
Anaerococcus	45	1.08816e-08	1.79389e-05	Inf	2.22045e-16	1
Cloacibacillus	44	1.66955e-08	1.75598e-05	Inf	2.22045e-16	1
Fusobacterium	43	7.54234e-09	1.21126e-05	Inf	2.22045e-16	1
Allisonella	42	0.0210615	0.0169666	Inf	0.00426989	0.0974261
Peptoniphilus	42	2.51093e-08	4.07182e-05	Inf	2.22045e-16	1
Faecalicatena	40	0.0226627	0.0260524	Inf	0.00230706	0.188659
Scardovia	39	8.82958e-09	1.40907e-05	Inf	2.22045e-16	1
Absiella	38	0.0390792	0.0201944	Inf	0.0139764	0.104491
Finegoldia	38	1.36871e-08	2.43418e-05	Inf	2.22045e-16	1
Solobacterium	38	4.591e-09	8.6142e-06	Inf	2.22045e-16	1
Aerococcaceae [u.]	37	1.66887e-08	2.88167e-05	Inf	2.22045e-16	1
Faecalicoccus	37	0.0908766	0.0473282	Inf	0.0315002	0.235016
Lactonifactor	37	0.0419551	0.0260168	Inf	0.0121654	0.134741
Macrococcus	37	1.06443e-08	1.89235e-05	Inf	2.22045e-16	1
Melissococcus	37	1.47246e-08	2.54403e-05	Inf	2.22045e-16	1
Erysipelothrix	36	1.6024e-08	2.85936e-05	Inf	2.22045e-16	1
Sanguibacteroides	36	0.0572449	0.0309703	Inf	0.0193368	0.157531
Christensenella	35	5.14079e-09	9.87358e-06	Inf	2.22045e-16	1
Pseudopropionibacterium	35	9.66925e-09	1.96329e-05	Inf	2.22045e-16	1
Slackia	34	0.00884145	0.00393875	Inf	0.00368295	0.0210723
Sutterella	34	0.0959416	0.0456716	Inf	0.0364326	0.229501
Catenibacterium	29	0.529358	0.0933702	Inf	0.35047	0.701009
Actinobaculum	27	4.13532e-09	8.74451e-06	Inf	2.22045e-16	1
Brachyspira	27	0.058905	0.0248823	Inf	0.0253116	0.131087
Butyrivibrio	19	0.0074008	0.00437433	Inf	0.00231544	0.0233931
Cutibacterium	17	1.01206e-09	3.25069e-06	Inf	2.22045e-16	1
Candidatus_Stoquefichus	16	0.0385474	0.0252204	Inf	0.0104535	0.132067
